# Supplementary material for: CardiOmics signatures reveal therapeutically actionable targets and drugs for cardiovascular diseases
Source: Heliyon. 2023 Dec 14;10(1):e23682. doi: 10.1016/j.heliyon.2023.e23682 (PMC10770621; doi:10.1016/j.heliyon.2023.e23682)
Supplement: Multimedia component 1 [file mmc1.xlsx]

## Sheet: ST_1
Supplementary Table 1. mRNA expression (Z-score) of heart failures (Chaffin et al., 2022. Nature)
	Cardiomyocyte 1		Adipocyte		Proliferating macrophage		Cardiomyocyte 3		Macrophage		Endocardial		Fibroblast 1		Endothelial 3		Neuronal		Cardiomyocyte 2		Lymphatic endothelial		VSMC		Endothelial 1		Endothelial 2		Pericyte 1		Activated fibroblast		Pericyte 2		Mast cell		Lymphocyte		Epicardial		Fibroblast 2
	Z-score	% Cells	Z-score	% Cells	Z-score	% Cells	Z-score	% Cells	Z-score	% Cells	Z-score	% Cells	Z-score	% Cells	Z-score	% Cells	Z-score	% Cells	Z-score	% Cells	Z-score	% Cells	Z-score	% Cells	Z-score	% Cells	Z-score	% Cells	Z-score	% Cells	Z-score	% Cells	Z-score	% Cells	Z-score	% Cells	Z-score	% Cells	Z-score	% Cells	Z-score	% Cells
A1BG	-0.89	0.56	-0.65	0.68	1.27	3.13	-0.73	0.78	0.13	1.08	-0.82	0.34	0.24	1.22	-0.84	0.29	0.31	1.05	-0.84	0.24	-0.27	0.77	1.37	1.86	-1.09	0.06	-1.02	0.12	1.36	1.84	0.61	1.65	1.7	2.35	1.82	1.97	0.15	0.89	-1.18	0.35	-0.64	0
A1CF	1.44	1.42	0.07	0.28	-0.5	0	3.97	2.55	-0.36	0.04	-0.2	0.12	-0.29	0.07	-0.09	0.13	-0.01	0.14	-0.37	0.04	0.02	0.17	-0.29	0.06	-0.14	0.09	-0.16	0.1	-0.38	0.04	-0.43	0.02	-0.5	0	-0.43	0.02	-0.36	0.04	-0.5	0	-0.5	0
A2M	-0.35	34.32	-0.95	12.97	-0.73	16.61	-0.43	26.64	-0.71	12.01	-0.86	11.11	-0.97	9.2	1.75	43.06	-0.53	14.24	-0.72	11.49	-0.36	18.9	0.66	28.03	1.29	32.75	1.4	36.83	0.19	21.87	-0.69	13.55	0.42	25.7	2.45	43.14	0.45	22.47	-1.05	18.31	-0.25	10.04
A2ML1	0.1	1.48	0.07	1	-0.66	0.63	0.47	1.36	-0.68	0.38	1.04	0.94	1.22	0.91	-0.15	0.53	-0.55	0.42	-1.2	0.24	-0.72	0.41	0.19	0.54	-1.07	0.25	-1.05	0.3	1.25	0.77	1.62	1.02	1.95	1	-0.76	0.34	-1.35	0.16	-0.68	0.7	0.96	0.37
A4GALT	2.6	32.58	-0.58	5.19	-1.1	1.33	0.37	13.57	-1.28	0.04	1.16	12.5	0.24	7.29	0.47	7.98	-0.92	1.61	0.49	7.58	0.68	9.36	-0.13	4.81	0.35	6.28	0.83	8.98	-0.37	3.75	-1.14	0.71	-0.23	5.05	-1.17	0.45	-1.26	0.11	-0.21	10.21	1.21	5.58
A4GNT	-0.26	0.02	1.38	0.06	3.16	0.08	1.27	0.09	0.19	0.01	-0.67	0	0.8	0.03	0.93	0.04	-0.67	0	-0.67	0	-0.67	0	-0.29	0.01	-0.59	0	0.19	0.02	-0.56	0	-0.67	0	-0.67	0	-0.67	0	-0.14	0.01	-0.67	0	-0.67	0
AAAS	2.07	9.45	2.23	6.43	1.23	5.02	1.05	5.93	0.09	2	-0.36	1.83	0.19	2.2	-0.89	1.06	-0.18	1.61	0.02	1.84	-0.61	1.37	0.25	1.99	-1.43	0.41	-1.29	0.63	-0.27	1.46	0.6	2.69	-0.07	1.82	-1	0.74	-1.09	0.68	0.01	1.41	-0.58	2.23
AACS	0.35	9.65	3.93	18.35	0.11	5.09	0.33	7.81	-0.63	1.44	-0.37	2.4	0.51	4.94	-0.55	1.72	-0.57	1.51	-0.37	2.06	-0.38	2.28	-0.47	1.73	-0.71	1.04	-0.52	1.67	-0.62	1.3	-0.23	2.67	-0.44	2	-0.38	1.75	-0.25	2.06	0.67	4.58	0.57	6.69
AADAC	-0.25	0.07	-0.23	0.09	-0.15	0.24	-0.1	0.4	-0.23	0.06	-0.18	0.14	-0.23	0.06	-0.14	0.18	-0.23	0.05	-0.27	0.02	-0.08	0.27	-0.27	0.01	-0.26	0.02	-0.26	0.02	-0.26	0.02	-0.25	0.04	-0.28	0	-0.17	0.09	-0.25	0.02	4.36	0	-0.28	7.06
AADACL2	-0.57	0.03	0.01	0.21	3.78	1.41	0.46	0.4	0.48	0.25	-0.14	0.12	0.21	0.19	0.94	0.33	-0.5	0.02	-0.63	0	0.01	0.14	-0.56	0.02	-0.35	0.05	-0.24	0.08	-0.59	0.01	0.76	0.33	-0.63	0	-0.6	0.02	-0.59	0.01	-0.63	0	-0.63	0
AADACL3	-0.2	0.02	4.2	0.36	-0.39	0	0.78	0.14	-0.05	0.02	-0.18	0.02	-0.17	0.01	0.17	0.02	-0.39	0	-0.39	0	0.01	0.02	-0.31	0.01	-0.23	0.01	-0.28	0.01	-0.23	0.01	-0.39	0	-0.39	0	-0.39	0	-0.39	0	-0.39	0	-0.39	0
AADACL4	-0.12	0.05	-0.22	0.02	-0.42	0	4.26	0.52	-0.12	0.01	-0.11	0.03	-0.04	0.03	-0.04	0.02	-0.42	0	-0.42	0	-0.42	0	-0.42	0	-0.11	0.02	0.24	0.04	-0.29	0.01	-0.42	0	0.16	0.06	-0.42	0	0.11	0.02	-0.42	0	-0.42	0
AADAT	0.16	3.05	0.62	2.52	-0.87	0.31	0.74	3.62	-1.09	0.03	-0.84	0.31	1.05	2.19	-0.88	0.24	0.56	1.56	-0.42	0.66	-0.78	0.37	0.75	1.66	-1.06	0.05	-1.05	0.06	0.35	1.25	2.32	3.51	0.39	1.35	-0.91	0.2	-1.11	0.01	1.66	1.41	0.41	2.97
AAGAB	-0.34	17.98	0.48	15.9	2.47	22.18	-0.67	13.6	-0.05	8.83	0.91	12.84	0.11	9.77	0.91	11.39	-1.42	4.96	-1.78	4.2	0.37	10.73	-1.06	5.84	-0.01	7.61	0.38	9.43	-0.74	6.27	-0.6	7.91	-0.19	8.16	-1.11	4.86	0.29	7.92	1.49	10.56	0.59	15.99
AAK1	1.82	83.25	-0.14	47.35	1.05	69.51	0.91	61.96	0.6	46.1	1.25	60.56	-1.19	16.57	1.5	58.88	-1.01	18.08	0.45	41.55	-0.42	30.94	-0.67	24.08	-0.43	25.85	-0.24	31.54	-1.01	17.46	-0.83	23.49	-0.87	21.89	-1.13	13.53	1.26	49.43	0.34	13.73	-1.26	48.33
AAMDC	1.9	36.83	1.73	26.84	0.34	19.44	0.47	24.56	-1.34	7.78	1.47	19.4	0.57	14.95	-0.01	12.54	0.39	12.84	-0.35	10.72	0.43	14.82	-0.36	10.34	-0.93	7.98	-0.4	10.61	-0.54	9.41	-0.08	13.15	-0.68	9.98	-0.56	8.53	-1.82	4.99	1.05	7.75	-1.29	20.07
AAMP	-0.23	3.88	2.64	6.26	1.25	4.15	-0.59	2.49	-0.31	1.55	1.69	3.68	0.87	2.69	-0.52	1.54	-0.63	1.21	-1.11	0.81	-0.52	1.47	0.36	1.9	-0.8	0.97	-0.36	1.44	0.58	2.01	-0.54	1.52	-0.23	1.64	-0.89	0.9	-0.95	0.78	1.12	1.06	-0.83	4.09
AANAT	0.09	0.31	-0.33	0.09	2.58	0.71	1.65	0.55	2.43	0.44	0	0.14	-0.42	0.06	-0.5	0.04	-0.27	0.07	0.29	0.15	-0.33	0.08	-0.72	0.02	0.07	0.1	-0.26	0.08	-0.69	0.02	-0.72	0.02	-0.86	0	-0.32	0.04	0.04	0.1	-0.86	0	-0.86	0
AAR2	-0.35	4.95	1.28	4.94	1.62	5.09	-0.95	3.36	0.01	2.27	0.66	3.08	0.38	2.65	0.16	2.4	-0.15	2.05	-2.16	1.05	1.21	3.15	-0.2	2.01	-0.65	1.62	0.34	2.3	-0.22	1.91	0.42	2.65	0.96	2.7	-1.34	1.19	-0.52	1.59	1.16	1.06	-1.67	2.97
AARD	-0.39	0.04	-0.15	0.06	0.74	0.24	1.02	0.23	-0.48	0.01	-0.62	0	-0.36	0.02	-0.62	0	-0.16	0.02	-0.62	0	0.35	0.06	-0.48	0.01	-0.58	0	-0.62	0	0.31	0.06	-0.43	0.02	0.85	0.12	3.71	0.25	-0.24	0.02	-0.62	0	-0.62	0
AARS	0.28	12.26	2.08	12.14	2.07	11.13	-0.42	8.24	-0.86	3.63	-0.64	4.58	0.17	5.46	-0.67	4.12	0.67	5.55	-1.25	3.03	-0.29	4.81	-0.05	4.42	-1.23	2.73	-0.88	3.47	0.36	4.8	0.78	6.31	-0.2	4.46	0.26	4.32	-1.65	2.09	1.2	4.58	0.28	8.92
AARS2	-0.11	4.99	-0.5	2.84	3.63	7.6	-0.14	3.76	0.7	2.61	-0.14	2.36	0.19	2.43	0.13	2.23	-0.77	1.47	-1.25	1.08	0.75	2.8	-0.76	1.42	-0.84	1.26	-0.27	1.83	-0.12	1.79	0.2	2.44	0.68	2.64	-0.89	1.16	0.03	1.74	0.2	1.41	-0.72	2.6
AARSD1	1.6	13.18	2.57	11.02	0.8	7.13	-0.05	7.26	-0.82	2.59	-0.19	3.98	-0.12	3.73	-0.03	3.79	-1.11	1.96	-0.57	2.79	-0.33	3.55	0.19	3.67	-1.14	1.86	-0.76	2.53	-0.74	2.45	-0.08	3.82	-0.21	3.11	-0.88	2.02	-0.88	2.06	1.56	4.58	1.17	7.43
AASDH	1.41	17.83	1.51	12.91	2.84	14.97	0.71	12.81	0.08	5.72	0.25	6.83	0.39	6.58	-0.69	4.67	-0.47	4.45	-0.86	3.82	-0.11	5.79	-0.64	4.07	-1.44	2.66	-0.73	4.12	-0.6	4.04	0.28	6.41	-0.26	4.99	-1.09	2.91	-0.51	3.86	0.49	4.23	-0.56	8.18
AASDHPPT	1.22	9.96	2.49	8.57	0.84	5.88	0.68	6.91	-0.19	3.01	-0.2	3.36	0.68	3.99	-0.17	3.09	-0.08	2.84	-0.69	2.39	0.3	3.67	-0.08	2.89	-1.73	1.43	-1.12	2.13	0.11	2.89	-0.24	3.21	0.65	3.76	-1.29	1.68	-1.21	1.78	-1.03	3.52	1.05	2.97
AASS	1.35	41.68	2.63	47.5	-1.3	4.23	0.03	24.85	-1.31	2.6	0.35	19.94	0.4	18.81	-0.69	8.44	1.53	25.19	-0.2	11.53	-0.43	11.46	0.21	15.08	-0.75	6.76	-0.45	10.12	-0.04	12.62	0.18	17.27	0.07	14.26	-0.83	5.96	-1.52	0.47	-0.06	20.77	0.84	19.33
AATF	-0.9	15.99	0.29	18.01	2.76	29.7	-1.05	11.89	0.78	13.45	0.29	13.18	-0.08	10.75	0.1	11.28	-1.06	5.82	-1.3	5.05	-0.03	11.14	-0.46	8.11	-0.51	7.29	-0.23	8.99	-0.58	7.32	-0.56	8.81	-0.25	9.27	-0.43	7.12	1.23	12.49	1.97	10.56	0	23.79
AATK	0.15	6.79	-0.77	1.18	0.47	5.64	0.25	5.96	0.22	3	0.84	5.18	-0.88	0.52	1.94	7.05	2.79	8.13	-0.52	1.3	-0.27	2.12	-0.67	0.94	0.76	3.73	0.39	3.31	-1.05	0.08	0.12	2.99	-1.09	0	-0.56	1.03	-0.84	0.48	-0.19	0	-1.09	2.23
ABAT	0.8	14.63	0.09	7.59	2.01	13.71	0.82	12.15	2.36	9.99	-0.38	4.25	-0.18	4.4	-0.86	2.49	0.38	5.06	-0.53	3.3	-0.47	3.69	-0.84	2.4	-1.22	1.43	-0.97	2.13	-1.14	1.68	0.1	4.91	-1.14	1.82	0.12	3.9	0.99	5.67	0.66	2.82	-0.58	7.43
ABCA1	0.06	39.87	2.01	57.14	2.2	60.97	-0.23	27.51	1.98	44.68	-0.24	18.29	0.03	21.5	-1.06	3.61	0.04	18.87	-0.47	12.26	-0.81	7.8	-0.48	12.11	-1.21	0.74	-1.14	2.08	-0.09	17.09	-0.35	15.99	0.06	21.19	0.78	26.74	-1.16	1.28	0.13	17.25	-0.06	26.02
ABCA10	-0.54	6.78	0.77	46.18	-0.53	5.41	-0.21	17.67	-0.66	0.42	-0.41	7.81	3.08	71.14	-0.57	2.97	-0.17	12.07	-0.33	8.21	-0.34	9.19	-0.44	5.87	-0.67	0.21	-0.65	0.68	-0.31	8.85	2.31	62.84	-0.19	12.91	-0.49	4.19	-0.66	0.49	0.07	35.56	0.95	21.19
ABCA12	-0.4	0.6	0.41	0.79	3.66	2.43	1.38	1.53	-0.55	0.19	0.27	0.57	-0.1	0.37	-0.52	0.18	-0.54	0.19	-0.74	0.13	0.09	0.42	-0.53	0.18	-0.61	0.15	-0.48	0.21	-0.61	0.15	0.17	0.46	0.12	0.41	-0.26	0.25	-0.23	0.23	0.53	0	-1.08	0.74
ABCA13	0.09	0.88	-0.33	0.32	-0.18	0.39	2.76	2.05	-0.47	0.16	0.37	0.46	-0.42	0.19	-0.61	0.11	0.56	0.49	-0.46	0.17	-0.11	0.31	-0.48	0.14	-0.64	0.09	-0.48	0.15	-0.61	0.11	-0.39	0.19	0.16	0.35	-0.33	0.16	-0.37	0.16	2.88	0	-0.93	1.49
ABCA2	0.1	2.38	0.8	2.31	-0.24	1.02	-0.32	1.45	-0.74	0.39	0.26	1.31	0.02	0.95	1.31	1.83	0.67	1.21	-0.35	0.66	0.12	1.04	-0.99	0.2	0.02	0.78	0.11	0.92	-0.88	0.28	0.94	1.61	-0.85	0.41	-0.74	0.34	3.09	2.39	-1.01	0	-1.33	0.37
ABCA3	-0.32	7.71	0.39	7.01	0.24	6.43	-0.22	6.48	-1.08	1.86	1.05	6.44	-0.38	3.16	1.35	6.35	0.02	3.54	-1.14	1.71	2.78	9.17	-0.18	3.19	0.23	3.62	0.51	4.53	-0.55	2.49	0.71	5.26	-0.29	3.17	-0.82	1.86	0.56	3.87	-1.22	0.7	-1.64	2.6
ABCA4	-0.59	0.29	0.64	1	-0.58	0.16	2.43	2.31	-0.75	0.05	0.09	0.42	0.18	0.44	0.18	0.44	-0.77	0.05	-0.47	0.13	2.94	1.58	-0.6	0.1	0.15	0.35	0.31	0.44	-0.41	0.17	-0.31	0.23	-0.87	0	-0.44	0.16	-0.59	0.1	-0.87	0.35	0.34	0
ABCA5	0.65	37.8	2.62	48.08	-0.68	11.36	0.34	27.34	-1.29	1.81	-0.53	9.97	0.33	17.29	-0.63	8.13	-0.71	6.78	-0.26	10.67	-0.1	13.67	0.66	18.04	-1.27	1.64	-1.23	2.14	1.22	21.57	-0.56	9.08	1.62	26.58	-0.68	6.38	-0.45	8.17	0.49	16.2	0.46	22.68
ABCA6	-0.65	4.49	0.71	50.86	-0.11	24.61	-0.33	18.25	0.04	21.14	-0.51	7.37	2.72	79.56	-0.64	2.89	0.61	36.37	-0.42	8.5	-0.46	8.98	-0.63	2.94	-0.72	0.22	-0.71	0.57	-0.61	3.44	1.62	63.88	-0.61	4.05	-0.56	4.41	-0.7	0.67	-0.18	68.31	2.12	19.7
ABCA7	0	2.97	0.52	3.27	2.42	7.05	-0.18	1.82	0.88	2.58	-0.19	1.19	-0.76	0.12	-0.33	0.79	-0.44	0.61	-0.42	0.57	-0.54	0.46	-0.39	0.67	-0.51	0.42	-0.5	0.49	-0.78	0.07	-0.77	0.08	-0.82	0	1.2	2.35	2.65	4.29	-0.21	0	-0.82	1.12
ABCA8	-0.21	33.02	0.54	45.71	-0.62	5.41	-0.22	24.82	-0.74	0.64	-0.06	23.27	2.81	79.36	-0.68	2.6	1.21	49.72	-0.23	15.29	-0.52	7.76	-0.61	4.38	-0.75	0.22	-0.73	0.8	-0.53	6.61	1.12	52.63	-0.59	5.75	-0.59	4.26	-0.75	0.29	0.07	67.25	2.07	27.51
ABCA9	-0.62	2.97	0.49	38.06	-0.35	11.76	-0.24	16.98	-0.08	14.62	-0.31	10.7	2.79	69.82	-0.6	2.53	0.15	20.25	-0.37	7.34	-0.45	6.5	-0.59	2.6	-0.68	0.19	-0.66	0.58	-0.49	4.94	1.48	51.88	-0.54	4.17	-0.54	3.36	-0.66	0.49	-0.14	61.27	2.42	17.1
ABCB1	-0.52	1.31	-0.3	5.21	-0.36	3.76	-0.32	5.55	-0.54	0.47	-0.23	4.7	-0.55	0.34	1.77	27.61	-0.44	1.7	-0.3	3.32	-0.31	3.59	-0.53	0.57	1.72	22.56	3.24	37.62	-0.56	0.26	-0.55	0.36	-0.56	0.23	-0.45	1.5	0.24	8.97	0.12	0	-0.58	11.9
ABCB10	0.84	18.29	1.55	15.08	3.3	19.28	-0.51	10.33	0.02	6.52	-0.23	6.73	-0.1	6.49	-0.39	5.75	-0.3	5.15	-0.51	4.96	-0.08	6.58	0.79	7.49	-0.75	4.1	-0.59	4.99	-0.06	5.62	0.17	7.2	0.09	6.69	-1.43	2.8	-0.1	5.13	-0.68	4.58	-1.03	6.69
ABCB11	-0.25	0.27	0.2	1.17	-0.32	0	4.32	8.79	-0.26	0.1	-0.17	0.26	-0.08	0.34	-0.28	0.07	-0.3	0.05	-0.31	0.02	-0.24	0.12	-0.29	0.04	-0.3	0.02	-0.27	0.08	-0.3	0.03	-0.26	0.1	-0.32	0	0.08	0.47	-0.28	0.06	-0.06	0	-0.32	0.37
ABCB4	3.13	21.48	-0.3	0.7	-0.33	0.55	2.57	15.42	-0.32	0.36	-0.38	0.23	-0.43	0.05	-0.4	0.22	0.23	1.96	0.89	3.69	-0.42	0.12	-0.4	0.15	-0.44	0.02	-0.42	0.11	-0.43	0.06	-0.42	0.08	-0.44	0.06	-0.41	0.09	-0.44	0.04	-0.37	0	-0.45	0.37
ABCB5	0.23	1.02	0.01	0.56	0.97	0.86	3.68	1.85	-0.37	0.25	0.31	0.45	0.57	0.49	-0.63	0.2	-0.19	0.28	-0.62	0.22	0.48	0.5	-0.55	0.21	-0.88	0.11	-0.78	0.16	-0.74	0.16	0.5	0.48	-0.84	0.12	-0.67	0.16	-0.29	0.22	-0.31	0.35	0.1	0.37
ABCB6	0.1	3.03	0.67	2.93	-0.52	1.02	0.05	2.37	-0.89	0.33	0.74	2.13	0.48	1.74	-0.07	1.17	-0.18	0.93	-0.44	0.68	0	1.27	-0.44	0.69	-0.85	0.31	-0.56	0.63	-0.23	0.85	0.14	1.31	0.22	1.35	-0.98	0.2	-0.96	0.18	-0.04	3.87	3.77	1.49
ABCB7	3.1	44.44	0.37	20.64	1.12	23.59	2	30.89	0.16	12.63	-0.28	12.5	-0.44	10.84	-0.51	10.09	-0.26	10.44	0.1	11.6	-0.6	10.35	-0.51	9.23	-1.09	6.53	-0.65	8.95	-0.65	8.39	-0.62	10.1	-0.15	11.09	-0.5	8.06	-0.85	7	0.52	10.21	-0.25	17.47
ABCB8	2.73	15.07	0.98	6.86	1.65	8.23	0.58	7.29	-0.65	2.28	-0.56	2.73	0.04	3.34	-1.01	1.92	0.45	3.38	0.41	3.4	-0.95	2.07	-0.22	2.59	-1.34	1.16	-1.05	1.65	-0.17	2.52	0.83	4.38	0.05	3.11	-0.33	2.08	-0.42	2.11	0.17	1.41	-1.2	4.83
ABCB9	0.44	8.11	-0.46	2.73	-0.4	2.82	0.51	6.71	-0.95	0.66	-0.36	2.16	-0.33	2	3.32	9.32	-0.5	1.4	-0.39	1.74	-0.74	1.22	0.1	2.62	1.85	5.31	0.66	3.51	-0.54	1.36	-0.17	2.4	-0.31	2.11	-0.8	0.83	-0.84	0.72	0.42	1.41	-0.52	4.46
ABCC1	0.07	39.39	-0.45	21.3	1.84	54	-0.32	26.55	1.03	30.94	0.77	30.99	-0.41	15.49	0.76	28.78	-0.81	9.04	-0.62	11.6	0.24	23.84	-1.35	2.73	-0.11	15.78	-0.06	17.94	-1.53	0.35	-0.9	9.06	-1.55	0.12	2.18	35.66	0.48	21	0.12	25	0.63	25.65
ABCC10	0.56	9.17	0.45	6.11	2.76	8.93	-0.22	6.02	1.03	4.37	-0.01	3.9	-0.52	3.01	0.19	3.64	-0.69	2.49	-1.11	2.06	0.43	4.05	-0.64	2.52	-0.77	2.2	-0.27	2.86	-1.32	1.79	-0.04	3.51	-0.69	2.7	-0.52	2.24	1.81	4.17	0.68	2.11	-1.12	5.2
ABCC11	1.75	1.99	2.38	1.43	0.8	0.94	2.29	1.65	-0.7	0.29	-0.07	0.52	-0.36	0.38	-0.55	0.33	-0.17	0.33	-0.35	0.29	-0.68	0.31	-0.92	0.22	-0.6	0.26	-0.42	0.33	-0.62	0.28	-0.68	0.29	-0.12	0.41	-0.17	0.29	-0.7	0.23	0.66	0.35	-0.77	0.74
ABCC12	-0.2	0.12	-0.01	0.09	0.8	0.24	0.94	0.26	-0.25	0.04	-0.47	0.03	-0.28	0.04	0.43	0.11	-0.66	0	-0.45	0.02	-0.24	0.04	-0.55	0.01	-0.42	0.02	-0.4	0.03	0.33	0.08	-0.66	0	-0.66	0	-0.34	0.02	-0.13	0.04	3.87	0	-0.66	0.74
ABCC2	-0.3	1.72	0.55	1.75	0.51	1.41	3.71	4.37	0.65	1.09	0.92	1.39	0.02	0.88	-0.41	0.62	-0.84	0.42	-0.97	0.37	0.31	0.95	-0.55	0.52	-0.62	0.48	-0.44	0.58	-0.4	0.57	-0.04	0.83	-0.21	0.76	-0.71	0.47	0.07	0.69	-0.51	0.35	-0.75	0.74
ABCC3	-0.37	1.79	-0.15	1.77	2.46	9.48	0.09	3.15	2.34	6.2	1.88	5.81	-0.47	0.59	-0.14	1.21	0.65	2.56	-0.4	0.61	-0.54	0.41	-0.46	0.55	-0.68	0.07	-0.64	0.17	-0.68	0.07	-0.64	0.19	-0.69	0.06	-0.57	0.29	-0.56	0.28	0.29	0	-0.72	2.6
ABCC4	-0.67	9.38	-0.48	9.96	0.33	22.1	-0.02	18.34	-0.11	10.56	-0.49	7	0.35	16.34	2.97	40.39	-0.47	5.89	-0.73	3.34	-0.73	3.96	-0.96	0.88	0.36	13.25	1.07	21.46	-1	0.41	-0.59	5.7	-0.98	0.65	1.96	26.02	-0.25	7.56	0.58	9.51	-0.13	20.82
ABCC5	3.23	66.18	-0.21	12.52	0.78	27.43	1.41	38.88	0.83	19.56	-0.45	6.56	0.01	11.73	-0.6	4.34	-0.01	10.23	1.16	21.55	-0.28	8.43	-0.49	5.17	-0.87	0.91	-0.77	2.21	-0.64	3.47	0.15	13.32	-0.64	4.05	-0.68	2.78	-0.74	2.06	-0.36	1.06	-0.85	8.92
ABCC6	-0.06	3.47	4.24	23.06	-0.2	1.41	0.66	7.38	-0.2	0.88	-0.08	1.53	-0.26	0.75	-0.19	0.88	-0.33	0.42	-0.24	0.81	-0.29	0.62	-0.35	0.34	-0.35	0.3	-0.32	0.46	-0.42	0.1	-0.26	0.77	-0.42	0.12	0.1	1.52	-0.28	0.53	-0.3	0	-0.44	0.74
ABCC8	2.6	7.72	-0.23	0.34	-0.34	0.16	3.08	7.12	-0.4	0.04	-0.34	0.12	-0.39	0.05	-0.42	0.02	-0.24	0.19	1.08	1.65	-0.35	0.12	-0.26	0.19	-0.43	0.01	-0.43	0.01	-0.41	0.03	-0.4	0.04	-0.44	0	-0.37	0.07	-0.41	0.02	-0.44	0	-0.44	0
ABCC9	0.53	59.86	-0.24	17.44	-0.54	3.37	0.23	40.7	-0.6	0.17	-0.5	3.91	-0.17	15.53	-0.55	2.16	-0.35	7.64	0.15	23.61	-0.45	5.48	-0.04	15.38	-0.59	0.36	-0.59	0.64	2.86	76.77	-0.48	4.93	2.86	78.4	-0.49	3.18	-0.59	0.36	-0.36	16.55	-0.1	10.78
ABCD1	-0.1	1.38	1.2	1.73	1.59	1.88	0.68	1.62	2.75	1.79	0.45	0.88	0.19	0.75	0.17	0.73	-0.07	0.54	-0.52	0.42	-0.42	0.44	-0.65	0.31	-0.41	0.38	-0.37	0.45	-0.97	0.17	0.77	0.98	-0.85	0.29	-0.37	0.43	-0.23	0.42	-1.43	0	-1.43	0
ABCD2	0.9	18.86	3.83	31.56	-0.03	4.62	1	15.97	-0.29	1.36	-0.46	0.42	-0.5	0.11	-0.49	0.18	-0.42	0.54	0.22	4.37	-0.45	0.39	-0.29	1.37	-0.51	0.02	-0.51	0.04	-0.42	0.59	-0.5	0.1	-0.37	0.94	-0.48	0.16	0.71	6.22	-0.43	0	-0.51	1.12
ABCD3	2.26	46	0.48	25.41	0.48	24.76	1.21	32.28	-1.06	9.26	0.32	17.95	-0.44	12.93	0.2	15.65	2.5	24.16	-0.01	13.75	-0.63	12.28	-0.83	9.56	-0.52	10.24	-0.37	12.06	-0.78	9.56	0.14	16.26	-0.74	10.8	-0.26	10.86	-1.49	5.85	-0.51	14.08	0.03	15.61
ABCD4	0.51	10.97	-0.04	6.43	1.67	9.64	0.46	8.85	0.75	4.96	0.39	5.26	-0.09	4.1	0.67	4.94	-0.57	3.03	-0.84	2.63	1.75	6.81	-0.97	2.44	0.46	3.95	1.61	5.86	-1.35	1.92	0.42	4.82	-0.63	3.23	-1.3	1.77	-0.44	2.77	-0.75	1.76	-1.7	4.09
ABCE1	-0.82	11.4	1.65	14.12	0.94	12.23	-0.07	11.69	-0.49	5.4	0.37	8	-0.17	6.43	1.61	9.52	-1.23	3.84	-1.98	2.74	0.58	8.09	-1.02	4.22	-0.14	5.19	0.31	6.5	-0.46	4.95	-0.68	5.45	0.33	6.81	-0.46	4.3	-0.61	4.31	0.25	9.51	2.08	8.55
ABCF1	-0.35	11.11	1.23	12.24	2.08	14.34	-0.47	8.5	-0.25	5.03	0.13	6.64	-0.09	5.69	0.07	5.75	-0.57	4.03	-1.04	3.32	-0.29	5.39	-0.44	4.27	-1.06	2.92	-0.68	3.9	-0.01	4.87	-0.39	5.14	-0.03	5.28	-0.89	3.07	-0.18	4.17	3.07	5.28	0.17	14.13
ABCF2	-0.4	4.2	0.54	3.85	1.4	4.31	0.02	3.85	-0.64	1.54	0.27	2.62	0.65	2.61	0.27	2.27	-0.41	1.63	-1.34	1.05	-0.29	1.99	-0.61	1.5	-0.89	1.18	-0.71	1.44	0.02	1.79	-0.65	1.55	0.85	2.58	-1.65	0.74	-0.56	1.32	2.25	3.17	1.91	3.72
ABCF3	1.67	3.73	1.53	2.18	1.77	2.35	1.38	2.72	-0.1	0.79	-0.44	0.79	-0.29	0.78	-0.67	0.62	-0.63	0.51	0.22	0.88	0.27	0.97	-0.41	0.61	-0.95	0.38	-0.53	0.58	-0.65	0.5	-0.31	0.79	-0.31	0.82	-0.56	0.45	-0.51	0.52	1.47	0	-1.96	1.86
ABCG1	-0.48	7.98	-0.53	5	0.64	16.38	-0.58	5.03	0.35	9.27	0.68	13.38	-0.87	0.76	1.01	14.32	-0.82	1.16	-0.71	1.76	2.07	21.77	-0.87	0.72	1.86	16.39	1.84	17.79	-0.87	0.62	-0.92	0.38	-0.78	1.23	-0.65	1.86	0.12	6.49	0.26	1.41	-0.77	11.15
ABCG2	1.5	16	-0.35	1.69	-0.41	1.49	3.74	22.16	-0.5	0.66	-0.4	1.16	-0.31	1.37	-0.42	1.04	0.97	5.15	0.11	2.64	-0.25	1.7	-0.26	1.39	-0.62	0.23	-0.31	1.34	-0.1	1.81	-0.21	1.8	-0.04	2.05	-0.59	0.27	-0.59	0.31	-0.38	0.35	-0.59	1.86
ABCG4	2.25	0.34	-0.6	0.02	-0.91	0	1.89	0.2	-0.4	0.02	0.49	0.08	-0.42	0.02	0.09	0.04	1.02	0.07	0.37	0.06	-0.5	0.02	1.97	0.13	-0.32	0.02	-0.53	0.02	0.11	0.05	-0.06	0.04	-0.91	0	-0.91	0	-0.77	0.01	-0.91	0	-0.91	0
ABCG5	0.33	0.93	0.71	0.73	-0.28	0.31	2.43	1.59	-1.11	0.07	-0.08	0.34	1.75	0.71	-0.68	0.2	0.01	0.28	-0.68	0.17	0.29	0.37	0.29	0.34	-0.92	0.09	-0.84	0.11	-0.11	0.26	1.07	0.58	0.14	0.29	-0.84	0.11	-1.18	0.04	1.09	0	-1.4	0.74
ABCG8	0.27	0.5	1.17	0.56	0.43	0.31	3.8	1.16	-0.37	0.1	0.11	0.22	0.05	0.18	-0.59	0.07	-0.52	0.07	-0.78	0.04	-0.36	0.12	0.02	0.14	-0.56	0.06	-0.47	0.08	-0.23	0.11	-0.21	0.13	-0.51	0.06	0.17	0.16	-0.55	0.06	0.19	0	-1.07	0.37
ABHD1	2.46	3.18	1.74	1.41	-0.46	0.16	2.64	2.55	-0.57	0.11	-0.12	0.32	-0.23	0.25	-0.51	0.15	0.01	0.33	0.15	0.37	-0.21	0.27	-0.52	0.1	-0.54	0.1	-0.37	0.17	-0.66	0.06	-0.33	0.21	-0.85	0	-0.38	0.18	-0.42	0.14	0.02	0	-0.85	0.74
ABHD10	1.45	11.89	0.58	5.77	2.81	10.58	1.46	9.37	1.09	4.49	0.31	3.87	-0.19	2.67	-0.56	2.07	-0.33	2.17	0	2.68	-0.25	2.57	-0.99	1.22	-0.9	1.24	-0.57	1.84	-1.04	1.1	-0.29	2.42	-1.14	1.12	0.05	2.35	-0.01	2.27	-0.82	1.76	-0.66	1.86
ABHD11	0.67	2.03	-0.26	0.7	2.9	2.43	0.49	1.33	1.9	1.24	-0.53	0.42	-0.39	0.45	-0.84	0.24	-0.66	0.28	-0.06	0.5	-0.46	0.44	-0.52	0.36	-1.05	0.14	-0.92	0.22	-0.39	0.36	-0.26	0.48	-0.6	0.29	-0.12	0.38	0.16	0.49	-0.57	1.06	1.5	0.37
ABHD12	0.31	25.38	-0.1	14.08	3.58	44.36	0.46	21.7	2.04	22.26	-0.34	8.94	-0.54	6.68	-0.39	7.47	-0.21	8.01	-0.5	6.26	-0.32	8.3	-0.46	6.32	-0.49	5.76	-0.42	6.76	-0.62	5.2	-0.29	8.35	-0.54	6.16	-0.39	5.85	-0.23	6.85	-0.42	8.45	-0.12	9.67
ABHD12B	-0.69	0.22	3.11	5.68	-0.21	0.94	-0.29	0.87	0.21	0.95	-0.35	0.48	0.35	1.14	-0.4	0.37	0.84	1.56	-0.7	0.06	-0.02	0.79	-0.59	0.17	-0.52	0.22	-0.51	0.24	-0.63	0.13	0.34	1.07	-0.59	0.23	-0.48	0.22	-0.69	0.07	2.32	0.35	-0.48	4.46
ABHD13	-0.52	7.59	0.76	7.48	1.91	8.7	-0.45	6.25	1.28	5.04	0.15	4.67	0.32	4.38	0.07	3.88	-1.08	2.45	-1.3	2.18	0.34	4.48	0.36	3.73	-0.49	2.8	0.12	3.72	1.14	4.39	-0.18	3.86	1.69	5.4	-1.6	1.75	-0.47	2.67	-0.29	1.76	-1.77	5.2
ABHD14A	2.73	7.06	1.36	3.21	-0.44	1.33	0.72	3.15	-0.86	0.63	0.28	1.56	0.83	1.79	-0.6	0.84	0.11	1.16	0.78	1.58	-0.69	0.77	-0.61	0.71	-0.98	0.46	-0.71	0.67	-0.4	0.83	0.54	1.57	-0.86	0.7	-0.12	0.85	-0.22	0.84	0.89	0	-1.76	1.86
ABHD14B	1.55	3.77	2.13	2.76	-0.82	0.78	1.43	2.69	-0.58	0.65	-0.15	0.89	0.53	1.15	-0.46	0.71	-0.53	0.63	0.33	0.99	-0.51	0.71	-0.44	0.65	-0.71	0.48	-0.5	0.66	0.05	0.79	1.28	1.48	0.31	1	0.39	0.81	0.07	0.73	-1.3	0	-2.08	0.37
ABHD15	-0.3	0.98	3.52	6.8	1.7	3.53	-0.32	0.72	0.87	1.6	-0.23	0.57	-0.13	0.63	-0.47	0.24	-0.27	0.42	-0.48	0.2	-0.27	0.48	-0.58	0.11	-0.63	0.06	-0.53	0.16	-0.62	0.07	-0.19	0.54	-0.7	0	-0.09	0.49	0.75	1.19	-0.7	0.35	-0.34	0
ABHD16A	-0.45	5.83	-0.47	3.76	2.65	10.03	-0.83	3.96	1.61	5.24	0.44	4.24	-0.39	2.69	-0.17	2.89	-0.42	2.28	-1.4	1.1	-0.35	2.88	-0.41	2.35	-0.42	2.13	-0.09	2.77	-0.68	1.91	-0.01	3.28	-0.42	2.58	0.41	2.91	-0.02	2.46	2.2	1.76	-0.79	7.81
ABHD16B	-0.23	0.03	0.26	0.06	4.12	0.31	-0.3	0.03	0.27	0.04	-0.47	0	-0.25	0.01	-0.47	0	-0.47	0	-0.47	0	-0.15	0.02	-0.47	0	-0.39	0	-0.17	0.02	-0.42	0	0.38	0.04	-0.47	0	0.61	0.04	0.05	0.02	-0.47	0	-0.47	0
ABHD2	2.78	65.24	-0.65	14.36	0.97	38.71	1.72	45.76	-0.3	13.9	0.13	20.96	-0.72	9.38	-0.81	8.42	-0.17	14.12	0.79	23.13	0.1	19.63	0.96	25.11	-1.3	1.75	-1.11	4.27	-0.34	11.96	-0.26	15.01	-0.23	14.96	0.47	18.12	-0.57	8.68	-0.31	3.87	-1.14	18.59
ABHD3	-0.02	20.63	0.79	23.95	3.47	49.29	0.57	24.33	1.35	20.25	-0.41	7.35	-0.38	6.97	-0.26	7.69	0.04	9.37	-0.56	4.92	-0.54	5.6	-0.68	3.72	-0.69	3.42	-0.65	4.12	-0.67	3.71	-0.49	5.99	-0.56	5.05	0.04	8.22	0.98	14.63	-0.76	4.58	-0.56	4.83
ABHD4	1.73	3.98	0.89	1.88	0.72	1.65	2.2	3.93	-0.44	0.61	-0.07	0.92	-0.34	0.69	-0.56	0.55	-0.43	0.61	-0.01	0.72	-0.48	0.64	-0.52	0.51	-1.11	0.22	-0.93	0.33	-0.86	0.34	-0.9	0.36	-0.61	0.53	0.83	1.01	-0.14	0.61	-0.96	1.76	1.97	0.37
ABHD5	-0.18	13.73	4.12	57.2	-0.1	10.34	-0.1	12.84	-0.37	3.93	0.07	10	-0.16	6.5	-0.25	5.18	-0.07	6.71	-0.4	3.29	-0.27	5.31	-0.36	3.66	-0.34	3.53	-0.24	5.05	-0.44	2.75	-0.31	4.68	-0.38	3.46	-0.53	1.66	-0.49	1.99	1.09	4.58	-0.28	23.79
ABHD6	0.26	12.02	0.64	9.72	2.04	14.18	-0.24	7.58	0.5	6.03	1.23	8.88	-1.11	1.96	0.18	5.31	0.26	4.94	-0.49	3.16	2.32	10.56	-0.99	2.02	-0.06	3.92	0.49	5.67	-1.19	1.46	-1.07	2	-0.96	2.17	0.15	4.03	-0.67	2.44	-0.1	1.41	-1.19	5.2
ABHD8	1.56	7.53	0.01	3.18	2.61	5.96	-0.21	3.44	1.41	3.08	0.37	2.5	0.13	2.15	-0.86	1.37	-0.36	1.47	-0.54	1.51	-0.35	1.91	1.12	2.61	-1.35	0.77	-1.03	1.09	-0.35	1.51	0.3	2.28	-0.51	1.58	0.54	1.9	-0.7	1.14	-0.5	1.06	-1.29	1.86
ABI1	-0.53	36.3	-0.23	29.79	2.13	45.22	-0.51	30.49	1.19	27.4	0.33	26.04	-0.28	20.94	0.53	24.7	-0.43	17.5	-1.89	10.28	1.16	29.38	-0.84	15.58	-0.1	17.87	0.19	21.21	-0.65	15.91	-0.2	21.65	-0.35	18.43	-0.65	14.62	2.21	27.43	-1.13	20.42	0.05	19.33
ABI2	0.95	51.74	-0.66	24.79	0.16	32.6	0.57	40.38	-1.02	14.12	1.09	33.72	0.49	26.86	0.08	23.18	-0.91	14	-0.55	16.8	-0.22	21.77	0.4	23.01	-0.79	13.81	-0.46	17.65	1.6	30.31	0.9	30.6	1.46	31.4	-1.78	6.65	-2.14	3.98	0.29	25.35	0.56	29.74
ABI3	-0.74	0.09	-0.44	0.79	2.03	6.19	-0.6	0.43	0.34	1.65	0.32	1.96	-0.74	0.04	-0.19	0.88	-0.56	0.33	-0.69	0.11	0.54	2.1	-0.71	0.09	1.17	2.5	1.91	3.87	-0.74	0.04	-0.76	0.02	-0.74	0.06	-0.61	0.18	2.17	3.55	-0.21	0	-0.77	1.12
ABI3BP	-0.27	24.37	-0.21	17.91	-0.71	2.74	0.52	38.04	-0.78	0.22	-0.45	8.52	2.05	54.97	0.04	17.63	-0.36	9.3	-0.39	8.92	1.76	50.28	-0.62	3.78	-0.77	0.36	-0.71	1.79	-0.78	0.34	2.4	63.13	-0.78	0.23	-0.65	3	-0.78	0.27	1	24.3	0.5	40.15
ABL1	-0.37	51.26	1.44	56.2	0.67	50.16	-0.85	39.66	0.45	34.47	0.29	37.71	0.97	40.38	-0.32	29.9	-0.91	23.14	-1.71	17.94	0.1	34.26	-0.03	29.51	-0.47	24.53	-0.17	29	-0.08	28.26	1.91	47.66	0.14	31.63	-1.46	16.82	-1.7	15.47	0.65	41.9	1.46	42.75
ABL2	-0.45	34.71	1.89	44.64	0.97	38.01	-0.69	27.65	0.72	24.11	0.1	23.46	-0.17	20.2	1.83	31.47	1.26	25.63	-1.52	10.17	0.21	23.08	-0.58	15.36	-0.47	14.83	-0.21	17.9	-0.73	13.9	-0.47	18.35	-0.83	14.38	-1.1	10.73	-1.32	9.71	1.38	21.13	0.19	35.69
ABLIM1	2.09	98.23	-0.12	48.65	-0.84	6.97	1.09	74.75	-0.94	0.24	1.06	80.69	-0.67	15.05	0.57	62.63	-0.21	33.25	1.75	87.55	0.42	60.55	-0.89	3.07	1.08	68.09	0.97	70.14	-0.94	0.2	-0.85	5.6	-0.95	0	-0.87	3.31	-0.92	1.03	-0.06	8.8	-0.77	47.58
ABLIM2	1.2	26.72	-0.33	5.21	-0.37	4.78	0.49	15.13	-0.57	1.91	-0.38	3.45	-0.8	0.38	-0.31	3.57	-0.39	2.87	0.17	6.26	1.04	12.55	-0.07	4.64	-0.47	2.2	-0.36	3.16	-0.01	4.82	-0.81	0.27	0.08	5.81	-0.65	1.1	-0.46	2.17	3.68	1.06	-0.68	31.6
ABLIM3	-0.16	35.18	-0.4	17.26	-0.22	23.28	-0.31	24.01	-0.68	6.46	0.83	40.85	-0.05	21.08	1	41.14	-0.19	16.19	-0.3	13.9	1.08	44.95	-0.87	1.59	2.85	59.74	1.98	50.22	-0.89	1.04	-0.53	10.29	-0.89	1.35	-0.75	3.99	-0.85	1.72	-0.2	11.27	-0.45	18.96
ABO	-0.95	1.56	-0.7	3.27	-0.74	3.13	-0.51	5.09	-1	0.46	0.41	9.32	-0.33	4.15	1.07	11.86	-0.85	1.33	-0.81	1.49	2.47	19.94	0.3	6.68	0.66	7.99	0.82	9.61	1.35	11.45	-0.37	4.18	1.45	13.5	-0.94	0.72	-1	0.38	0.43	1.76	-0.75	10.41
ABR	0.21	55.15	-0.78	23.4	1.78	70.3	-0.26	37.89	1.55	49.81	0.45	39.51	-0.7	18.34	2.11	57.29	-1	11.37	-0.49	19.9	-0.51	21.93	-0.42	20.48	0.44	31.12	0.72	37.81	-1.22	7.5	-0.26	26.53	-1.29	7.04	-0.46	17.4	-0.17	21.93	1.32	12.32	-1.02	52.04
ABRA	2.7	7.37	-0.3	0.19	-0.28	0.16	2.92	6.36	-0.4	0.01	-0.4	0.02	-0.41	0	-0.41	0	-0.32	0.09	1.24	1.62	-0.39	0.04	-0.34	0.07	-0.4	0.01	-0.41	0	-0.4	0	-0.41	0	-0.41	0	-0.39	0.02	-0.39	0.02	-0.41	0	-0.41	0
ABRACL	-1.09	0.34	-0.61	1	2.47	5.49	-0.42	1.76	0.96	2.25	-0.13	1.39	0	1.31	0.56	1.81	-0.8	0.44	-0.93	0.28	-0.59	0.73	-1.05	0.18	0.07	1.15	-0.09	1.1	-1.04	0.18	1.66	3.05	-0.88	0.41	0.52	1.46	1.57	2.24	0.44	0.7	-0.63	1.49
ABT1	1.15	1.87	1.3	1.35	-0.44	0.55	-0.46	0.75	0.42	0.57	1.02	0.86	0	0.54	0.95	0.79	0.34	0.51	-0.34	0.39	0.38	0.62	-0.59	0.31	0.23	0.46	0.69	0.63	-0.33	0.35	-1.45	0.13	0.39	0.53	-0.96	0.22	1.56	0.7	-1.93	0	-1.93	0
ABTB1	-1.19	2.14	-0.26	2.26	1.24	3.61	-1.03	1.76	-0.12	1.49	0.11	1.86	1.19	2.33	0.29	1.65	-0.85	1.05	-1.29	0.79	-0.03	1.56	2.23	2.57	1.27	1.9	0.99	1.98	1.03	1.85	-0.62	1.31	0.18	1.58	-1.34	0.67	-0.38	1.08	-0.85	1.06	-0.57	1.86
ABTB2	1.31	42.17	-0.04	13.82	-0.76	2.82	0.92	30.55	-0.9	0.2	-0.69	2.91	1.89	28.5	-0.79	1.56	0.04	9.79	0.3	12.8	-0.71	2.61	-0.53	4.06	-0.91	0.05	-0.89	0.26	-0.06	8.1	0.54	16.33	-0.05	8.74	-0.82	1.03	-0.89	0.22	0.43	31.34	2.63	16.36
ACAA1	1.76	10.26	1.49	6.3	1.71	6.43	0.9	6.42	1.15	3.58	-0.48	1.7	-0.32	1.81	-0.5	1.5	-0.39	1.56	0.12	2.18	-0.53	1.49	-0.82	0.93	-1.31	0.26	-1.1	0.59	-1.19	0.43	-0.86	1	-1.2	0.53	0.05	1.7	0.33	2.06	1.14	1.76	0.05	5.2
ACAA2	2.25	19.68	2	12.78	1.47	9.95	1.49	12.9	-0.33	2.07	-0.38	2.03	-0.27	2.43	-0.74	0.82	-0.18	2.33	0.7	4.48	-0.36	1.91	-0.87	0.4	-0.83	0.47	-0.73	0.86	-0.97	0.07	0.09	3.38	-0.96	0.12	-0.6	0.99	-0.17	1.99	0.24	0.35	-0.86	4.83
ACACA	0.09	38.96	3.44	52.24	0.73	34.25	-0.17	29.65	-0.48	15.75	0.38	25.09	0.38	23.19	-0.08	19.46	-0.27	16.31	-0.92	12.06	0.2	22.24	-0.75	12.89	-0.77	11.84	-0.51	14.87	-0.8	12.08	-0.04	20.4	-0.62	14.55	-0.9	10.24	-0.91	10.42	0.87	27.11	1.14	33.09
ACACB	1.41	84.78	3.63	95.17	-0.46	15.44	0.44	53.72	-0.71	1.04	-0.35	16.26	-0.43	12.42	0.74	49.41	-0.26	17.01	0.56	41.34	-0.42	12.7	-0.12	21.71	-0.02	22.6	0.09	28.3	-0.51	7.84	-0.56	7.43	-0.55	7.16	-0.66	2.55	-0.71	0.65	-0.4	0.7	-0.71	16.36
ACAD10	2.32	30.89	1.97	20.92	1.81	19.59	0.94	19.03	0.44	9	-0.19	7.64	-0.2	7.2	-0.75	4.94	-0.33	5.87	0.09	7.4	0.07	8.47	-0.71	4.69	-0.98	3.68	-0.61	5.19	-0.62	4.83	-0.06	7.75	-0.7	5.11	-0.81	3.83	-0.56	4.59	0.26	2.46	-1.38	11.52
ACAD11	1.25	37.23	2.51	35.49	-0.76	12.62	1.67	33.35	-0.89	7.87	0.31	15.9	0.77	17.22	-0.23	11.41	-0.68	8.34	-0.42	9.77	-0.07	13.09	-0.46	9.34	-0.91	6.66	-0.31	10.36	-0.27	9.92	1.45	21.54	-0.6	9.27	-1.07	5.73	-1.16	5.35	-0.54	13.73	0.4	12.64
ACAD8	0.55	4.32	1.91	3.97	1.63	3.29	-0.05	2.81	0.04	1.54	0.67	2.14	0.21	1.74	-0.43	1.32	0.69	1.7	-1	0.92	0.92	2.08	-0.67	1.11	-1.19	0.79	-0.64	1.15	-1.4	0.75	0.45	1.84	-1.19	0.88	-1.4	0.72	-0.68	0.96	1.44	1.41	0.16	2.23
ACAD9	1.16	15.33	1.91	12.03	3.17	14.81	0.2	10.04	0	4.88	0.09	5.69	-0.14	4.92	-0.24	4.52	-0.26	4.26	-0.98	3.12	0.12	5.48	-0.52	3.67	-0.76	3.15	-0.37	4.06	-0.67	3.37	0.34	5.78	-0.46	4.23	-1.11	2.46	-0.68	3.09	-0.57	4.23	-0.22	4.83
ACADL	-0.11	3.55	4.04	26.52	-0.32	0.63	1.14	12.03	-0.42	0.03	-0.34	0.43	0.53	4.36	-0.38	0.18	-0.32	0.49	-0.21	0.94	-0.34	0.41	0.01	1.76	-0.42	0.02	-0.41	0.06	-0.4	0.08	-0.36	0.36	-0.41	0.06	-0.42	0.02	-0.42	0.02	-0.31	1.06	-0.14	0.74
ACADM	2.64	43.38	0.97	22.12	0.67	19.44	1.95	31.82	-0.7	6.24	0.14	11.99	0	10.46	-0.06	9.92	-0.27	7.9	0.92	13.7	0.35	12.78	-0.56	6.42	-0.97	4.08	-0.63	6.45	-1.1	3.6	0.15	11.54	-0.99	4.69	-0.74	4.84	-1.05	3.42	-0.86	9.15	0.16	6.32
ACADS	2.14	8.43	2.57	6.52	0.68	2.98	1.6	6.1	-0.18	1.05	-0.27	1.08	-0.4	0.89	-0.29	0.99	-0.4	0.75	0.4	1.58	0.31	1.7	-0.58	0.56	-0.65	0.44	-0.58	0.55	-0.98	0.1	-0.75	0.44	-0.88	0.23	-0.21	0.81	-0.63	0.39	0.15	0	-1.07	1.86
ACADSB	2.56	18.99	1.65	10.88	-0.67	4.78	1.42	12.38	-0.97	2.53	-0.08	4.68	0.34	5	-0.82	3.04	0.2	4.26	0.58	4.92	-0.06	4.4	0.25	4.3	-1.59	1.34	-0.95	2.57	-0.6	2.82	0.4	5.07	-0.61	3.17	-0.9	2.17	0.52	4.25	0.13	2.46	-0.82	5.95
ACADVL	2.77	31.73	1.63	16.47	0.72	10.66	0.83	13.36	-0.38	2.21	-0.24	3.39	-0.57	1.38	-0.61	1.01	-0.11	3.15	1.44	9.73	-0.54	1.39	-0.2	2.91	-0.75	0.24	-0.72	0.43	-0.71	0.45	-0.63	0.86	-0.67	0.59	-0.69	0.49	-0.78	0.08	1	0	-0.8	10.04
ACAN	-0.36	0.19	-0.32	0.13	-0.38	0.08	0.46	0.69	-0.39	0.06	0.42	0.37	-0.34	0.08	-0.39	0.07	0.28	0.28	-0.5	0.04	-0.28	0.12	4.16	1.57	-0.34	0.07	-0.16	0.14	-0.4	0.05	-0.26	0.13	-0.41	0.06	-0.2	0.09	-0.34	0.06	0.29	0	-0.56	0.37
ACAP1	-0.1	5.14	0.42	6.41	0.2	5.02	-0.05	4.37	-0.22	1.63	-0.25	1.63	-0.11	2.14	-0.53	0.46	-0.31	1.19	-0.37	1.03	-0.41	0.97	-0.36	0.95	-0.51	0.41	-0.52	0.42	-0.34	1.01	0.02	2.74	-0.29	1.17	0.28	2.82	4.21	15.15	-0.3	0.7	-0.46	1.86
ACAP2	-0.71	40.7	-0.17	39.25	3.11	73.59	-0.62	35.38	2.14	49.17	0.15	34.1	-0.52	24.34	0.1	30.63	-0.64	20.34	-1.24	14.26	0.38	34.51	-0.73	19.23	0.02	25.39	0.38	31.27	-0.46	21.47	-0.43	26.05	-0.33	24.47	-0.07	23.25	0.72	30.74	-0.3	19.01	-0.79	31.97
ACAP3	0.58	9.33	-0.07	4.92	3.55	13.17	-0.2	5.21	-0.34	2.56	-0.3	2.87	0.18	3.53	0.38	3.66	-0.81	1.65	-0.54	2.13	-0.45	2.34	-0.5	2.09	0.04	2.72	0.21	3.27	-0.66	1.78	0.52	4.07	-0.46	2.46	-1.26	0.81	-1.03	1.12	1.27	2.46	-0.09	6.32
ACAT1	3.21	45.68	0.92	19.47	0.22	14.11	1.59	27.48	-0.97	2.85	0.03	9.57	-0.12	8.1	-0.16	7.51	0.19	8.62	0.92	12.34	0.35	11.06	-0.51	5.02	-0.58	4.38	-0.38	5.95	-0.82	3.36	-0.72	4.43	-0.63	4.99	-0.85	2.91	-0.82	2.87	-0.09	3.87	-0.74	9.67
ACAT2	-0.46	2.77	0.75	4.7	2.1	7.21	0.04	3.76	-0.11	1.65	-0.62	0.99	-0.33	1.42	-0.55	1.06	-0.26	1.33	-0.69	0.72	-0.27	1.6	-0.41	1.1	-0.74	0.6	-0.65	0.83	-0.55	0.87	-0.43	1.23	-0.22	1.41	-0.19	1.21	0.11	1.66	3.41	2.11	0.07	8.92
ACBD3	0.02	25.76	1.96	27.44	0.11	18.65	-0.68	18.14	-0.24	11.21	0.43	15.15	0.93	15.89	-0.45	10.91	-0.82	8.67	-1.45	7.09	-0.3	12.04	-0.76	8.87	-0.8	8.08	-0.27	10.61	-0.8	8.41	2.65	21.65	-0.52	10.09	0.71	11.56	-0.81	7.61	1.07	11.62	0.01	20.07
ACBD4	0.12	4.1	2.86	4.87	2.02	4.15	-0.25	2.83	0.16	1.69	0.45	2.16	0.99	2.28	-0.06	1.67	0.32	1.65	-1.47	0.81	-0.43	1.47	0.3	1.66	-1.14	0.85	-0.69	1.19	-0.61	1.13	-0.09	1.61	-0.15	1.47	-0.86	0.92	-0.57	1.07	-0.1	1.06	-0.79	1.86
ACBD5	2.58	25.85	0.56	10.86	1.68	14.58	0.59	13.25	0.43	6.72	0.01	6.55	-0.39	4.81	-0.08	5.46	-0.56	3.84	0.69	6.9	-0.39	4.77	-1.06	2.55	-0.2	4.35	0.04	5.41	-1.47	1.51	-0.24	5.2	-1.35	2.35	-0.35	3.65	1.27	7.21	-0.69	2.46	-1.07	4.46
ACBD6	0.35	42.27	0.95	35.71	2.64	44.51	0.69	35.55	0.74	23.77	0.04	23.44	-0.02	21.68	-0.32	19.88	-0.57	17.05	-1.68	12.81	1.68	29.7	-0.73	16.4	-1.65	11.7	-0.7	16.9	-0.85	15.3	0.3	23.7	-0.31	18.72	-0.34	15.9	0.07	17.53	0.06	17.96	-0.36	26.77
ACBD7	-0.34	0.13	2.48	0.36	2.17	0.31	1.5	0.38	-0.06	0.07	1	0.14	-0.22	0.06	-0.19	0.07	-0.07	0.07	-0.59	0.04	0.3	0.1	-0.75	0.02	-0.48	0.04	-0.31	0.04	-0.54	0.03	-0.42	0.06	-1.11	0	0.22	0.07	-0.38	0.04	-1.11	0	-1.11	0
ACCS	-0.58	4.19	2.24	7.16	1.73	5.96	0.14	4.86	0.88	3.22	1.39	4.16	0.62	3.12	-0.19	2.12	-0.87	1.28	-1.2	0.92	0.26	2.78	-0.15	1.96	-0.25	1.73	0.65	2.82	-0.55	1.5	0.1	2.63	-0.72	1.53	0.07	1.88	-1.11	0.9	-1.79	1.41	-0.69	0.74
ACCSL	0.39	0.1	0.71	0.08	-0.79	0	3.68	0.26	-0.14	0.02	0.54	0.05	-0.12	0.02	0.43	0.04	-0.79	0	-0.01	0.04	0.25	0.04	-0.27	0.02	-0.13	0.02	0.67	0.05	0.06	0.02	-0.79	0	-0.79	0	-0.79	0	-0.53	0.01	-0.79	0	-0.79	0
ACD	-0.98	0.16	-0.12	0.24	3.06	1.02	-0.17	0.32	0.19	0.21	0.28	0.26	-0.51	0.14	1.01	0.35	-0.68	0.12	-0.75	0.09	0.74	0.31	-0.2	0.17	-0.3	0.13	0.82	0.27	-0.21	0.14	-1.15	0.06	-1.03	0.06	0.57	0.2	0.9	0.24	0.05	0	-1.52	0.37
ACE	-0.49	0.12	-0.28	0.79	-0.25	1.02	-0.36	0.61	-0.37	0.35	-0.09	0.96	-0.5	0.07	3.72	8.95	-0.39	0.28	-0.32	0.4	-0.26	0.71	-0.48	0.08	1.6	3.79	0.81	2.52	-0.51	0.04	-0.48	0.12	-0.5	0.06	-0.47	0.11	-0.24	0.49	0.38	0	-0.53	2.23
ACE2	0.18	11.87	-0.46	1.56	-0.53	0.86	1.8	23.43	-0.61	0.03	-0.48	1	-0.13	3.18	-0.57	0.33	-0.41	1.28	-0.2	2.55	-0.53	0.56	-0.26	2.02	-0.6	0.05	-0.6	0.1	2.07	14.14	-0.6	0.04	2.75	18.72	-0.56	0.27	-0.6	0.06	-0.57	8.8	0.92	0.37
ACER1	-0.33	0.44	0	0.43	-0.79	0	-0.31	0.35	-0.51	0.11	0.96	0.77	0.38	0.47	0.11	0.31	-0.33	0.21	-0.16	0.22	0.4	0.5	-0.38	0.15	-0.39	0.13	-0.21	0.21	-0.52	0.09	0.46	0.52	-0.61	0.06	-0.65	0.04	3.91	1.53	-0.23	0	-0.79	0.37
ACER2	-0.92	5.6	3.12	34.7	-0.16	10.27	0.2	15.3	-1.05	1.57	0.05	9.25	0.46	11.18	-0.41	5.86	-0.9	2.56	-1.01	1.85	-0.56	5.13	-0.16	6.67	1.09	12.52	1.1	13.63	0.55	9.99	-0.46	5.68	0.9	12.68	-0.1	6.14	-0.95	1.83	-1.01	8.8	0.22	2.97
ACER3	-0.5	30.56	1.07	52.73	1.31	57.21	-0.42	27.02	0.57	31.19	0.31	31.13	-0.66	12.69	0.42	30.01	-0.7	10.58	-0.82	8.76	0.34	29.96	-0.58	12.39	0.12	21.5	0.18	24.44	-0.58	12.07	-1.08	4.8	-0.41	15.73	3.33	57.92	-0.8	7.64	-0.4	10.92	-0.71	20.82
ACHE	-0.6	0.07	-0.06	0.36	0.02	0.31	0.82	0.95	-0.64	0.02	-0.34	0.15	-0.51	0.07	-0.56	0.04	-0.17	0.16	-0.5	0.07	0.15	0.31	1.37	0.62	-0.55	0.05	-0.44	0.08	3.28	1.15	-0.28	0.13	1.62	0.88	-0.47	0.07	-0.71	0	-0.71	0	-0.71	0
ACIN1	0.36	32.69	1.14	27.59	2.88	32.76	-0.59	23.26	1.07	17.96	0.41	18.37	-0.12	15.56	-0.12	14.94	-0.92	11.58	-1.87	9.12	0.34	17.22	-0.04	13.86	-1.11	10.21	-0.43	13.14	-0.45	12.25	-0.36	14.91	0.27	15.2	-0.04	11.91	0.44	13.43	0.5	10.21	-1.35	20.45
ACLY	-0.93	6.14	3.35	18.95	1.28	13.32	-0.72	5.93	-0.15	5.04	0.52	8.12	-0.04	5.63	0.22	6.24	-0.66	3.22	-1.2	1.6	1.25	9.86	-0.67	3.07	-0.01	4.6	0.13	5.55	-0.43	3.62	-0.13	5.34	-0.5	3.87	-0.37	3.43	0.05	4.54	-0.04	2.11	-0.96	6.32
ACMSD	2.86	3.17	0.86	1.28	1.41	1.57	1.41	1.91	-0.66	0.44	-0.4	0.57	-0.21	0.59	-1.34	0.26	0.93	0.79	-0.06	0.57	-0.09	0.64	-0.41	0.45	-0.9	0.33	-0.45	0.49	-0.41	0.46	0.11	0.69	-0.76	0.35	-1.27	0.25	-0.03	0.48	-0.29	0.35	-0.3	0.74
ACO1	0.02	24.45	4.13	66.15	-0.32	11.05	0.04	20.62	-0.53	4.84	-0.2	10.05	-0.05	11.18	-0.2	9.08	-0.23	7.92	-0.39	6.21	-0.19	9.77	-0.41	5.81	-0.29	6.58	-0.24	7.9	-0.33	6.49	-0.32	7.81	-0.37	6.75	-0.61	3.16	-0.67	2.43	0.76	15.14	0.41	24.54
ACO2	3.26	67.67	1.1	32.99	0.29	20.38	1.09	34.63	-0.32	6.91	-0.37	7.01	-0.65	2.99	-0.52	4.61	-0.33	6.15	1.49	25.1	-0.46	5.25	-0.17	8.02	-0.77	0.91	-0.7	2.03	-0.48	4.38	-0.73	1.73	-0.3	7.28	-0.53	3.4	-0.72	1.32	0.47	2.46	-0.66	19.7
ACOT1	0.45	0.98	4.09	2.69	0.49	0.63	0.63	0.93	-0.41	0.07	-0.24	0.14	-0.07	0.2	-0.18	0.18	-0.42	0.07	-0.14	0.15	-0.35	0.1	-0.14	0.17	-0.45	0.05	-0.33	0.1	-0.4	0.07	-0.03	0.23	-0.6	0	-0.36	0.07	-0.35	0.07	-0.6	0	-0.6	0
ACOT11	3.37	77.99	-0.21	7.29	0.03	13.87	1.6	44.03	-0.35	3.1	-0.42	1.99	-0.5	0.08	-0.45	1.15	-0.27	4.05	1.76	33.32	-0.45	0.89	-0.22	4.76	-0.5	0.02	-0.5	0.1	-0.5	0.02	-0.5	0.06	-0.5	0	-0.24	3.81	-0.5	0.02	-0.15	0	-0.5	8.18
ACOT12	-0.31	0.51	-0.12	0.49	-0.39	0.31	4.23	5.15	-0.21	0.27	-0.35	0.23	-0.09	0.39	-0.27	0.24	-0.31	0.19	-0.53	0.06	-0.07	0.37	-0.27	0.21	-0.42	0.12	-0.41	0.13	-0.25	0.22	-0.19	0.31	0.3	0.59	-0.54	0.04	-0.33	0.15	0.1	0.7	0.44	0.37
ACOT13	2.67	17.33	1.84	10.24	0.77	8.23	1.71	12	-0.18	4.37	0.51	5.89	0.09	4.84	-0.83	3.7	-0.68	3.45	-0.43	3.84	-0.04	4.83	-0.94	3.1	-0.59	3.21	-0.17	4.12	-0.42	3.56	0.03	4.7	-0.25	3.99	-0.71	2.87	-1	2.73	-0.28	3.17	-1.11	5.95
ACOT2	0.94	5.57	3.95	9	-0.37	1.25	0.51	3.59	-0.78	0.3	-0.21	1.08	0.02	1.29	-0.08	1.19	-0.4	0.68	-0.25	0.86	-0.27	0.95	0.03	1.16	-0.55	0.48	-0.43	0.65	-0.45	0.61	-0.06	1.17	-0.52	0.65	-0.74	0.27	-0.41	0.62	-0.48	1.76	0.54	1.12
ACOT4	0.96	0.8	3.55	1.37	-0.3	0.08	1.84	0.98	-0.47	0.03	-0.47	0.03	-0.1	0.11	-0.46	0.04	-0.25	0.07	0.16	0.15	-0.12	0.1	-0.27	0.06	-0.53	0.01	-0.56	0.01	-0.45	0.03	-0.51	0.02	-0.59	0	-0.26	0.04	0.03	0.11	-0.59	0	-0.59	0
ACOT6	2.02	5.06	2.88	4.42	-0.35	0.39	1.85	4.14	-0.42	0.14	-0.43	0.15	-0.23	0.32	-0.47	0.11	-0.45	0.12	0.79	1.16	-0.3	0.25	-0.36	0.17	-0.56	0.02	-0.49	0.09	-0.5	0.07	-0.27	0.29	-0.58	0	-0.5	0.07	-0.46	0.09	-0.58	0	-0.58	0
ACOT7	-0.51	3.77	-0.13	3.59	3.11	10.58	-0.08	4.4	-0.81	1.07	0.22	3.24	-0.58	1.49	0.1	2.64	-0.08	1.98	-0.82	1.01	0.03	2.64	-0.81	0.98	0.92	3.38	0.63	3.34	-0.97	0.69	0.48	3.38	-1	0.7	1.71	4.21	-0.11	1.82	-0.18	0.35	-1.13	2.97
ACOT8	1.86	11.36	1.1	6.47	0.44	5.64	1.05	7.78	-0.63	2.6	-0.19	3.33	0.77	4.07	-0.57	2.67	-0.49	2.35	-1.33	1.91	-0.23	3.13	0.59	3.38	-1.04	1.9	-0.56	2.56	-0.36	2.5	1.56	4.72	1.22	4.11	-0.5	2.15	0.06	2.6	-1.99	2.11	-0.77	1.49
ACOT9	1.88	30.09	-0.05	14.19	1.66	21.08	1.36	23	0.32	10.32	-0.01	10.65	-0.18	9.47	0.3	10.51	-0.94	6.22	-0.45	7.67	0.57	12.12	-1.14	5.69	-0.37	7.17	0.12	9.45	-1.05	5.74	-0.19	9.35	-0.78	7.1	-1.48	4.23	-1.36	4.46	1.73	8.8	0.05	17.47
ACOX1	1.47	27.45	3.41	29.23	0.54	13.95	0.22	15.56	0.19	8.22	0.71	11.65	-0.16	7.23	-0.22	6.81	-0.56	4.87	0.17	7.67	-0.41	6.2	-0.69	4.45	-0.54	4.68	-0.36	5.78	-1.04	3.07	-0.01	7.93	-0.7	4.99	-0.98	2.96	-1.11	2.53	-0.16	7.75	0.21	8.55
ACOX2	1.98	10.38	1.62	6.17	-1.19	0.55	1.42	6.88	-1.35	0.08	-0.34	1.6	1.13	3.45	-0.28	1.48	0.45	2.19	0.13	1.95	-0.5	1.33	0.37	2.11	-0.58	0.94	-0.45	1.17	-0.06	1.57	1.31	3.69	-0.29	1.53	-1.18	0.27	-1.36	0.06	-0.09	0.7	-0.73	2.23
ACOX3	2.83	25.24	0.76	11.32	0.43	9.64	2.15	18.02	-0.43	4.53	0.08	6.58	0.43	6.86	0.08	5.99	-0.78	3.33	-0.14	4.98	-0.5	4.73	0.08	5.29	-0.47	3.79	-0.25	4.61	-1	2.82	0.72	7.56	-1.06	3.23	-0.72	3.05	-0.35	3.87	-0.77	2.82	-1.11	5.2
ACOXL	-0.19	1.39	-0.04	1.05	-0.34	0.55	0.51	2.52	-0.36	0.34	0.11	0.99	-0.22	0.55	-0.18	0.62	-0.28	0.4	-0.44	0.26	-0.13	0.66	-0.33	0.34	-0.42	0.22	-0.33	0.35	-0.26	0.41	-0.31	0.44	-0.25	0.47	-0.37	0.27	-0.12	0.53	4.27	0.35	-0.33	7.81
ACP1	2.14	11.68	1.52	7.11	0.35	5.64	0.21	7.23	-0.94	2.81	0.32	4.28	0.68	4.17	0.42	3.77	-0.33	2.96	-1.41	2.31	0.41	4.03	-0.75	2.71	-1.55	2.06	-0.52	2.94	-0.77	2.63	1.34	4.68	1	3.87	-0.38	2.69	-0.26	2.66	-1.48	3.17	-0.02	2.97
ACP2	0.66	2.29	-0.3	0.98	2.42	2.59	0.15	1.5	0.97	1.11	-0.09	0.85	0.08	0.83	-1.18	0.4	-1.01	0.37	-0.34	0.57	1.21	1.22	-0.91	0.37	-1.56	0.15	-1.19	0.32	0.24	0.73	0.3	0.88	0.79	1.06	-0.84	0.34	-1.05	0.3	0.64	1.06	1.02	0.74
ACP5	-0.16	0.26	-0.14	0.17	2.74	1.41	-0.07	0.26	3.07	1.06	0.15	0.26	-0.46	0.02	-0.47	0.02	-0.35	0.07	-0.25	0.07	-0.44	0.04	-0.4	0.03	-0.52	0.01	-0.51	0.01	-0.4	0.04	-0.44	0.04	-0.54	0	-0.22	0.07	0.49	0.24	-0.54	0	-0.54	0
ACP6	2.5	17.17	1.05	7.09	-0.48	2.82	1.87	11.28	-0.4	1.88	-0.24	2.54	-0.74	1.27	0.53	3.83	1.06	4.57	0.67	3.8	-0.17	2.47	-0.01	2.49	-0.7	1.1	-0.64	1.36	-0.93	0.72	-0.8	1.17	-0.86	1.06	-0.59	1.14	0.83	3.59	-0.65	0	-1.3	2.23
ACPP	-0.43	0.3	-0.36	0.43	3.3	10.74	0.27	2.86	1.97	4.98	-0.26	0.57	-0.44	0.14	-0.45	0.11	-0.36	0.33	-0.42	0.15	-0.41	0.23	-0.47	0.07	-0.48	0.03	-0.46	0.08	-0.48	0.04	-0.48	0.06	-0.47	0.06	-0.3	0.34	-0.37	0.2	1.48	0.35	-0.39	4.46
ACR	-0.61	0.09	-0.29	0.21	-0.81	0	0.16	0.46	-0.72	0.02	1.83	0.6	-0.67	0.03	1.96	0.55	-0.47	0.07	-0.3	0.09	1.01	0.37	-0.62	0.03	1.59	0.42	1.73	0.5	-0.73	0.02	-0.63	0.04	-0.81	0	-0.66	0.02	-0.69	0.02	0.55	0	-0.81	0.37
ACRBP	-0.62	0.09	-0.22	0.21	2.91	1.8	0.32	0.61	2.48	0.95	-0.01	0.26	-0.55	0.06	-0.34	0.11	-0.45	0.07	-0.58	0.04	-0.48	0.08	-0.46	0.08	-0.54	0.05	-0.56	0.05	-0.56	0.05	-0.61	0.04	-0.74	0	0.72	0.4	0.42	0.28	0.6	0	-0.74	0.37
ACRV1	-0.07	0.32	-0.14	0.17	3.94	1.65	1.41	0.9	-0.33	0.05	-0.18	0.11	-0.27	0.08	-0.47	0.02	-0.31	0.05	-0.5	0.02	-0.28	0.08	-0.15	0.09	-0.45	0.02	-0.31	0.06	-0.34	0.05	-0.39	0.04	-0.54	0	-0.37	0.04	-0.2	0.07	0.49	0	-0.54	0.37
ACSBG1	1.32	2.71	0.3	0.96	-0.87	0.16	3.43	3.5	-0.65	0.21	-0.21	0.45	-0.25	0.43	-0.61	0.22	1.62	1.14	-0.11	0.51	-0.43	0.33	-0.32	0.34	-0.67	0.18	-0.5	0.26	-0.46	0.26	-0.47	0.31	-0.07	0.47	-0.49	0.25	-0.65	0.16	0.05	0.35	0.04	0.74
ACSBG2	-0.3	1.04	0.59	1.17	3.35	2.12	0.1	0.98	-0.52	0.36	-0.34	0.48	0.13	0.56	-0.86	0.31	1.09	0.65	-1.17	0.15	-0.47	0.41	-0.34	0.38	-0.42	0.33	0.12	0.51	-0.4	0.35	-0.91	0.25	0.37	0.59	-0.66	0.22	-0.59	0.26	1.47	0.35	-0.23	1.12
ACSF2	-0.06	7.7	4.21	32.76	0.48	9.72	0.19	8.33	0.21	4.85	-0.26	2.42	-0.2	2.66	-0.46	1.1	-0.32	1.68	-0.35	1.56	-0.42	1.43	-0.33	1.68	-0.52	0.66	-0.43	1.15	-0.39	1.28	0.06	4.26	-0.39	1.47	-0.22	1.9	-0.27	1.79	-0.01	0.7	-0.51	5.58
ACSF3	0.37	15.67	0.76	11.86	3.11	18.1	0.11	11.86	1.38	8.86	0.31	7.86	-0.2	6.05	-0.17	5.88	-0.89	3.96	-1.14	3.51	-0.39	5.81	-0.78	4.13	-0.77	3.86	-0.52	4.84	-0.96	3.65	-0.06	6.53	-1.15	3.7	-0.19	4.52	1.19	7.04	-0.27	5.99	0.27	5.95
ACSL1	0.58	50.59	3.29	81.71	1.95	66.54	0.13	30.63	1.12	35.99	-0.52	3.11	-0.13	13.76	-0.55	2.09	-0.4	5.75	-0.01	14.98	-0.52	3.2	-0.59	1.06	-0.62	0.07	-0.62	0.33	-0.62	0.13	-0.38	7.1	-0.62	0.23	-0.39	5.58	-0.58	1.16	-0.49	14.44	-0.03	4.83
ACSL3	0.24	35.77	1.07	32.27	2.71	40.6	-0.1	28.17	-0.06	16.64	0.35	21.36	0.16	18.59	-0.6	14.46	-1.18	10.34	-1.26	10.21	-0.29	16.93	-0.13	15.13	0.56	17.02	0.67	19.34	0.11	15.63	0.6	21.09	0.12	17.08	-1.56	7.44	-2.01	5.66	0.26	17.61	0.37	22.68
ACSL4	-0.33	30.66	0.76	40.96	0.17	34.33	0.01	32.66	-0.14	18.64	-0.55	12.5	-0.25	17.42	-0.51	12.01	-0.64	8.57	-0.64	8.83	-0.49	13.28	-0.58	9.82	-0.66	7.57	-0.57	10.12	-0.56	9.63	-0.31	16.22	-0.49	11.8	2.3	46.7	-0.4	11.43	3.13	32.04	0.75	66.54
ACSL5	-0.93	1.81	0.62	8.38	1.39	12.62	-0.63	3.3	0.22	4.59	0.73	7.24	-0.83	1.19	0.88	6.94	-0.82	1.07	-0.93	0.77	0.83	7.12	-0.94	0.69	1.39	7.1	1.72	8.88	-1.01	0.45	-0.97	0.65	-1.07	0.35	-0.3	2.26	1.6	7.36	-0.25	1.41	-0.72	3.72
ACSL6	0.83	2.33	-0.28	0.28	-0.2	0.39	2.55	4.02	-0.45	0.07	-0.23	0.25	-0.43	0.09	-0.42	0.11	-0.45	0.07	-0.11	0.31	-0.33	0.17	-0.21	0.21	-0.5	0.03	-0.46	0.06	-0.38	0.11	-0.51	0.04	-0.41	0.06	-0.41	0.07	3.18	2.1	-0.22	0	-0.55	0.37
ACSM1	-0.44	1	-0.04	6.33	-0.27	3.45	-0.24	4.34	-0.46	0.36	0.68	11.11	3.02	29.45	-0.44	0.59	-0.34	1.56	-0.31	1.6	-0.3	1.99	-0.45	0.47	-0.49	0.07	-0.47	0.26	-0.45	0.39	-0.17	3.26	-0.44	0.41	-0.4	0.81	-0.48	0.12	-0.32	28.52	2.8	2.23
ACSM2A	-0.08	0.17	1.4	0.34	-0.57	0	1.77	0.61	-0.36	0.03	-0.08	0.05	-0.31	0.03	-0.57	0	-0.39	0.02	-0.4	0.02	3.39	0.54	-0.48	0.01	-0.47	0.01	-0.44	0.02	-0.45	0.01	-0.41	0.02	0.35	0.12	-0.57	0	-0.2	0.04	-0.57	0	-0.57	0
ACSM2B	-0.41	0.05	-0.12	0.15	0.02	0.08	1.3	0.67	-0.42	0.02	-0.28	0.06	-0.42	0.02	-0.32	0.04	-0.28	0.05	-0.51	0	3.79	1	-0.48	0.01	-0.37	0.03	-0.3	0.05	-0.47	0.01	-0.37	0.04	-0.3	0.06	-0.39	0.02	-0.36	0.02	1.19	0	-0.51	0.37
ACSM3	-0.47	5.71	0	18.83	-0.31	9.95	-0.28	11.6	-0.53	1.36	0.76	31.7	2.59	61.01	-0.46	3.61	-0.23	9.02	-0.15	10.48	-0.17	11.91	-0.48	2.54	-0.56	0.32	-0.52	1.44	-0.51	1.65	0.01	15.16	-0.53	1.41	-0.42	3.56	-0.55	0.6	-0.31	70.07	3.13	10.04
ACSM4	-0.46	0.24	-0.51	0.13	1.67	1.33	-0.24	0.35	3.08	1.39	-0.22	0.2	-0.49	0.09	-0.59	0.04	-0.42	0.09	-0.53	0.06	-0.4	0.15	-0.01	0.25	-0.61	0.03	-0.54	0.06	0.66	0.5	-0.66	0.02	1.89	1.17	-0.42	0.09	-0.39	0.11	-0.13	0	-0.7	0.37
ACSM5	-0.31	1.46	3.5	11.39	0.64	3.37	0.17	2.83	1.78	4.33	-0.44	0.31	-0.28	0.64	-0.52	0.11	0.16	1.33	-0.42	0.29	0.77	2.66	-0.48	0.2	-0.59	0.01	-0.57	0.05	-0.58	0.02	-0.47	0.21	-0.49	0.18	-0.53	0.09	-0.56	0.05	-0.21	0	-0.59	0.74
ACSS1	3.54	34.69	-0.43	6.9	0.24	10.42	1.43	18.92	0.16	6.6	-1	2.77	-0.19	5.69	-0.68	3.68	-0.2	4.94	0.56	7.49	-0.59	4.17	0.5	7.16	-0.92	2.47	-0.85	2.96	-0.47	3.9	-0.37	4.91	-0.62	3.81	-0.43	3.67	0.16	5.43	-0.24	7.39	0.39	7.43
ACSS2	1.22	46.61	3.82	64.74	0.17	17.79	0.77	32.25	-0.08	9.3	-0.06	11	-0.39	5.57	-0.38	5.29	-0.42	4.47	0.34	13.93	-0.01	10.87	-0.22	6.91	-0.65	1.43	-0.52	3.28	-0.51	3.19	-0.47	4.17	-0.41	4.99	-0.63	1.46	-0.71	0.54	-0.25	2.11	-0.61	9.67
ACSS3	1.93	73.69	2.1	64.77	-0.82	2.82	1.93	60.57	-0.9	0.07	-0.74	4.25	0.43	28.3	-0.87	0.66	-0.4	10.04	0.67	29.28	-0.78	2.72	-0.31	11.74	-0.9	0.03	-0.89	0.11	0.37	23.12	0.14	23.22	0.47	26.7	-0.85	0.99	-0.9	0.04	-0.24	27.11	0.53	18.59
ACTA1	1.63	23.71	-0.36	0.45	-0.35	0.55	0.5	10.15	-0.38	0.17	-0.37	0.28	-0.39	0.09	-0.31	0.73	0.17	3.66	3.85	27.59	-0.31	0.71	-0.35	0.35	-0.39	0.09	-0.38	0.12	-0.4	0.01	-0.39	0.06	-0.4	0	-0.3	0.63	-0.39	0.1	-0.29	0	-0.4	1.12
ACTA2	-0.55	0.83	-0.27	6.13	-0.51	1.57	0.56	18.92	-0.57	0.21	-0.42	2.6	-0.05	7.69	-0.44	2.09	-0.21	4.82	-0.45	1.74	-0.38	3.05	3.81	45.08	-0.52	0.72	-0.47	1.58	1.01	18.44	-0.24	5.03	1.12	20.95	-0.46	1.52	-0.53	0.68	-0.33	5.99	-0.13	4.46
ACTB	2.1	21.52	-0.63	2.78	0.46	7.13	1.81	16.31	-0.24	3.21	0.18	5.62	-0.78	1.54	0.03	4.45	0.05	4.01	2.18	10.78	0.06	4.27	-0.17	3.41	-0.89	0.92	-0.52	2.33	-0.94	0.83	-0.99	0.67	-1.03	0.65	-0.73	1.28	0.13	3.51	0.89	0.7	-0.95	9.67
ACTBL2	-0.23	0.01	3.92	0.28	-0.31	0	1.7	0.2	-0.31	0	-0.31	0	-0.26	0	-0.31	0	-0.31	0	-0.31	0	-0.31	0	-0.31	0	-0.31	0	-0.15	0.01	-0.27	0	-0.31	0	-0.31	0	-0.31	0	-0.31	0	-0.31	0	-0.31	0
ACTC1	2.07	47.57	-0.36	0.7	-0.37	0.47	0.99	24.53	-0.39	0.17	-0.39	0.2	-0.39	0.08	-0.35	0.77	-0.13	3.15	3.51	44.01	-0.34	0.71	-0.38	0.31	-0.39	0.08	-0.39	0.17	-0.4	0.02	-0.39	0.1	-0.4	0.12	-0.33	0.78	-0.39	0.09	-0.36	0	-0.4	0.74
ACTG1	1.56	20.91	-0.53	2.37	-0.6	1.96	0.52	10.65	-0.73	0.75	0.13	5.55	-0.55	1.63	0.18	5.09	0.15	4.33	1.13	8.28	0.09	4.48	-0.28	2.74	-0.59	1.22	-0.36	2.35	-0.71	0.83	-0.73	0.73	-0.62	1.47	-0.8	0.36	-0.31	2.13	3.41	2.46	-0.38	18.96
ACTG2	-0.27	0.12	-0.21	0.23	-0.22	0.16	-0.19	0.17	-0.31	0.01	-0.15	0.17	-0.26	0.06	-0.27	0.07	-0.21	0.09	-0.17	0.13	-0.23	0.1	4.33	3.9	-0.3	0.02	-0.25	0.07	-0.24	0.07	-0.28	0.04	-0.22	0.12	-0.18	0.11	-0.3	0.02	0.25	0	-0.32	0.74
ACTL10	2.38	0.23	0.26	0.06	-1.02	0	1.26	0.17	-0.27	0.02	-0.03	0.03	0.29	0.05	0.34	0.04	0.26	0.02	2.31	0.09	0.26	0.04	0	0.02	-0.56	0.01	-0.45	0.02	-0.3	0.02	-1.02	0	-1.02	0	-1.02	0	0.32	0.04	-1.02	0	-1.02	0
ACTL6A	-0.32	6.92	0.11	5.79	4.18	15.52	-0.58	4.8	-0.16	3.18	0.12	4.27	0.03	3.71	-0.21	3.17	-0.29	2.77	-0.79	1.96	-0.03	3.63	-0.53	2.33	-0.4	2.33	-0.2	2.95	-0.2	2.78	-0.07	3.55	0.3	3.99	-0.54	1.99	0.32	3.23	-0.41	2.46	-0.32	3.35
ACTL6B	0.41	0.17	-0.59	0.06	-1.31	0	1.86	0.2	0.41	0.07	1.34	0.11	0.32	0.07	-0.36	0.04	-0.93	0.02	-1.31	0	0.94	0.1	-0.05	0.04	0.12	0.05	-0.23	0.04	0.35	0.05	0.45	0.08	-1.31	0	1.17	0.07	1.34	0.09	-1.31	0	-1.31	0
ACTL7A	-0.17	0.01	0.61	0.02	-0.37	0	4.07	0.14	-0.37	0	0.98	0.02	-0.16	0	-0.37	0	-0.37	0	-0.37	0	-0.37	0	-0.37	0	-0.25	0	0.13	0.01	-0.37	0	-0.37	0	-0.37	0	-0.37	0	-0.37	0	-0.37	0	-0.37	0
ACTL7B	0.05	0	-0.35	0	-0.35	0	4.07	0.03	0.65	0	-0.35	0	-0.13	0	-0.35	0	-0.35	0	-0.35	0	-0.35	0	1	0.01	-0.35	0	-0.35	0	-0.35	0	-0.35	0	-0.35	0	-0.35	0	-0.35	0	-0.35	0	-0.35	0
ACTL8	-0.01	0.22	-0.3	0.11	-0.85	0	2.58	0.61	-0.51	0.04	0.47	0.14	0	0.1	0.22	0.11	0.91	0.19	-0.46	0.06	-0.3	0.06	-0.35	0.04	-0.45	0.04	-0.63	0.02	-0.3	0.05	-0.1	0.1	-0.85	0	-0.71	0.02	-0.34	0.05	-0.85	0.35	2.82	0
ACTN1	-0.12	32.78	0.66	36.22	-0.39	20.06	1.02	43.88	-1.15	3.09	2.72	53.8	-0.39	13.7	-0.01	18.66	-0.8	7.43	-0.62	9.99	1.07	33.97	1.66	35.96	-0.44	10.84	0.32	21.49	-0.52	10.44	-0.3	15.66	-0.43	12.15	-1.19	1.9	-1.27	0.74	0.69	11.27	-0.5	32.34
ACTN2	3.18	92.01	-0.3	5	-0.39	0.78	1.77	62.42	-0.41	0.03	-0.4	0.37	-0.41	0.05	-0.4	0.4	-0.31	3.26	2.01	57.74	-0.38	0.89	-0.36	1.83	-0.41	0.01	-0.41	0.05	-0.41	0.01	-0.41	0.1	-0.41	0	-0.4	0.54	-0.41	0.01	-0.3	0.35	-0.4	4.46
ACTN3	-0.1	0.15	0.94	0.17	-0.21	0.08	3.36	0.38	-0.53	0.03	1.07	0.12	0.64	0.1	-0.46	0.04	-0.16	0.05	-1.02	0.02	-0.78	0.02	-0.03	0.06	-0.43	0.03	-0.19	0.05	-0.22	0.05	0.77	0.12	-0.39	0.06	-0.21	0.04	0.36	0.07	-1.2	0	-1.2	0
ACTN4	1.79	64.5	-0.12	31.48	0.03	35.03	0.53	41.42	-1.56	5.94	0.14	28.66	-1.24	10.3	1.57	40.13	-0.96	12.16	-0.02	22.31	0.09	26.77	0.88	30.63	1.53	34.78	1.16	34.24	-0.48	16.58	-1.41	8.14	-0.22	20.89	-0.84	11.85	-0.02	20.35	0.39	9.15	-1.24	35.32
ACTR10	0.63	25.97	2.08	22.91	1.7	21.08	-0.2	18.8	-0.49	9.76	0.1	12.61	0.63	12.89	0.53	12.25	-0.75	8.64	-1.81	6.59	0.62	12.99	-0.12	9.68	-0.7	8.02	-0.16	9.96	-0.31	9.07	1.19	14.18	0.01	10.74	-1.49	6.23	-0.96	7.24	0.7	8.1	-1.22	15.24
ACTR1A	0.83	12.43	0.44	7.8	2.79	10.89	0.89	10.27	0.52	5.06	1.07	6.5	-0.7	4.09	0.48	5.24	-0.14	4.15	-1.46	2.97	0.45	5.35	-0.81	3.49	-0.1	3.81	0.03	4.32	-0.97	3.17	-0.84	3.88	-0.22	4.64	-0.87	2.87	-0.55	3.23	0.65	3.17	-1.5	7.43
ACTR1B	0.3	7.33	-0.13	4.32	1.51	6.03	-1.03	3.73	-1.34	1.79	0.68	3.96	-0.23	2.8	0.51	3.26	0.08	2.75	-1.54	1.54	0.68	3.51	-0.7	2.08	1.54	3.46	1.79	4.11	-0.7	2.06	0.88	3.78	-0.68	2.29	-1.37	1.39	-0.51	2.01	0.92	2.11	-0.64	3.72
ACTR2	-0.48	32.98	-0.22	27.82	3.19	58.62	-0.73	24.67	1.82	34.47	-0.02	22.76	-0.47	17.13	-0.16	19.48	-1.06	10.62	-1.17	9.73	-0.02	21.52	-0.79	12.77	-0.09	16.81	0.17	20.59	-0.79	12.27	0.18	22.96	-0.54	15.38	0.11	17.27	1.15	24.83	-0.04	19.37	-0.05	24.16
ACTR3	-0.85	29.59	-0.4	26.75	2.31	50	-1.01	22.91	1.24	29.21	0.12	24.43	-0.7	16.31	0.26	23.03	-1.28	10.07	-1.43	9.22	0.21	23.57	0.19	20.49	-0.09	17.19	0.18	20.87	-0.53	15.03	-0.44	18.71	-0.2	19.13	-0.4	14.38	1.6	26.52	1.81	15.14	-0.6	39.41
ACTR3B	2.67	28.75	1.3	15.32	0.1	10.34	2.26	21.98	-1.08	3.63	-0.15	7.3	-0.21	6.36	-0.32	5.8	-0.58	4.52	-0.17	5.8	-0.34	6.18	-0.63	4.45	-0.75	3.87	-0.3	5.45	-0.6	4.41	0.02	7.02	-0.38	5.58	-1.06	2.98	-0.86	3.46	0.89	6.69	0.17	11.52
ACTR3C	1.13	8.43	1.1	5.55	-0.55	1.1	2.13	9.37	-0.65	0.51	-0.12	1.62	-0.5	0.84	-0.65	0.55	-0.3	1	-0.11	1.34	0.87	3.32	-0.83	0.18	-0.91	0.05	-0.87	0.1	-0.93	0.01	-0.82	0.23	-0.94	0	-0.08	1.21	1.12	2.88	2.17	1.06	-0.27	6.69
ACTR5	-0.91	2.78	0.94	3.8	2.21	4.78	-0.86	2.37	0.54	2.02	0.12	2.14	0.11	1.91	2	3.09	-0.15	1.54	-2.05	0.42	0.4	2.12	-0.16	1.54	-0.41	1.24	-0.07	1.6	-0.39	1.31	-0.05	1.77	-0.09	1.7	-0.84	0.99	0.79	1.79	0.33	0.7	-1.46	2.23
ACTR6	-0.76	7.08	1.38	7.18	0.3	5.72	0.17	6.8	-1.03	2.75	0.51	4.59	0.5	4.15	-0.03	3.53	-0.23	3.26	-2.41	1.63	0.48	4.32	-0.09	3.18	-1.13	2.28	-0.49	3.04	0.25	3.33	-0.71	3.11	0.53	3.87	0.45	3.14	2.49	4.43	-0.77	3.52	0.58	4.09
ACTR8	2.21	7.28	0.5	3.05	1.51	3.92	1.06	4.6	0.81	2.17	0.08	2.08	-0.22	1.72	0.16	1.9	-0.85	1.23	-0.23	1.51	1.1	2.61	-0.53	1.33	-1.04	1	-0.59	1.33	-0.99	1.04	0.03	1.92	-0.65	1.47	-0.1	1.32	0.01	1.43	0.11	0.35	-2.37	1.86
ACTRT3	0.05	0.11	-0.26	0.06	2.04	0.24	2.93	0.32	0.05	0.05	0.07	0.08	1.22	0.11	-0.93	0	-0.55	0.02	0.15	0.04	0.65	0.08	-0.58	0.02	-0.57	0.01	-0.4	0.02	-0.5	0.02	0.18	0.06	-0.93	0	-0.58	0.02	-0.17	0.02	-0.93	0	-0.93	0
ACVR1	0.37	30.39	1.03	27.31	0.44	22.73	0.53	27.08	-0.39	9.73	2.36	29.88	0.44	15.86	-0.32	10.22	-0.42	8.71	-0.48	8.56	-0.4	10.33	-0.61	7.48	-0.78	5.95	-0.47	8.61	-0.55	7.62	2.77	31.75	-0.55	8.63	-0.9	4.97	-0.8	5.47	-0.64	7.04	-0.63	11.15
ACVR1B	-0.81	11.16	1.48	21.77	1.28	20.85	-0.81	9.29	-0.26	7.38	1.09	14.86	-0.01	8.81	0.16	9.3	-0.87	4.29	-1.29	2.52	-0.4	7.28	0.02	7.85	-0.63	4.79	-0.5	5.86	0.01	7.48	-0.64	5.91	0.23	9.33	-0.5	4.99	-1.22	2.39	0.99	19.01	2.68	15.24
ACVR1C	-0.23	1.33	4.35	54	-0.25	0.47	0.15	7.9	-0.27	0.1	-0.14	1.71	-0.23	0.48	-0.24	0.46	-0.26	0.19	-0.26	0.15	-0.24	0.39	-0.25	0.26	-0.27	0.06	-0.26	0.16	-0.26	0.14	-0.2	0.86	-0.26	0.18	-0.26	0.18	-0.23	0.42	-0.12	0	-0.27	1.86
ACVR2A	0.73	28.52	1.34	23.16	1.54	23.2	-0.05	20.74	1.72	15.73	0.92	16.17	-0.41	11.42	-0.72	10.38	-1.49	7.5	-1.34	8.02	0.27	13.28	-0.63	9.46	0.42	11.07	0.78	13.02	-0.49	9.45	-0.46	11.44	-0.61	10.56	-2	5.51	0.45	10.69	0.53	10.21	-0.52	15.99
ACVR2B	0.05	6.93	0.31	4.87	1.98	6.97	0.43	6.31	1.07	3.81	0.06	3.14	-0.39	2.55	-0.46	2.45	0.88	3.36	-0.8	1.89	0.72	3.78	0.5	3	-0.59	1.92	0.01	2.75	1.27	3.59	-1.11	1.88	0.59	3.52	-1.2	1.34	-1.04	1.5	0.17	0.35	-2.45	4.09
ACVRL1	-0.86	0.06	-0.52	1.26	0.12	3.13	-0.75	0.55	-0.57	0.68	0.48	3.39	0.13	2.19	2.41	6.72	-0.6	0.61	-0.73	0.29	1.14	4.57	-0.75	0.22	1.37	3.93	1.16	4.02	-0.66	0.43	-0.61	0.6	-0.65	0.53	-0.77	0.22	-0.75	0.22	-0.47	5.28	1.86	1.12
ACY1	0.23	1.84	3.61	3.36	-0.49	0.71	0.09	1.5	-0.47	0.43	-0.09	0.69	0.64	0.97	-0.71	0.35	-0.33	0.49	-0.82	0.28	-0.47	0.5	0.13	0.61	-0.9	0.21	-0.79	0.28	0.14	0.64	0.16	0.79	0.64	0.94	-0.48	0.34	-0.97	0.18	-0.3	1.06	1.17	0.74
ACY3	-0.26	0.01	-0.43	0	3.44	0.16	2.33	0.09	0.14	0.01	-0.01	0.02	-0.33	0	-0.43	0	-0.43	0	0.41	0.02	-0.43	0	-0.43	0	-0.38	0	-0.21	0.01	-0.43	0	-0.43	0	-0.43	0	-0.43	0	-0.43	0	-0.43	0	-0.43	0
ACYP1	0.71	11.62	-0.35	4.42	3.75	15.05	1.19	10.62	-0.93	1.8	-0.08	4.07	-0.02	3.75	-0.28	3.13	0.18	3.75	-0.19	2.94	-0.01	3.82	0.15	3.51	-1.01	1.44	-0.49	2.6	-0.23	2.8	-0.34	3.07	0	3.7	-0.86	1.59	-0.09	2.79	-0.64	2.46	-0.49	3.35
ACYP2	2.35	81.72	1.66	69.38	-0.18	42.24	1.75	65.32	-0.4	26.95	-0.1	34.98	0.46	40.66	-0.84	21.51	-0.49	24.28	0.87	42.32	-0.29	30.11	0.04	31.48	-1.6	7.61	-1.35	12.3	-0.29	26.09	0.66	44.84	-0.25	28.64	-0.86	16.95	-0.79	18.27	-0.18	28.52	-0.16	37.17
ADA	-1.21	0.69	-0.33	3.06	-0.08	3.37	-0.91	1.59	-0.86	0.89	0.31	3.27	1.77	5.56	-0.51	1.7	-0.92	0.91	-1.07	0.53	-0.09	2.37	-0.82	0.91	2.11	4.96	1.47	4.52	0.87	3.4	-0.91	0.86	1.03	4.4	-0.93	0.72	0.49	2.59	0.04	3.17	0.55	2.97
ADAD1	-0.25	0.07	-0.38	0.02	-0.08	0.08	4.08	1.21	-0.36	0.01	0.2	0.11	-0.33	0.02	-0.47	0	-0.1	0.05	-0.47	0	-0.35	0.02	-0.47	0	-0.35	0.02	-0.21	0.03	-0.39	0.01	-0.34	0.02	-0.2	0.06	-0.47	0	0.43	0.1	0.98	0	-0.47	0.37
ADAD2	-0.47	0	-0.49	0	-0.49	0	-0.49	0	-0.26	0.02	-0.15	0.03	-0.44	0	2.4	0.2	-0.49	0	-0.49	0	-0.02	0.04	-0.49	0	2.41	0.19	2.24	0.21	-0.45	0	-0.49	0	-0.49	0	0.15	0.04	-0.49	0	-0.49	0	-0.49	0
ADAL	2.96	21.76	0.97	7.99	1.23	8.62	1.86	13.62	-0.43	1.79	-0.13	2.88	0	2.93	-0.58	1.41	-0.28	2	0.56	3.98	-0.33	2.16	-0.51	1.48	-0.89	0.53	-0.74	0.98	-0.78	0.82	-0.11	2.57	-0.7	1.06	-0.79	0.69	-0.88	0.49	-0.01	1.41	-0.44	2.97
ADAM10	0.84	56.92	-0.83	28.65	1.06	49.61	0.11	41.02	0.51	30.99	0.66	35.97	-0.77	21.09	0.75	34.16	-0.38	21.92	-0.72	19.22	2.97	52.42	-1.06	16.07	0.32	25.89	0.64	30.88	-0.99	16.29	-0.91	19.64	-0.81	19.25	-0.99	14.56	0.63	27.25	-0.32	19.72	-0.73	29.37
ADAM11	2.16	2.63	-0.08	0.38	0.06	0.39	3.26	3.01	-0.42	0.1	-0.14	0.25	-0.47	0.09	-0.57	0.04	-0.55	0.05	0.75	0.53	-0.54	0.06	0.64	0.51	-0.55	0.05	-0.54	0.05	0.05	0.27	-0.61	0.04	-0.09	0.23	-0.41	0.09	-0.6	0.02	-0.67	0	-0.67	0
ADAM12	-0.15	12.95	3.08	53.72	-0.51	0.78	-0.31	6.31	-0.54	0.27	0.04	7.8	0.01	7.65	-0.37	2.53	-0.31	3.03	-0.39	2.42	-0.22	5.02	-0.53	0.37	-0.53	0.28	-0.5	0.72	-0.55	0.1	0.44	13.3	-0.56	0	2.73	31.06	-0.42	1.54	-0.42	6.69	0.01	2.6
ADAM15	-0.65	1.26	-0.35	3.63	0.49	10.03	-0.56	1.85	-0.26	2.85	0.69	9.39	-0.67	0.41	2.41	17.67	-0.4	1.96	-0.57	0.9	0.15	5.31	-0.67	0.41	1.75	11.73	2.26	15.65	-0.73	0.08	-0.69	0.36	-0.73	0.06	-0.67	0.38	-0.59	0.7	0.46	0.35	-0.68	8.92
ADAM17	-0.55	36.71	0.93	40.75	1.12	40.99	-0.55	30.78	0.25	23.89	-0.4	22.35	0.36	26.02	0.05	23.4	-0.68	16.57	-1.54	10.7	-0.87	17.51	-0.48	17.63	-0.59	15.75	-0.62	17.12	-0.3	18.25	1.48	34.28	0.03	22.3	-1.1	11.85	-0.65	14.79	2.08	34.15	2.03	42.75
ADAM18	-0.09	0.89	-0.24	0.11	-0.13	0.47	4.36	11.43	-0.23	0.09	-0.24	0.09	-0.25	0.06	-0.22	0.11	-0.26	0.05	-0.21	0.13	-0.22	0.14	-0.26	0.05	-0.26	0.04	-0.26	0.05	-0.26	0.04	-0.28	0	-0.28	0	-0.24	0.07	-0.24	0.06	-0.15	0.35	-0.03	0.37
ADAM19	0.54	33.68	-0.51	9.36	-0.2	14.5	1.37	39.83	-0.72	3.77	-0.65	5.49	1.14	24.59	-0.83	2.67	2.03	31.62	-0.34	8.28	2.4	38.56	-0.62	5	-0.97	0.8	-0.82	2.58	-0.64	4.72	-0.46	7.49	-0.65	5.05	-0.8	2.53	0.63	15.97	-0.47	19.01	0.58	8.92
ADAM2	-0.17	0.23	-0.22	0.08	-0.22	0.08	4.36	7.84	-0.23	0.03	-0.18	0.12	-0.23	0.03	-0.23	0.04	-0.24	0.02	-0.19	0.07	-0.22	0.06	-0.25	0.01	-0.23	0.04	-0.2	0.08	-0.24	0.01	-0.25	0.02	-0.25	0	-0.22	0.04	-0.25	0.01	-0.1	0	-0.25	0.37
ADAM21	0.59	1.44	2.73	1.67	-0.82	0.31	1.85	1.79	-1.18	0.08	0.92	0.76	0.41	0.53	-0.49	0.29	0.29	0.4	-0.91	0.17	0.06	0.41	-0.31	0.27	-0.88	0.14	-0.75	0.17	-0.2	0.3	-0.19	0.38	-0.84	0.18	-0.09	0.29	-1.29	0.04	0.65	0.35	0.43	0.74
ADAM22	-0.18	8.39	-0.15	5.81	-0.5	3.37	2.84	24.53	-0.93	0.37	-0.38	3.14	1.22	9.67	-0.39	2.69	-0.68	1.35	-0.51	2.09	0.72	7.99	-0.8	0.89	-0.34	2.53	0.26	5.25	-0.76	1.01	2.34	14.63	-0.69	1.53	-0.47	1.95	-0.17	2.98	-0.3	3.52	-0.1	4.83
ADAM23	3.03	61.49	-0.43	3.78	-0.6	0.86	2	41.54	-0.64	0.03	-0.43	2.64	-0.09	6.78	-0.55	1.04	0.8	13.65	1.39	20.91	-0.46	2.45	-0.61	0.4	-0.43	2.12	-0.31	3.55	-0.64	0.04	0.43	12.82	-0.64	0	-0.62	0.25	-0.58	0.55	-0.48	6.34	-0.12	2.97
ADAM28	-0.24	3.25	-0.28	1.62	3.25	43.81	-0.22	3.38	2.73	27.84	-0.32	0.72	-0.38	0.12	-0.35	0.46	-0.32	0.63	-0.27	1.1	-0.29	1.08	-0.38	0.08	-0.38	0.07	-0.37	0.23	-0.39	0.02	-0.38	0.13	-0.39	0	-0.29	0.87	-0.2	1.67	-0.15	0	-0.39	2.6
ADAM29	0.17	0.38	0.05	0.21	-1.25	0	2.52	0.72	-0.54	0.07	0.35	0.22	-0.46	0.09	-0.7	0.07	-0.38	0.07	-0.43	0.09	0.29	0.17	-0.72	0.05	-0.67	0.06	-0.41	0.09	-0.87	0.04	-0.87	0.04	-0.38	0.06	0.55	0.16	0.13	0.12	2.47	0.35	1.15	0.37
ADAM30	-0.22	0	-0.24	0	-0.24	0	4.35	0.17	-0.16	0	-0.24	0	-0.23	0	-0.24	0	-0.24	0	-0.24	0	-0.24	0	-0.24	0	-0.19	0	0.09	0.01	-0.24	0	-0.24	0	-0.24	0	-0.24	0	-0.24	0	-0.24	0	-0.24	0
ADAM32	0.41	11.97	0.43	8.31	-0.3	3.45	4	28.38	-0.4	1.81	0.45	6.07	0.05	4.07	-0.21	2.75	-0.57	1.03	-0.28	2.28	0.47	6.16	-0.43	1.51	-0.61	0.78	-0.47	1.42	-0.59	0.88	0.13	4.45	-0.47	1.41	-0.74	0.29	-0.77	0.1	-0.01	2.82	-0.1	4.46
ADAM33	-0.81	0.12	-0.34	1.58	-0.58	0.78	-0.59	0.9	-0.83	0.04	-0.64	0.4	2.73	6.54	-0.77	0.15	0.56	2.28	-0.68	0.28	0.86	3.24	1.67	3.9	-0.84	0.02	-0.79	0.1	0.81	2.5	0.04	1.65	0.35	2	-0.59	0.43	-0.84	0.02	-0.09	3.87	1.39	1.49
ADAM7	-0.24	0.15	-0.13	0.09	0.11	0.16	3.31	1.19	-0.28	0.05	0.14	0.14	-0.38	0.04	-0.48	0.02	-0.58	0	-0.43	0.02	-0.09	0.1	-0.25	0.06	-0.4	0.03	-0.2	0.07	-0.45	0.02	-0.38	0.04	-0.58	0	-0.3	0.04	-0.37	0.03	2.54	0	-0.58	0.74
ADAM8	-0.19	0.68	0.24	0.77	1.37	1.88	0.02	0.84	0.84	0.96	-0.45	0.11	-0.49	0.06	-0.41	0.11	-0.26	0.19	-0.31	0.15	-0.38	0.14	-0.48	0.06	-0.53	0.02	-0.49	0.06	-0.51	0.04	-0.54	0.02	-0.57	0	0.57	0.65	3.72	2.36	-0.57	0	-0.57	0
ADAM9	1.51	45.58	-0.2	16.28	2.62	46.32	1.25	36.39	1.36	22.98	-0.34	10.82	-0.3	10.53	-0.31	10.14	-0.8	5.03	0.03	12.15	0.39	16.99	-0.46	7.97	-0.87	4.31	-0.69	6.35	-0.86	4.53	-0.18	11.61	-0.88	4.81	-0.9	3.85	-1.24	1.03	0.97	11.27	-0.09	23.42
ADAMDEC1	-0.32	0.02	-0.08	0.04	-0.48	0	-0.21	0.06	2.15	0.19	0.2	0.06	-0.29	0.01	-0.48	0	-0.12	0.02	-0.48	0	-0.19	0.02	-0.48	0	-0.32	0.01	-0.39	0.01	-0.45	0	-0.26	0.02	-0.48	0	-0.13	0.02	-0.34	0.01	3.61	0	-0.48	0.37
ADAMTS1	-0.61	7.64	-0.15	13.46	-0.67	3.61	-0.48	8.62	-0.84	0.11	0.6	19.14	-0.48	5.26	3.48	46.3	-0.42	5.82	-0.6	3.58	-0.31	7.84	0.81	19.1	0.38	13.67	0.79	19.24	0.61	16.69	-0.73	1.88	1.01	21.54	-0.77	1.05	-0.79	0.73	-0.39	5.63	-0.44	8.55
ADAMTS10	-1.32	0.64	-0.47	5	-0.42	4.86	-0.75	3.88	-0.1	4.32	0.95	8.37	0.9	8.03	0.8	7.23	-0.26	3.56	-1.17	0.72	0.73	7.62	2.85	12.23	-0.25	3.3	0.01	4.37	-0.25	3.38	1.5	10.15	0.11	4.87	-1.02	1.14	-0.53	2.32	-0.26	1.41	-1.03	5.2
ADAMTS12	-0.65	1.13	2.84	72.86	-0.59	2.98	-0.33	11.34	-0.66	0.39	0.06	16.01	0.11	16.25	-0.61	1.32	-0.36	6.36	-0.57	2.06	0.12	17.53	-0.24	8.09	-0.67	0.23	-0.65	0.51	1.98	42.98	-0.07	13.4	2	46.01	-0.57	1.97	-0.67	0.16	-0.34	10.92	-0.11	8.55
ADAMTS13	2.16	5.98	1.3	2.89	-0.24	1.18	2.62	5.84	-0.64	0.46	-0.25	0.88	0.67	1.46	-0.53	0.55	-0.29	0.65	0.18	0.95	-0.33	0.71	-0.46	0.56	-0.85	0.27	-0.57	0.52	-0.51	0.5	1.18	1.84	-0.71	0.41	-0.66	0.36	-0.8	0.28	-0.57	0.35	-0.73	0.74
ADAMTS14	0.54	2.4	-0.34	0.45	-0.55	0.24	0.87	2.17	-0.51	0.18	-0.43	0.25	0.21	0.7	-0.74	0.02	0.44	0.84	-0.37	0.26	-0.55	0.19	-0.55	0.13	-0.63	0.08	-0.5	0.18	-0.28	0.31	-0.63	0.1	-0.42	0.23	3.75	2.42	-0.44	0.18	0.12	1.06	1.01	0.74
ADAMTS15	0.53	13.46	2.37	21.07	-0.64	1.02	-0.16	5.32	-0.73	0.12	-0.18	3.21	0.33	5.59	-0.66	0.46	-0.52	1.16	-0.19	2.79	2.44	15.46	-0.05	3.25	-0.53	0.96	-0.42	1.52	-0.61	0.64	-0.64	0.63	-0.65	0.59	-0.72	0.18	-0.74	0.07	1.89	2.82	-0.11	13.75
ADAMTS16	0.49	1.69	2.22	2.01	-0.32	0.63	0.66	1.33	-1.07	0.13	-0.06	0.55	1.11	0.89	-0.5	0.33	0.21	0.54	-0.71	0.24	-0.47	0.31	0.45	0.6	-0.78	0.2	-0.65	0.27	-0.36	0.33	0.71	0.79	-0.43	0.35	-0.3	0.34	-1.09	0.1	2.34	0	-1.44	1.86
ADAMTS17	-0.32	10.04	-0.26	7.99	-0.61	3.21	0.25	15.27	-0.76	0.83	-0.61	2.57	1.43	19.25	-0.44	3.64	-0.39	3.87	-0.48	2.92	-0.5	3.36	-0.42	3.58	-0.63	1.68	-0.62	1.93	-0.74	0.94	0.77	14.03	-0.63	2.11	-0.57	2.11	0.57	9.92	2.12	27.11	2.82	24.91
ADAMTS18	-0.4	0.6	2.51	2.37	-0.2	0.47	0.16	0.93	-0.44	0.22	0.07	0.52	-0.4	0.25	-0.08	0.42	-0.24	0.3	-0.59	0.13	0.54	0.71	-0.51	0.16	-0.47	0.17	0.08	0.42	-0.6	0.12	-0.22	0.35	-0.8	0.06	-0.37	0.2	-0.33	0.24	3.15	0	-0.85	2.97
ADAMTS19	-0.41	1.14	0.03	4.29	-0.36	1.33	0	4.43	-0.48	0.14	-0.31	1.11	1.57	10.46	-0.46	0.29	-0.19	1.42	-0.38	0.57	-0.3	1.16	-0.45	0.26	-0.49	0.06	-0.48	0.13	-0.48	0.11	-0.11	2.15	-0.48	0.12	-0.43	0.36	-0.5	0.03	1.02	19.72	3.71	10.04
ADAMTS2	-0.72	1.4	1.65	37.2	2.71	46.08	-0.52	5.24	0.38	12.62	-0.47	4.15	0.91	20.44	-0.68	1.17	0	8.6	-0.66	1.17	-0.63	1.91	-0.53	2.72	-0.76	0.09	-0.74	0.39	-0.6	1.93	0.94	20.54	-0.58	2.29	-0.68	0.96	-0.73	0.4	0.05	25.7	1.65	12.27
ADAMTS20	0.06	0.84	-0.14	0.32	-0.09	0.39	4.03	2.6	-0.44	0.14	0.12	0.39	-0.34	0.19	0.28	0.42	-0.2	0.21	-0.4	0.17	0.49	0.52	-0.4	0.14	-0.38	0.14	-0.42	0.15	-0.36	0.15	-0.7	0.04	-0.4	0.12	-0.2	0.18	-0.5	0.1	0.81	0	-0.81	0.74
ADAMTS3	-0.34	3.53	-0.26	3.82	-0.44	0.31	0.81	21.52	-0.45	0.12	0.12	7.66	-0.08	4.81	-0.34	1.45	-0.4	0.65	-0.38	0.86	-0.42	0.48	-0.4	0.72	-0.45	0.09	-0.42	0.5	-0.44	0.17	0.77	14.68	-0.45	0.06	0.11	5.44	-0.44	0.22	4.05	3.52	-0.15	52.04
ADAMTS4	-0.69	0.12	-0.28	4.44	-0.55	1.49	-0.62	0.87	-0.69	0.07	-0.1	4.7	-0.25	3.24	-0.41	2.14	-0.36	2.19	-0.6	0.55	-0.2	3.55	1.08	10.23	-0.35	1.99	-0.31	2.41	2.29	16.95	-0.52	1.34	3.06	22.42	-0.61	0.54	-0.67	0.14	0.16	8.45	0.63	5.95
ADAMTS5	-0.64	0.24	1.88	23.03	-0.57	1.1	-0.23	4.74	-0.65	0.07	-0.47	1.48	1.79	16.14	-0.48	1.26	-0.31	2.28	-0.52	0.81	0.58	8.13	-0.47	1.22	-0.35	1.75	-0.35	1.92	-0.44	1.36	0.03	5.01	-0.37	1.94	-0.59	0.45	-0.65	0.06	-0.25	22.54	3.05	3.35
ADAMTS6	0.9	32.17	-0.54	8.35	-0.54	8.86	1.28	28.52	-0.93	2.43	-0.47	6.8	0.16	11.55	2.3	25.67	-0.77	3.61	-0.03	9.77	0.09	10.33	-0.38	6.51	-0.24	6.75	-0.08	8.85	-0.28	6.85	2.63	30.42	-0.4	6.51	-0.83	2.73	-1.03	1.24	0.04	2.11	-0.9	14.5
ADAMTS7	2.89	21.04	0.07	3.95	-0.72	0.63	1.57	11.8	-0.86	0.03	-0.51	1.17	-0.66	0.66	-0.67	0.62	-0.18	1.84	1.36	5.8	0.29	3.57	-0.6	0.73	-0.45	1.06	-0.2	1.82	-0.4	1.26	-0.79	0.29	-0.42	1.41	0.69	3.52	-0.83	0.09	1.22	0.35	-0.79	7.06
ADAMTS8	-0.1	0.72	-0.01	0.56	-0.48	0	1.02	2.14	-0.43	0.05	-0.32	0.17	0.05	0.42	-0.43	0.04	4.09	3.17	-0.44	0.06	-0.35	0.12	0.17	0.46	-0.44	0.03	-0.43	0.04	-0.18	0.21	0.14	0.52	-0.44	0.06	-0.36	0.09	-0.39	0.06	-0.2	0	-0.48	0.37
ADAMTS9	-0.72	25.67	0	38.87	-0.94	8.46	-0.58	26.82	-1.21	0.48	0.41	37.28	-1.09	3.7	0.2	31.69	-0.64	13.58	-0.8	10.67	0.18	32.79	0.66	34.15	1.35	46.55	1.38	49.35	1.32	43.94	0.42	36.74	1.57	49.53	-1.07	3.34	-1.15	1.6	1.58	8.45	-0.87	55.76
ADAMTSL1	-0.34	7.34	-0.12	10.79	-0.43	2.19	0.37	23.43	-0.48	0.27	4.2	69.95	-0.34	3.23	0.23	14.9	-0.11	7.46	-0.37	2.59	-0.08	8.96	-0.33	3.03	-0.01	8.52	0.04	10.12	-0.47	0.42	-0.35	3.01	-0.46	0.82	-0.45	0.76	-0.47	0.41	0.31	2.82	-0.35	19.7
ADAMTSL2	-0.48	0.94	0.39	2.8	-0.59	0.39	-0.12	2.08	-0.7	0.04	-0.09	1.31	3.87	7.95	-0.55	0.33	-0.3	0.63	-0.58	0.24	-0.3	0.79	-0.23	0.83	-0.44	0.45	-0.08	1.13	-0.39	0.52	0.77	2.86	-0.27	0.88	-0.45	0.4	-0.69	0.06	0.12	2.82	1.11	1.86
ADAMTSL3	-0.86	4.15	-0.4	17.88	-0.81	4.94	-0.32	21.41	-0.93	0.46	-0.37	15.44	1.7	53.62	-0.69	6.59	-0.58	8.46	-0.64	6.79	0.55	35.42	-0.31	13.05	-0.46	10.3	-0.25	16.06	2.16	56.31	1.08	45.14	2.07	58.04	-0.65	6.27	-0.92	0.6	-0.37	37.32	1.01	18.22
ADAMTSL4	-0.22	6.31	0.03	5.62	2.51	15.05	0.56	9.08	1.2	6.57	0.58	5.83	0.44	4.82	-0.65	1.61	-0.51	1.75	-0.72	1.27	0.08	3.76	-0.75	1.18	-0.79	0.98	-0.61	1.61	-1.03	0.44	-0.49	2.11	-0.96	0.7	-0.75	1.01	-0.85	0.8	0.88	8.1	2.06	7.43
ADAMTSL5	3.73	10.17	-0.18	0.43	-0.48	0	1.32	3.67	-0.46	0.02	-0.45	0.05	-0.2	0.31	-0.46	0.02	-0.24	0.26	1.33	1.85	-0.43	0.04	-0.29	0.19	-0.47	0	-0.47	0.01	-0.26	0.23	-0.42	0.06	-0.28	0.18	-0.42	0.04	-0.44	0.03	0.05	0	-0.48	0.74
ADAP1	-0.41	0.11	-0.46	0.06	3.66	1.57	-0.03	0.17	1.62	0.53	-0.27	0.11	-0.47	0.03	-0.09	0.13	0.03	0.14	-0.41	0.04	-0.59	0	-0.37	0.05	-0.5	0.02	-0.4	0.04	-0.44	0.03	-0.59	0	-0.26	0.06	0.24	0.18	0.94	0.29	-0.59	0	-0.59	0
ADAP2	-0.51	3.26	-0.32	5.85	2.01	39.18	-0.37	5.79	3.23	38.84	-0.42	2.88	-0.54	1.16	-0.5	1.56	-0.39	2.8	-0.42	2.26	-0.41	2.84	0.65	13.35	-0.6	0.33	-0.56	0.84	0.81	14.93	-0.58	0.63	0.86	17.08	-0.48	1.48	-0.55	0.71	-0.32	0.35	-0.6	4.83
ADAR	-0.85	21.12	-0.27	17.95	1.37	25.71	-1.12	15.85	0.4	14.1	1.11	18.89	-0.25	12.51	1.9	19.63	-0.81	9.27	-1.77	5.95	0.47	15.4	-0.8	9.2	1.28	14.72	1.57	17.14	-0.51	9.79	0.21	14.3	-0.26	11.68	-0.85	7.97	0.52	11.98	-0.78	9.86	-0.54	12.27
ADARB1	-0.06	29.44	0.14	23.67	-0.71	13.48	-0.24	21.7	-1.15	5.86	0.39	19.99	-0.71	9.62	1.96	29.46	-0.04	13.26	-0.76	8.67	0.47	19.61	0.41	15.79	1.35	21.48	1.51	24.73	-1.6	1.86	0.88	22.4	-1.61	1.94	-0.42	9.25	0.45	15.08	0.91	5.28	-1.18	25.65
ADARB2	-0.34	2.59	-0.41	1.52	-0.51	1.1	0.02	4.43	-0.64	0.27	-0.46	1.02	-0.55	0.62	-0.56	0.51	1.34	6.64	-0.34	1.17	-0.39	1.25	-0.11	1.78	-0.64	0.22	-0.62	0.32	3.01	9.75	-0.4	1.17	2.33	8.45	-0.34	1.08	-0.18	1.64	0.42	0.35	-0.63	4.09
ADAT1	-0.26	5.52	0.36	4.83	2.49	7.99	0.54	5.64	0.12	2.7	0	2.96	-0.12	2.53	0.76	3.64	-0.89	1.51	-1.09	1.21	0.21	3.01	-0.63	1.65	-0.21	1.98	0.03	2.46	-0.61	1.64	1.41	4.26	-0.43	2	-0.84	1.3	1.84	3.82	-1.3	1.06	-1.38	1.86
ADAT2	-0.61	3.3	1.1	6.18	3.01	10.03	0.08	4.54	0.4	2.93	-0.18	2.34	-0.42	1.74	0.88	3.81	-0.81	0.96	-1.01	0.68	0.55	3.38	-0.85	0.91	-0.81	0.88	-0.57	1.36	-0.74	1.03	-0.86	1.07	-0.82	1.06	-0.3	1.34	-0.09	1.74	1.43	2.82	0.61	5.2
ADCK1	2.35	18.56	1.3	9.29	1.38	9.8	1.81	13.25	1.04	5.48	-0.17	3.04	-0.16	2.87	-0.54	1.9	-0.57	1.61	0.26	3.51	-0.37	2.43	-0.87	0.99	-0.9	0.86	-0.67	1.42	-0.86	1	-0.08	2.99	-0.8	1.23	-0.77	1.03	-0.7	1.19	0.34	0.7	-1.01	5.2
ADCK2	-0.62	1.25	1.1	1.64	1.93	1.96	0.71	1.65	0.66	0.89	0.2	0.86	-0.42	0.6	0.24	0.79	0.47	0.77	-1.94	0.13	0.04	0.77	-0.31	0.55	-0.69	0.42	-0.29	0.57	-0.74	0.42	0.07	0.73	-0.31	0.59	1.46	0.85	0.44	0.65	0.39	0	-2.38	0.74
ADCK5	1.06	3.74	0.58	2.07	3.21	3.92	1.55	3.27	0.81	1.37	-0.27	1	-0.24	0.89	-0.69	0.64	-0.06	0.82	-0.54	0.68	-0.08	0.93	-0.49	0.65	-0.48	0.61	-0.08	0.85	-0.77	0.49	-0.06	0.98	-0.87	0.53	-0.83	0.4	-0.06	0.78	-0.48	0.35	-1.21	1.12
ADCY1	-0.47	3.05	-0.11	4.29	-0.63	1.49	0.01	5.87	-0.83	0.1	-0.53	1.39	2.75	12.31	-0.62	0.88	0.55	4.61	-0.53	1.1	-0.47	1.54	0.77	5.27	-0.76	0.33	-0.64	0.75	0.55	4.42	-0.22	2.3	0.45	4.23	-0.67	0.65	-0.84	0.06	-0.27	9.51	2.51	2.97
ADCY10	0.17	3.94	0.63	3.78	-0.26	1.33	4.18	13.31	-0.35	0.66	0.04	1.56	-0.13	1.13	-0.28	0.82	-0.37	0.63	-0.34	0.64	-0.08	1.27	-0.42	0.5	-0.31	0.63	-0.21	0.88	-0.41	0.5	0.01	1.4	-0.42	0.53	-0.58	0.2	-0.52	0.3	0.18	0.35	-0.54	1.86
ADCY2	-0.49	1.69	0.58	5.43	0.72	6.5	1.65	10.85	0.09	2.59	-0.49	0.92	1.3	6.58	-0.58	0.48	-0.37	1.07	-0.5	0.68	-0.39	1.12	-0.46	0.78	-0.67	0.12	-0.65	0.2	-0.62	0.27	3.26	12.82	-0.64	0.23	-0.56	0.45	-0.65	0.18	-0.27	1.41	-0.25	2.23
ADCY3	-0.77	0.77	0.08	15.09	0.24	18.65	-0.59	4.37	-0.69	1.45	-0.58	3.19	0.29	13.89	-0.66	1.87	-0.46	4.15	-0.64	1.8	-0.58	3.17	2.25	30.13	-0.74	0.66	-0.71	1.1	1.9	26.96	-0.03	10.08	2.5	34.86	-0.62	1.93	-0.56	2.52	0.05	12.32	0.31	12.27
ADCY4	-0.64	0.64	-0.41	4.53	-0.43	4.39	-0.57	2.02	-0.57	1.23	1.29	23.82	-0.64	0.35	1.49	23.71	-0.55	1.54	-0.56	1.16	1.72	27.43	-0.6	0.77	1.89	23.87	2.2	28.98	-0.41	2.71	-0.64	0.36	-0.44	2.82	-0.57	0.9	-0.56	1.07	-0.37	0.35	-0.64	4.09
ADCY5	2.08	70.08	1.32	48.65	-0.7	0.94	1.01	43.91	-0.73	0.03	-0.66	1.73	-0.71	0.4	-0.7	0.68	-0.51	4.4	0.98	29.06	-0.61	2.35	1.65	39.44	-0.73	0.04	-0.72	0.12	1.11	30.67	-0.72	0.17	1.27	35.5	-0.67	0.99	-0.72	0.07	-0.55	0.7	-0.69	4.46
ADCY6	2.32	60.53	1.86	45.9	-0.7	2.51	0.55	28.35	-0.8	0.08	-0.44	5.93	-0.66	2.27	-0.58	3.59	-0.34	6.06	0.61	17.37	-0.44	5.48	1.04	21.69	-0.77	0.52	-0.72	1.33	1.18	22.39	-0.73	1.11	1.41	27.29	-0.74	0.83	-0.79	0.11	-0.5	0.35	-0.76	5.2
ADCY7	-0.59	0.52	-0.39	3.55	2.79	42.48	-0.43	3.1	2.44	27.04	-0.41	2.36	-0.04	5.88	-0.42	1.83	-0.35	2.35	-0.5	1.01	-0.37	2.57	-0.58	0.35	-0.6	0.17	-0.57	0.42	-0.61	0.1	0.01	6.37	-0.61	0.12	0.58	8.94	1.49	16.11	-0.33	1.06	-0.52	4.09
ADCY8	-0.07	0.97	-0.07	0.53	-0.29	0.31	4.3	5.81	-0.32	0.17	0.32	0.79	-0.27	0.24	-0.21	0.26	-0.28	0.21	-0.24	0.22	-0.32	0.21	-0.08	0.33	-0.33	0.14	-0.28	0.21	-0.35	0.14	-0.3	0.23	-0.09	0.35	-0.21	0.2	-0.32	0.15	-0.07	0	-0.54	0.37
ADCY9	2.38	53.06	-0.86	14.23	0.08	22.57	2.15	40.27	-0.97	8.55	-0.28	15.1	0.63	20.41	-0.23	14.43	-0.13	13.28	0.33	17.07	-0.02	16.37	1.7	24.69	-0.82	8.38	-0.57	10.87	-0.96	7.69	0.65	21.23	-0.96	8.45	-0.72	8.42	-0.45	9.99	-0.4	10.92	-0.54	15.61
ADCYAP1	-0.23	0.01	-0.22	0.06	-0.23	0	-0.22	0.06	-0.23	0.01	-0.18	0.15	-0.23	0	-0.2	0.09	-0.23	0	-0.23	0	-0.22	0.06	-0.23	0.02	-0.21	0.05	-0.21	0.09	-0.23	0.01	-0.23	0.02	-0.21	0.06	4.36	9.65	-0.22	0.04	-0.15	0	-0.23	0.37
ADCYAP1R1	-0.47	0.14	-0.22	0.53	-0.47	0.16	-0.12	0.72	-0.51	0.03	-0.43	0.12	0.93	1.45	-0.4	0.11	-0.45	0.12	-0.31	0.22	-0.4	0.14	-0.14	0.36	-0.51	0.03	-0.5	0.04	2.42	2.55	-0.38	0.17	3.19	3.76	-0.48	0.07	-0.52	0.01	-0.54	0.7	0.28	0
ADD1	-1.01	38.38	-0.19	38.82	0.16	41.85	-0.94	32.43	-0.62	22.91	1.54	43.74	-0.28	27.19	2.27	45.17	0.02	26.42	-1.6	13.66	1.1	38.95	-0.61	21.5	1.22	32.86	1.39	36.79	-0.06	24.96	0.21	32.15	0.11	28.29	-0.71	18.28	-0.05	23.41	-0.95	19.37	-1.02	24.54
ADD2	-0.55	0.79	-0.48	0.66	-0.28	1.02	0.5	2.98	-0.57	0.28	0.27	1.56	-0.64	0.21	1.55	3.31	-0.01	1	-0.62	0.2	1.6	3.49	-0.64	0.18	1.36	2.47	2.79	4.47	-0.73	0.07	-0.72	0.1	-0.72	0.12	-0.64	0.16	-0.59	0.21	-0.1	0	-0.79	0.74
ADD3	0.29	57.6	-0.24	36.94	-0.14	39.26	-0.23	40.24	-1.29	9.9	-0.5	25.09	1.7	53.16	-1.05	14.1	1.16	42.45	-0.38	23.02	1.39	50.69	-0.87	15.72	-0.48	19.87	-0.23	25.32	-0.62	18.77	1.79	56.26	-0.58	20.72	-1.14	10.26	0.09	26.4	-0.63	53.52	1.96	26.39
ADGB	-0.22	0.64	0.01	0.55	2.49	1.72	1.29	1.19	2.43	1.26	0.08	0.39	-0.43	0.19	-0.55	0.13	-0.72	0.07	-0.65	0.09	-0.39	0.23	-0.54	0.12	-0.28	0.21	0.09	0.37	-0.62	0.09	-0.63	0.12	-0.67	0.12	-0.5	0.11	-0.58	0.1	1.27	0	-0.88	1.12
ADH1A	-0.34	0.11	2.6	0.73	-0.65	0	2.92	1.13	-0.59	0.01	-0.33	0.06	1.01	0.26	-0.27	0.04	-0.34	0.05	-0.65	0	-0.41	0.04	0.14	0.12	-0.25	0.06	-0.42	0.03	-0.23	0.05	0.4	0.17	-0.26	0.06	-0.43	0.02	-0.6	0.01	-0.65	0	-0.65	0
ADH1B	-0.42	0.46	3.8	70.86	-0.36	2.04	-0.31	3.67	-0.43	0.11	-0.36	1.57	0.98	22.6	-0.41	0.57	-0.21	4.22	-0.29	2.42	-0.35	1.72	-0.34	1.79	-0.44	0.02	-0.43	0.09	-0.27	2.79	-0.38	1.15	-0.29	2.58	-0.4	0.65	-0.44	0.03	-0.16	30.28	1.52	6.69
ADH4	-0.17	1.13	2.17	2.82	-0.83	0.16	3.41	4.72	-0.84	0.07	-0.48	0.34	0.16	0.69	-0.5	0.26	-0.09	0.47	-0.35	0.33	-0.62	0.19	0.03	0.54	-0.32	0.34	-0.29	0.4	-0.14	0.45	-0.43	0.33	0	0.59	-0.56	0.18	-0.63	0.16	0.2	0.7	0.27	1.12
ADH5	0.65	14.8	2.49	17.97	1.41	13.4	1.19	14.72	-0.21	4.18	-0.5	3.51	1.39	9.3	-0.67	2.67	-0.42	3.05	0.1	4.55	-0.44	3.55	-0.64	2.51	-1.15	0.97	-0.97	1.69	-0.78	2.09	0.47	6.37	-0.77	2.35	-0.91	1.59	-0.65	2.14	-0.65	7.04	1.08	3.72
ADH6	-0.16	0.45	1.77	1.33	-0.56	0.08	3.67	2.81	-0.62	0.02	-0.42	0.12	0.19	0.33	-0.22	0.15	-0.14	0.16	-0.54	0.06	-0.38	0.12	-0.05	0.22	-0.17	0.16	-0.17	0.17	-0.18	0.16	-0.28	0.13	0.61	0.53	-0.52	0.04	-0.49	0.06	-0.67	0	-0.67	0
ADH7	-0.26	0.15	-0.16	0.13	0.21	0.16	2.88	0.9	-0.61	0.01	-0.21	0.08	-0.43	0.04	-0.46	0.02	-0.34	0.05	-0.7	0	-0.55	0.02	-0.51	0.02	-0.54	0.02	-0.57	0.02	-0.5	0.02	-0.56	0.02	0.11	0.12	-0.32	0.04	-0.49	0.02	2.06	0.35	1.95	0.37
ADHFE1	2.54	51.26	2.19	37.03	-0.45	5.88	1.85	36.36	-0.55	3.17	-0.23	6.81	-0.22	6.59	-0.7	1.9	0.46	11.32	0.72	13.6	-0.47	4.28	-0.02	7.61	-0.87	0.14	-0.83	0.52	-0.6	2.52	-0.69	1.96	-0.51	3.64	-0.53	2.84	-0.6	2.36	-0.25	5.63	-0.25	8.18
ADI1	1.78	11.9	1.46	7.16	-0.73	0.78	2.35	11.95	-0.55	0.86	0	2.28	0.24	2.61	-0.68	0.59	0.61	2.96	1.26	3.97	-0.57	0.83	-0.49	0.89	-0.89	0.07	-0.81	0.27	-0.86	0.14	-0.29	1.46	-0.89	0.12	-0.72	0.38	-0.89	0.06	-0.24	3.17	0.93	1.86
ADIG	0.38	0.04	-0.05	0.02	1.44	0.08	3.8	0.2	-0.42	0	-0.61	0	0.09	0.02	-0.61	0	-0.61	0	-0.61	0	-0.01	0.02	0.01	0.01	-0.11	0.01	0.09	0.01	-0.36	0	0.21	0.02	-0.61	0	-0.61	0	-0.17	0.01	-0.61	0	-0.61	0
ADIPOQ	-0.22	0.05	4.36	75.39	-0.22	0.08	-0.21	0.52	-0.23	0.02	-0.22	0.14	-0.22	0.06	-0.22	0.04	-0.21	0.28	-0.22	0.15	-0.21	0.33	-0.22	0.06	-0.22	0.02	-0.22	0.02	-0.23	0	-0.22	0.08	-0.23	0	-0.23	0	-0.23	0.01	-0.15	0	-0.23	1.49
ADIPOR1	0.23	6.82	0.11	4.34	3.46	11.05	-0.44	4.14	2.19	5.66	0.1	3.04	-0.28	2.31	0.04	2.84	-0.54	1.61	-0.58	1.63	0.12	2.99	-0.43	1.81	-0.51	1.6	-0.4	1.92	-0.59	1.57	-0.17	2.44	-0.5	1.94	-0.73	1.21	-0.35	1.67	-0.25	1.76	-0.49	2.97
ADIPOR2	-0.4	29.62	3.27	69.12	0.16	32.29	-0.67	18.54	-0.45	14.15	0.2	25.47	-0.42	15.34	1.58	39.29	0.01	18.9	-0.79	8.96	-0.42	15.67	-0.77	8.99	1.3	31.04	0.55	24.98	-0.68	9.93	-0.73	10.88	-0.62	11.74	-0.83	7.17	-0.55	10.46	0.1	20.42	0.15	26.02
ADK	1.59	72.45	0.9	56.6	1.85	65.83	0.35	49.73	0.2	34.21	-0.55	29.25	-0.31	30.19	-0.54	26.91	2.54	53.84	0.18	32.94	-0.21	32.14	-0.71	22.85	-1.47	13.37	-1.08	19.16	-0.89	20.22	-0.29	31.4	-0.7	24.24	-0.35	23.85	0.38	31.07	-0.32	24.65	-0.58	35.69
ADM	-0.03	1.92	4.13	9.62	0.21	1.57	0.22	2.08	-0.21	0.54	-0.35	0.31	0.32	1.3	-0.4	0.22	-0.36	0.21	-0.29	0.37	0.24	1.22	-0.51	0.06	-0.35	0.25	-0.36	0.26	-0.53	0.03	-0.47	0.12	-0.55	0	-0.48	0.09	-0.52	0.04	-0.26	1.41	0.53	0.74
ADM2	0.02	0.02	0.88	0.04	-0.64	0	0.42	0.06	-0.33	0.01	-0.64	0	0.36	0.02	-0.64	0	-0.64	0	-0.64	0	0.67	0.02	-0.64	0	-0.39	0	-0.64	0	-0.36	0	-0.64	0	3.57	0.06	0.99	0.02	0.56	0.01	-0.64	0	-0.64	0
ADM5	-0.89	0.03	-0.42	0.08	0.85	0.16	-0.3	0.09	0.16	0.07	-0.22	0.06	-0.53	0.03	0.7	0.11	-0.59	0.02	-0.8	0.02	0.47	0.12	-0.23	0.04	0.87	0.1	0.14	0.08	-0.59	0.03	-0.21	0.06	-1.09	0	-0.63	0.02	1.06	0.1	3.33	0	-1.09	0.37
ADNP	-0.18	37.54	1.71	40.36	3.07	46.24	-0.72	27.74	0.07	20.18	0.47	24.8	-0.23	19.9	-0.15	19.77	-0.26	17.1	-1.49	12.28	0.62	24.47	0.1	18.92	-0.78	13.98	-0.24	17.85	-0.11	17.44	0.15	22.32	0.19	20.66	-1.35	10.73	0.26	17.67	0.08	13.38	-1.21	25.28
ADNP2	0.9	22.14	2.45	21.99	1.35	16.46	2.19	23.46	-0.35	6.57	0.12	9.05	-0.38	6.88	-0.41	6.52	-0.9	4.57	-0.83	4.88	0.31	9.28	-0.39	6.01	-0.86	4.35	-0.59	5.66	-0.37	5.79	-0.64	6.08	-0.12	7.22	-1.11	3.4	-0.8	4.31	-0.4	9.51	0.83	8.92
ADO	0.52	1.65	0.02	0.75	1.25	1.33	0.19	0.98	-0.37	0.36	-0.67	0.31	-0.09	0.47	-0.98	0.15	-0.3	0.33	-0.09	0.37	-0.48	0.39	-0.59	0.26	-1.17	0.07	-0.94	0.17	-0.42	0.29	0	0.48	0.24	0.53	-0.86	0.13	-0.23	0.34	2.85	1.06	2.12	1.49
ADORA1	1.45	6.37	3.05	6.69	0.34	1.72	1.77	5.67	0.38	1.3	-0.42	0.31	-0.49	0.23	-0.59	0.13	-0.58	0.09	0.48	1.47	-0.51	0.19	-0.58	0.09	-0.56	0.1	-0.59	0.08	-0.65	0.01	-0.59	0.12	-0.66	0	-0.57	0.11	-0.6	0.06	0.56	0	-0.66	1.86
ADORA2A	-0.55	0.52	-0.63	0.38	-0.81	0.16	0.4	1.5	-0.62	0.19	0.13	0.63	-0.49	0.29	0.77	1.01	-0.58	0.19	-0.65	0.2	-0.1	0.5	0.43	0.76	-0.13	0.41	-0.26	0.39	2.74	1.93	-0.58	0.25	2.53	1.94	-0.66	0.16	0.58	0.76	-0.57	0	-0.95	0.37
ADORA2B	-0.56	0.64	-0.33	1	0.71	3.06	-0.18	1.62	-0.15	0.89	-0.57	0.28	-0.24	0.79	-0.61	0.22	-0.45	0.42	-0.44	0.39	-0.44	0.5	1.84	3.35	-0.68	0.09	-0.67	0.11	2.78	4.44	-0.48	0.38	2.11	4.23	0.08	0.94	-0.65	0.11	-0.53	0.35	-0.52	0.37
ADPGK	-0.53	13.64	0.96	20.02	3.34	34.72	-0.7	9.57	1.94	18.12	-0.31	8.17	-0.26	7.78	-0.43	6.57	-0.63	5.13	-0.92	3.67	-0.47	6.87	-0.48	5.68	-0.67	4.45	-0.54	5.58	-0.5	5.43	-0.22	8	-0.25	6.87	0.15	7.53	0.13	7.61	0.43	7.75	-0.05	11.9
ADPRH	1.83	3.71	-0.32	0.88	1.24	2.04	0.9	2.2	0.67	1.07	0.55	1.16	-1.05	0.23	1.23	1.39	-0.23	0.56	-0.29	0.61	-0.32	0.68	-0.66	0.38	0.08	0.67	0.36	0.88	-1.11	0.16	-1.19	0.15	-0.93	0.29	1.74	1.37	-1.15	0.12	0.1	0	-1.46	0.74
ADPRHL1	3.16	73.73	-0.29	3.05	-0.4	0.47	2.12	50.45	-0.41	0.03	-0.4	0.29	-0.41	0.04	-0.41	0.15	-0.33	1.42	1.67	30.05	-0.37	0.68	-0.38	0.55	-0.41	0.01	-0.41	0.04	-0.41	0	-0.41	0.04	-0.41	0	-0.41	0.11	-0.41	0	-0.29	0	-0.41	2.97
ADPRHL2	-0.61	2.76	0.35	2.8	2.31	4.47	-0.2	2.57	1.29	2.31	0.17	1.85	-0.49	1.24	0.47	1.83	-0.6	1	-1.32	0.57	0.91	2.26	-0.66	1.01	-0.29	1.12	-0.43	1.17	-0.78	0.89	-0.39	1.31	-0.44	1.17	-0.68	0.87	0.37	1.4	2.29	0.7	-1.25	3.72
ADPRM	0.35	4.73	1.09	3.72	2.13	4.55	0.05	3.62	-0.06	1.69	-0.31	1.85	0.33	2.05	0.16	1.87	0.26	1.72	-1.19	1.03	0.24	1.99	-0.59	1.27	-1.01	0.97	-0.27	1.51	0.06	1.58	0.07	1.82	0.41	1.88	1.37	2.04	0.46	1.7	-0.66	0	-2.87	1.49
ADRA1A	2.22	62.56	2.84	57.33	-0.46	0.78	1.51	41.37	-0.49	0.01	-0.47	0.4	-0.49	0.11	-0.49	0.11	-0.42	1.3	1.01	22.43	-0.47	0.41	-0.45	0.66	-0.49	0.01	-0.49	0.02	-0.49	0.01	-0.49	0.06	-0.49	0	-0.49	0.07	-0.49	0.01	0.07	0	-0.49	11.9
ADRA1B	-0.01	4.29	0.6	5.21	-0.61	0.47	0.32	5.03	-0.74	0.03	-0.38	1.02	2.67	8.33	-0.63	0.33	2.61	6.92	-0.25	1.12	-0.42	0.87	-0.34	0.9	-0.74	0.02	-0.73	0.05	-0.64	0.26	0.06	2.07	-0.68	0.18	-0.65	0.27	-0.73	0.03	0.61	3.17	0.67	4.46
ADRA1D	-0.45	0.19	-0.33	0.15	-0.2	0.16	2.12	1.01	-0.47	0.07	0.48	0.23	-0.45	0.08	-0.8	0.02	-0.01	0.14	-0.76	0.02	-0.25	0.14	0.45	0.23	0.13	0.15	-0.01	0.13	0.92	0.28	-0.46	0.08	-0.85	0	-0.55	0.04	-0.75	0.01	3.1	0	-0.85	0.74
ADRA2A	-0.34	0.01	4.27	2.31	-0.35	0	0.03	0.26	-0.3	0.01	-0.35	0	-0.26	0.03	-0.2	0.04	-0.28	0.02	-0.29	0.02	-0.29	0.02	-0.07	0.08	-0.29	0.02	-0.31	0.01	0.6	0.28	-0.2	0.04	-0.15	0.06	-0.2	0.04	-0.32	0.01	-0.35	0	-0.35	0
ADRA2B	-0.44	0.13	-0.36	0.19	-0.5	0	-0.43	0.12	-0.48	0.01	-0.42	0.08	-0.46	0.03	-0.14	0.31	-0.25	0.19	-0.4	0.06	-0.26	0.19	0.7	0.87	0.06	0.4	-0.09	0.3	2.7	2.22	-0.47	0.02	3.07	2.93	-0.4	0.07	-0.44	0.04	-0.5	0	-0.5	0
ADRA2C	-0.43	0.01	-0.25	0.13	-0.45	0	-0.25	0.14	-0.42	0.01	-0.3	0.08	-0.44	0	4.09	1.85	-0.3	0.05	-0.39	0.02	-0.08	0.15	0.17	0.24	1.02	0.49	0.32	0.29	-0.36	0.03	-0.45	0	-0.12	0.12	-0.21	0.07	-0.27	0.05	-0.45	0	-0.45	0
ADRB1	2.24	14.53	1.45	7.09	-0.32	0.78	2.68	13.1	-0.45	0.2	-0.51	0.05	-0.51	0.02	-0.51	0.02	-0.41	0.26	1.43	4.44	-0.49	0.1	-0.49	0.07	-0.52	0.01	-0.51	0.02	-0.41	0.24	-0.51	0.02	-0.3	0.53	-0.47	0.11	-0.5	0.05	-0.35	0	-0.52	0.74
ADRB2	0.45	2.81	1.67	3.46	-0.36	0.78	0.36	2.17	0.15	0.89	-0.07	0.92	-0.92	0.01	1.3	2.07	-0.74	0.16	-0.29	0.53	0.15	1	-0.91	0.02	-0.19	0.55	-0.19	0.6	-0.93	0.01	-0.9	0.02	-0.85	0.06	2.92	2.46	0.77	1.19	-0.46	0	-0.94	0.37
ADRB3	-0.4	0	0.49	0.02	-0.42	0	0.74	0.06	-0.42	0	-0.42	0	-0.34	0	-0.42	0	-0.42	0	-0.42	0	-0.42	0	-0.11	0.01	-0.42	0	-0.42	0	1.03	0.02	-0.42	0	3.95	0.06	-0.42	0	0.05	0.01	-0.42	0	-0.42	0
ADRM1	-0.16	0.96	0.76	0.9	1.35	1.41	-0.43	0.64	0.13	0.47	0.76	0.85	-0.92	0.17	1.83	1.08	-0.82	0.16	0.3	0.53	0.02	0.52	-0.92	0.15	1.46	0.79	1.77	0.95	-1	0.12	-1.19	0.06	-0.82	0.18	-0.88	0.16	0.09	0.36	0.03	0	-1.36	1.12
ADSL	0.79	11.87	1.38	8.74	2.35	10.27	0.74	9.46	-0.25	3.97	-0.13	4.67	-0.34	4.13	0.06	4.39	0.21	4.15	-1.52	2.53	-0.44	4.03	-1.04	2.81	-1.19	2.46	-0.74	3.19	-1.04	2.72	-0.46	3.9	-0.59	3.64	-0.46	2.96	1.66	5.08	1	3.52	-0.02	6.69
ADSS	-0.09	14.92	0.3	12.35	2.9	22.1	-0.46	10.3	0.01	6.89	0.83	10.7	-0.29	6.29	0.57	8.68	-0.74	4.15	-0.97	3.58	0.66	9.65	-0.71	4.3	-0.54	4.31	-0.23	5.78	-0.81	3.8	-0.68	5.09	-0.67	4.46	-0.62	3.85	2.27	11.34	-0.16	4.93	-0.57	7.81
ADSSL1	2.57	6.9	0.56	1.58	-0.48	0.08	2.31	4.95	-0.45	0.09	-0.47	0.08	-0.53	0.02	-0.49	0.04	-0.32	0.23	1.89	2.26	-0.49	0.04	0.51	1	-0.54	0	-0.53	0.01	-0.46	0.07	-0.54	0	-0.49	0.06	-0.47	0.07	-0.5	0.04	-0.54	0	-0.54	0
ADTRP	-0.63	0.23	0.01	0.56	0.65	0.94	0.92	1.33	0.05	0.36	0.87	0.71	-0.42	0.2	-0.37	0.22	0.17	0.35	-0.71	0.07	1.14	0.85	-0.76	0.04	-0.73	0.05	-0.58	0.1	-0.75	0.04	-0.66	0.1	-0.87	0	-0.29	0.16	0.49	0.43	3.34	0	-0.87	2.23
AEBP1	-0.35	0.12	-0.2	2.82	-0.34	0.31	-0.29	1.33	-0.35	0.02	-0.29	0.99	0.52	10.02	-0.32	0.48	-0.05	3.29	-0.31	0.48	-0.27	1.12	-0.19	1.85	-0.35	0.02	-0.35	0.03	-0.33	0.22	4.26	46.95	-0.33	0.23	-0.32	0.36	-0.35	0.02	0.2	4.93	0.03	8.18
AEBP2	-0.5	41.39	-0.27	34.04	-0.35	33.62	2.21	49	-0.76	20.32	-0.1	27.49	0.76	30.32	-0.6	21.99	-0.78	19.18	-1.82	13.07	0.74	31.25	0.73	27.07	-0.81	17.52	-0.34	21.96	0.08	22.72	2.53	41.11	0.51	27.41	-0.69	16.82	0.14	21.68	-0.39	22.54	-0.29	27.88
AEN	-0.9	1.01	1.66	3.38	0.25	1.72	-0.67	1.16	-0.36	0.78	-0.01	1.26	-0.32	0.88	-0.06	1.06	-0.08	0.96	-0.94	0.37	0.11	1.2	-0.35	0.72	-0.79	0.42	0	1.01	-0.08	0.86	-0.34	0.81	-0.23	0.88	-0.89	0.31	0.18	0.97	3.6	1.06	0.22	4.83
AFAP1	-0.82	2.23	0.23	22.86	-0.65	5.25	-0.43	11.28	-0.82	1.19	0.73	24.21	0.59	20.45	0.2	15.38	0.17	13.63	-0.73	2.04	0.07	14.38	-0.27	8.1	0.04	11.09	0.48	17.55	-0.5	5.03	0.16	15.59	-0.59	4.34	-0.78	1.5	-0.68	2.51	3.8	9.86	-0.21	59.48
AFAP1L1	0.46	39.95	0.07	21.48	-0.73	3.21	0.35	31.88	-0.85	0.17	1.5	38.71	-0.76	1.81	0.58	23.14	-0.3	8.67	-0.01	13	2.35	48.54	-0.8	0.96	1.52	30.2	1.64	34.25	-0.82	0.62	-0.82	0.61	-0.82	0.7	-0.77	1.16	-0.81	0.66	-0.13	0.35	-0.84	14.5
AFAP1L2	-0.78	0.44	-0.59	1.95	-0.75	0.55	0.64	9.11	-0.8	0.09	0.84	8.88	-0.32	2.58	1.76	12.85	2.92	16.19	-0.69	0.57	-0.66	0.97	0.79	7.31	-0.52	1.25	-0.57	1.14	0.81	7.18	-0.41	2.23	0.7	6.98	-0.75	0.38	-0.77	0.22	-0.4	1.76	-0.46	2.6
AFF1	-0.48	63.78	0.08	60.17	2.06	79.7	-0.22	57.65	1.47	57.71	0.47	53.74	0.16	47.67	0.54	51.28	-1.57	25.26	-1.34	27.83	-0.43	42.35	-1.02	30.79	0.03	39.72	0.32	46.15	-0.78	32.92	-1.28	32.44	-0.54	37.56	0.88	45.73	-0.85	30.01	1.26	55.99	1.25	65.06
AFF2	-0.48	1.14	-0.27	1.33	-0.59	0.39	2.52	8.5	-0.64	0.2	-0.43	0.65	-0.3	0.85	-0.53	0.37	-0.55	0.33	-0.63	0.22	-0.5	0.46	0.56	2.12	-0.33	0.63	-0.3	0.75	-0.14	0.96	0.11	1.69	-0.06	1.23	3.19	5.49	-0.43	0.47	-0.33	1.41	0.14	1.12
AFF3	0.05	42.51	0.43	38.83	1.17	54.39	0.14	38.01	1.48	44.98	-0.66	7.03	1.27	46.48	-0.77	3.48	-0.57	8.2	-0.1	19.5	-0.63	7.76	0.5	30.87	-0.89	0.3	-0.87	0.96	-0.77	3.34	2.96	76.35	-0.78	3.23	-0.68	4.86	-0.67	4.73	-0.36	15.49	-0.23	16.36
AFF4	1.01	58.47	1.03	49.98	1.31	52.51	0.4	47.15	0.41	32.13	0.79	38.54	0.09	31.97	0.43	33.38	-1.27	20.71	-1.6	18.89	-0.26	30.52	-0.24	26.6	-0.55	23.1	-0.32	26.7	-0.66	23.29	0.33	34.4	-0.13	28.52	-1.38	17.74	-1.77	15.67	2.17	29.93	0.21	50.56
AFG3L2	3.1	61.2	0.75	27.48	0.44	22.57	1.43	37.2	-0.54	6.92	-0.25	10.77	-0.41	8.53	-0.7	5.62	-0.38	7.69	1.28	21.35	-0.32	9.55	-0.18	9.46	-1.01	1.98	-0.87	3.6	-0.31	8.13	-0.43	8.29	-0.01	11.38	-0.93	2.51	-1.05	1.4	0.72	8.45	-0.32	21.93
AFM	0.01	0.01	-0.47	0	-0.47	0	2.29	0.06	0.1	0	3.21	0.03	0.19	0.01	-0.47	0	-0.47	0	-0.47	0	-0.47	0	-0.47	0	-0.47	0	1.09	0.02	-0.33	0	-0.47	0	-0.47	0	-0.47	0	-0.47	0	-0.47	0	-0.47	0
AFMID	1.21	11.3	0.31	5.75	1.57	8.15	0.74	7.95	1.24	5	0.31	4.01	0.02	3.27	0.55	3.97	-0.8	1.68	-0.32	2.37	0.61	4.21	-0.73	1.8	1.04	3.95	1.3	4.77	-1.47	0.66	-0.32	2.71	-1.42	0.82	-1.43	0.63	-1.52	0.52	-0.29	1.76	-0.6	2.6
AFP	0.39	0.05	0.51	0.02	-0.63	0	3.86	0.14	-0.2	0.01	0.83	0.03	0.05	0.02	-0.63	0	-0.63	0	0.52	0.02	-0.63	0	-0.23	0.01	-0.14	0.01	-0.07	0.01	-0.13	0.01	-0.63	0	-0.63	0	-0.63	0	0.27	0.01	-0.63	0	-0.63	0
AFTPH	-0.01	31.58	0.41	26.11	3.4	42.01	-0.42	23.11	1.63	22.46	0.37	19.46	-0.52	13.62	0.75	19.26	-0.77	11.02	-1.29	8.87	-0.07	16.27	-0.64	11.5	-0.56	11.05	-0.26	13.34	-0.63	11.09	-0.11	15.66	-0.24	14.03	-0.24	11.44	0.16	13.37	0	9.86	-0.96	18.59
AGA	-0.44	2.04	0.15	1.9	1.69	2.9	-0.19	1.91	0.99	1.59	-0.01	1.19	-0.79	0.7	0.93	1.61	0.9	1.44	-0.61	0.66	-0.08	1.12	-0.76	0.63	-0.47	0.71	-0.32	0.86	-0.9	0.54	-0.84	0.69	-0.11	1	-0.18	0.78	2.93	2.08	-0.51	0.35	-1.39	0.74
AGAP1	-0.49	62.27	-0.34	54.59	-0.27	54.55	-0.73	47.32	-1.24	21.38	-0.44	42.86	0.58	57.97	-0.77	32.57	1.87	70.92	-0.99	25.92	0.49	57.79	-0.61	32.92	-0.09	40.08	-0.19	41.34	0.34	48.23	2.27	82.9	0.42	51.82	1.74	65.44	-1.55	11.38	0.42	36.62	-0.41	63.57
AGAP2	-0.43	0.06	-0.34	0.66	-0.21	1.65	-0.42	0.26	-0.34	0.46	-0.37	0.39	-0.42	0.09	-0.41	0.15	-0.32	0.51	-0.38	0.26	-0.33	0.56	-0.04	1.57	-0.42	0.08	-0.39	0.19	2.93	12.49	-0.43	0.04	3.04	13.85	-0.27	0.63	0.1	1.96	-0.24	0.35	-0.32	1.12
AGAP3	-0.28	12.01	0.67	13.1	2.44	21.71	0.31	13.05	1.22	10.5	0.31	8.35	0.01	6.61	0.17	7.05	-0.78	3.17	-0.84	3.16	1.89	13.61	-0.81	3.12	0.05	5.48	0.37	7.2	-1.11	2.07	0.78	9.54	-1.38	1.41	-0.51	3.61	-0.9	2.48	-0.67	2.46	-0.94	5.2
AGAP4	1.68	16.08	1.58	10.66	2.44	11.99	1.05	11.63	0.37	5.16	0.33	5.92	-0.08	4.66	-0.39	3.97	-1.14	2.66	-0.73	3.34	0.38	5.39	-0.21	3.93	-1.05	2.55	-0.55	3.56	-0.51	3.35	0.62	5.83	-0.74	3.46	-1.19	2.17	-0.57	2.99	-0.81	3.87	-0.47	4.83
AGAP5	1.48	6.72	2.08	4.92	1.9	4.86	1.05	5.26	0.8	2.37	0.2	2.3	-0.23	1.86	-0.67	1.54	-1.22	1.1	-0.24	1.65	0.22	2.16	-0.89	1.25	-1.45	0.89	-1.07	1.22	-1.13	1.1	0.16	2.15	-0.55	1.58	-0.1	1.41	-0.54	1.27	-0.02	1.76	0.23	2.6
AGAP9	1.45	11.75	1.27	7.63	2.31	9.72	1.11	9.26	0.65	4.06	0.43	4.3	0.18	3.72	-0.16	3.06	-0.57	2.38	-0.48	2.5	1.04	4.9	-0.46	2.51	-1.13	1.62	-0.81	2.15	-0.66	2.19	0.32	4.05	-0.66	2.46	-0.42	2.24	-1.01	1.63	-1.56	2.11	-0.83	1.86
AGBL1	0	3.76	-0.14	1.9	-0.27	1.57	4.31	14.26	-0.41	0.56	0.03	1.85	-0.21	1.11	-0.24	1.04	-0.25	0.82	-0.34	0.7	-0.25	0.98	-0.32	0.78	-0.37	0.57	-0.27	0.88	-0.23	0.94	-0.27	0.92	-0.15	1.12	0.28	1.68	-0.42	0.44	-0.12	0.7	-0.34	1.86
AGBL2	-0.65	0.72	0.09	0.83	-0.6	0.39	2.58	2.26	-0.65	0.29	-0.22	0.49	0.78	0.78	-0.84	0.22	0.39	0.56	-1.15	0.15	0.51	0.73	-0.55	0.3	-0.87	0.19	-0.79	0.23	-0.17	0.39	-0.08	0.5	-0.98	0.23	-0.66	0.22	0.65	0.58	2.03	1.06	1.18	1.12
AGBL3	0.53	20.99	1.5	20.3	-0.15	10.58	2.27	22.22	-0.85	3.99	2.54	19.77	-0.14	7.35	-0.23	6.61	-0.29	6.1	-0.78	4.11	0.81	11.75	-0.04	6.83	-0.45	4.91	-0.12	6.74	-0.47	4.99	-0.44	6.2	-0.26	6.63	-0.72	3.61	-0.84	3.33	-0.86	2.82	-1.01	6.32
AGBL4	0.44	24.9	2.62	52.44	-0.28	4.86	0.58	23	-0.44	1.05	-0.36	2.82	-0.44	1.29	-0.42	1.54	-0.39	1.82	-0.18	4.85	0.07	9.09	-0.47	0.72	-0.49	0.34	-0.47	0.71	-0.51	0.06	-0.46	0.86	-0.51	0.06	-0.46	0.63	-0.4	1.35	3.1	0	-0.51	53.16
AGBL5	1.92	14.63	1.58	9.36	-0.99	5.09	0.18	8.85	-1.91	2.28	0.36	5.47	0.73	5.33	-0.72	3.7	-0.39	3.63	-1.09	2.92	0.35	4.98	0.46	4.43	-1.28	2.51	-0.97	3.09	0.33	4.1	1.29	6.01	0.07	4.34	0.63	3.87	0.29	3.7	0.32	3.17	-1.17	6.69
AGER	-1.02	0.46	-0.41	0.53	-0.05	0.55	-1.02	0.38	1.85	0.82	0.02	0.49	-0.46	0.33	2.37	0.99	-0.19	0.35	-1.66	0.04	0.17	0.44	-0.53	0.26	0.59	0.46	0.04	0.4	-0.45	0.28	-0.29	0.38	-0.9	0.18	0.11	0.34	1.94	0.68	0.24	0.35	-0.36	0.37
AGFG1	-0.46	35.24	1.48	61.32	3.2	78.06	-0.48	28.72	1.74	47.43	-0.13	26.57	-0.15	24.13	-0.1	24.64	-0.57	14.52	-0.72	12.04	-0.3	22	-0.57	14.56	-0.55	13.97	-0.4	17.8	-0.69	12.29	-0.53	17.43	-0.55	15.96	-0.68	11.22	-0.51	13.76	0.35	33.45	0.61	37.55
AGFG2	0.11	5.74	-0.33	2.29	0.62	5.09	-0.13	3.7	-0.6	0.85	-0.28	1.77	-0.57	0.99	-0.16	1.85	-0.19	1.7	-0.51	0.97	3.08	9.34	-0.64	0.72	-0.27	1.36	-0.08	1.89	-0.67	0.63	-0.48	1.13	-0.62	0.82	-0.69	0.56	1.51	4.42	1.89	0	-1	7.81
AGGF1	0.13	14.17	1.05	12.59	3.28	18.73	-0.31	10.04	0.82	7.61	0.2	7.14	0.13	6.47	-0.25	5.44	-0.63	4.19	-1.17	2.97	0.03	6.41	-0.7	3.97	-0.7	3.72	-0.28	5.02	-0.65	3.95	0.68	7.77	-0.26	4.93	-0.7	3.36	0.13	5.01	-1.54	6.69	0.76	2.6
AGK	2.23	31.61	0.53	17.33	1.32	19.12	1.39	23.11	-0.95	7.51	0.52	12.82	-0.76	8.4	0.53	11.59	0.21	9.58	-0.86	7.36	-0.07	10.58	-0.63	7.67	-0.79	6.77	-0.13	9.11	-0.65	7.33	-0.01	10.44	-0.39	8.57	-1.71	4.43	1.26	10.73	0.38	5.63	-1.42	13.01
AGL	2.82	40.78	1.23	19.06	0.08	9.8	2.18	29.27	-0.31	4.28	-0.22	5.3	0.16	7.35	-0.7	1.92	-0.32	3.7	0.99	11.18	-0.51	3.09	-0.17	4.65	-0.94	0.18	-0.88	0.61	-0.71	1.58	-0.1	5.78	-0.58	2.7	-0.5	2.33	-0.3	3.54	-0.32	0.35	-0.89	5.2
AGMAT	-0.34	1.17	0.32	0.9	-0.34	0.78	1.49	1.53	-1.04	0.31	1.32	0.91	0.1	0.59	-0.57	0.37	-0.22	0.47	-0.78	0.39	-0.41	0.46	-0.68	0.34	-1.1	0.26	-0.63	0.38	-0.5	0.38	-0.22	0.48	-0.09	0.59	-0.08	0.4	0.83	0.59	3.21	0.35	-0.29	1.86
AGMO	-0.76	6.63	2.5	42.91	-0.92	2.04	0.58	22.88	-1.05	0.13	-0.72	3.79	0.56	15.99	-0.32	7.69	-0.69	3.56	-0.71	3.45	0.18	13.2	0.28	12.12	-0.14	8.13	0.22	12.1	0.39	12.9	2.49	34.2	0.59	15.67	-0.94	1.14	-1.03	0.28	-0.11	5.63	-0.42	12.27
AGPAT1	0.06	2.26	0.15	1.67	0.18	1.57	0.37	2.05	-0.8	0.52	0.24	1.19	-0.1	0.96	2.42	2.36	0.19	0.98	-0.26	0.75	-0.19	0.91	-0.52	0.63	-0.54	0.55	-0.37	0.66	-0.65	0.54	-0.8	0.54	-0.89	0.41	-1.1	0.29	-0.99	0.31	2.76	1.41	0.84	3.35
AGPAT2	0.02	6.69	4.2	31.86	0.62	8.86	-0.21	3.3	0.03	2.95	0.22	4.16	-0.4	0.69	0.01	2.73	-0.34	0.89	-0.21	1.56	-0.22	1.66	-0.46	0.3	-0.18	1.41	-0.15	1.72	-0.48	0.17	-0.37	0.84	-0.45	0.35	-0.37	0.72	-0.43	0.36	-0.43	0.35	-0.42	0.74
AGPAT3	1.42	45.54	0.18	26.47	2.73	42.79	1.31	35.87	1.08	22.49	-0.01	19.14	-0.75	13.27	0.24	18.47	-0.73	11.58	-0.52	13.22	1	23.78	-0.72	11.8	-0.89	10.07	-0.53	13.08	-0.85	10.75	-0.21	16.83	-0.52	13.62	-0.89	9.47	0.08	14.28	-0.12	8.8	-1.32	20.45
AGPAT4	-1.25	2.05	-0.26	11.95	2.83	37.07	-0.49	11.08	0.85	15.58	0.07	12.02	-0.17	9.23	0.2	11.77	-0.39	6.94	-1.14	1.63	2.15	26.06	-0.63	4.99	0.29	10.33	0.86	15.29	-0.71	4.33	-0.05	10.58	-0.57	5.63	-0.27	6.38	0.14	8.78	-0.54	3.17	-0.91	8.55
AGPAT5	-0.9	3.56	-0.74	3.16	3.51	21.63	-0.62	4.72	0.53	5.95	-0.06	4.67	-0.52	2.8	0.84	6.94	-0.18	3.38	-1	1.06	1.29	8.94	-0.59	2.23	-0.49	2.33	-0.45	2.71	-0.28	3.03	-0.71	2.21	-0.18	3.76	0.64	4.9	-0.1	3.21	0.28	3.52	-0.26	6.69
AGPS	-0.03	30.6	0.49	27.99	2.03	42.48	-0.08	24.76	0.52	19.1	2.14	32.53	0.37	18.69	0.03	15.47	-0.61	9.3	-0.8	7.95	-0.45	12.37	-1.13	5.37	-0.68	8.22	-0.5	10.56	-1.43	2.93	1.1	24.76	-1.38	3.81	1.39	20.99	-0.28	10.55	-0.38	11.97	-0.32	15.24
AGR2	-0.45	0.05	-0.22	0.11	-0.19	0.08	3.62	1.19	-0.42	0.03	-0.49	0.02	-0.08	0.1	-0.37	0.04	-0.58	0	-0.58	0	-0.28	0.06	-0.52	0.01	1.37	0.31	0.75	0.24	-0.46	0.02	-0.5	0.02	-0.22	0.06	-0.47	0.02	-0.46	0.02	1.13	0	-0.58	0.37
AGR3	-0.3	0.08	-0.06	0.09	0.46	0.24	3.56	0.98	-0.21	0.05	-0.07	0.06	-0.31	0.04	-0.02	0.07	-0.55	0	-0.43	0.02	-0.3	0.06	-0.37	0.02	-0.22	0.04	-0.24	0.04	-0.38	0.02	-0.55	0	-0.55	0	-0.55	0	-0.46	0.01	2.12	0	-0.55	0.37
AGRN	-0.74	0.35	-0.39	0.36	0.47	0.78	-0.43	0.43	-0.55	0.2	0.79	0.72	-0.75	0.14	2.26	1.15	-0.15	0.33	-0.96	0.06	0.31	0.56	0.15	0.39	0.92	0.57	1.63	0.8	-0.29	0.25	-0.65	0.17	-0.26	0.29	-1.03	0.04	-1.05	0.04	1.9	0	-1.18	1.49
AGRP	0.78	0.04	0.33	0.02	3.6	0.08	-0.27	0.03	-0.11	0.01	-0.66	0	0.31	0.01	-0.66	0	-0.66	0	-0.66	0	-0.66	0	-0.05	0.01	-0.45	0	0.84	0.02	-0.51	0	0.68	0.02	-0.66	0	-0.66	0	0.75	0.01	-0.66	0	-0.66	0
AGT	-0.49	0.12	-0.35	1.22	-0.44	0.47	-0.41	0.72	-0.5	0.01	-0.43	0.43	-0.13	1.8	-0.43	0.37	-0.13	1.65	-0.34	0.72	-0.39	0.64	0.53	4.5	-0.48	0.09	-0.48	0.1	2.69	13.04	-0.4	0.56	3.11	16.37	-0.43	0.31	-0.49	0.06	-0.24	3.17	0.2	1.86
AGTPBP1	1.02	54.76	-0.49	20.47	2.51	64.18	0.93	44.89	1.32	35.5	-0.19	19.74	-1.2	4.1	0.6	27.81	-0.75	9.41	0.01	18.82	-0.08	20.4	-0.6	11.36	-0.03	16.95	0.04	19.36	-1.08	5.16	-1.2	4.01	-0.97	7.16	-0.18	14.31	1.14	28.33	0.57	1.41	-1.36	32.71
AGTR1	-0.58	0.14	-0.31	1.82	-0.46	1.02	0.06	3.5	-0.59	0.06	-0.52	0.42	0.47	4.57	-0.55	0.2	-0.41	0.79	-0.52	0.31	-0.49	0.5	0.12	2.6	-0.59	0.04	-0.57	0.1	2.34	9.84	-0.43	0.73	2.98	13.32	-0.47	0.45	-0.59	0.04	-0.19	6.69	1.3	1.86
AGTR2	-0.39	0.01	0.21	0.04	-0.56	0	-0.56	0	-0.37	0	0.16	0.02	3	0.08	1.75	0.04	2.06	0.05	-0.56	0	-0.56	0	-0.26	0.01	-0.23	0.01	-0.56	0	-0.16	0.01	-0.56	0	-0.56	0	-0.56	0	-0.14	0.01	-0.56	0	-0.56	0
AGTRAP	-0.62	1.41	-0.32	1.5	3.24	7.6	-0.4	1.56	0.94	2.42	-0.09	1.37	0.83	2.38	-0.39	0.9	-0.08	1.07	-0.8	0.35	0.58	2.2	-0.96	0.13	-0.72	0.39	-0.42	0.78	-0.99	0.1	0.6	2.03	-1.02	0.06	0.49	1.37	1.15	2.1	-0.63	0.7	-0.42	0.74
AGXT	-0.29	0	3.06	0.09	2.85	0.08	0.33	0.03	-0.4	0	-0.4	0	-0.35	0	-0.4	0	-0.4	0	-0.4	0	-0.4	0	-0.4	0	-0.4	0	-0.08	0.01	-0.4	0	-0.4	0	-0.4	0	-0.4	0	0.05	0.01	-0.4	0	-0.4	0
AGXT2	-0.12	0.17	-0.4	0.06	0.52	0.24	1.93	0.46	-0.34	0.04	0.27	0.12	-0.29	0.05	0.04	0.07	0.29	0.09	-0.72	0	-0.36	0.04	-0.49	0.02	-0.47	0.02	-0.45	0.03	-0.52	0.02	-0.22	0.06	-0.72	0	-0.44	0.02	-0.36	0.03	-0.72	0.35	3.54	0
AHCTF1	0.31	38.03	1.57	36.99	2.23	40.52	-0.49	26.58	-0.65	14.62	0.9	25.29	0.32	20.5	1.65	26.16	1.07	21.37	-1.1	11.38	-0.43	16.97	-0.87	12.57	-0.7	12.35	-0.62	13.98	-0.96	11.69	-0.36	17.41	-0.75	13.79	-1.34	8.96	-0.51	12.74	0.56	17.25	0.17	25.65
AHCY	0.83	3.7	0.77	2.2	2.36	3.68	1.38	3.62	0.1	1.05	-0.09	1.12	-0.19	0.93	-0.39	0.75	-0.37	0.68	-0.46	0.66	-0.63	0.68	-0.76	0.49	-0.74	0.47	-0.48	0.66	-0.66	0.53	-0.57	0.67	-0.94	0.41	-0.88	0.38	-0.97	0.35	2.34	1.06	0.35	2.6
AHCYL1	0.62	29.85	2.24	30.9	0.03	17.48	-0.03	20.13	-0.91	7.14	-0.04	13.05	0.13	12.91	-0.13	11.39	-0.64	7.57	-0.74	7.6	-0.63	9.05	0.08	10.99	-0.86	6.34	-0.61	8.14	-0.01	10.2	-0.23	11.04	0.17	12.21	-0.8	6.27	-1.54	3.27	1.49	20.77	2.43	23.79
AHCYL2	0.17	38.67	1.52	36.92	1.38	34.64	0.12	32.28	0.55	21.36	0.83	25.32	-0.7	16.5	0.62	22.34	-1.17	12.51	-1.69	10.91	-0.59	17.53	-0.53	15.4	-0.48	14.61	0.13	18.71	-0.63	14.3	1.99	29.44	-0.02	17.84	-0.78	12.65	-0.27	14.87	1.11	10.92	-1.58	29.74
AHDC1	0.72	25.62	-0.43	12.05	-0.48	11.91	0.39	19.15	-1.28	4.69	-0.02	10.94	1.26	14.74	0.14	10.42	-0.63	6.76	-0.42	7.73	1.73	17.14	0.43	10.48	0.37	9.34	0.86	11.92	-0.24	7.79	1.97	17.87	0.05	9.62	-1.89	2.08	-1.67	2.67	-0.03	5.99	-0.86	11.9
AHI1	1	65.24	0.66	51.35	0.24	43.57	0.63	52.16	-1.13	10.94	0.35	36.8	1.06	44.02	-0.58	19.77	-0.39	20.9	-0.32	22.16	-0.15	27.68	-0.63	17.63	-1.45	5.04	-1.09	11.27	-0.78	14.8	1.24	47.85	-0.51	20.25	-0.19	21.37	-1.45	4.62	2.34	41.9	1.13	63.57
AHNAK	-0.54	29.68	1.22	40.83	1.78	47.1	-0.97	17.79	0.85	26.72	0.31	25.21	-0.13	19.09	0.14	21.57	0.79	24.81	-0.69	12.69	1.15	31.25	-1.39	6.52	0.17	18.52	0.52	23.31	-1.73	3.33	0.23	23.3	-1.76	3.58	-0.73	10.8	0.41	19.68	1.1	12.32	-0.73	34.2
AHNAK2	-0.54	0.04	-0.35	0.58	-0.44	0.31	-0.28	0.78	-0.5	0.07	1.06	2.91	-0.12	0.71	0.48	1.7	-0.4	0.21	-0.52	0.06	-0.32	0.46	-0.51	0.07	-0.1	0.63	0.89	2.14	-0.54	0.02	-0.38	0.31	-0.56	0	0.38	1.14	-0.5	0.07	3.83	0	-0.56	8.55
AHR	-0.54	20.56	-0.52	14.79	2.03	44.44	0.11	25.46	1.12	24.14	-0.41	12.34	-0.39	11.5	0.23	17.17	2.65	34.37	-0.88	5.89	-0.14	14.51	-1.11	3.52	-0.26	10.54	0.22	16.08	-1.03	4.16	-1.15	3.63	-0.84	6.46	0.87	18.07	-0.57	7.6	0.54	14.08	0.06	24.54
AHRR	-0.56	1.04	-0.1	1.37	0.69	2.74	4.03	7.38	0.26	1.29	-0.33	0.74	-0.41	0.61	-0.28	0.75	0.51	1.56	-0.75	0.2	-0.29	0.73	-0.26	0.67	-0.53	0.38	-0.41	0.55	-0.14	0.77	-0.41	0.69	0.53	1.58	-0.44	0.4	-0.54	0.36	-0.36	0.7	-0.2	0.74
AHSA1	1.25	6.55	1.79	4.72	0.3	3.53	0.79	4.57	-0.38	1.58	0.6	2.73	0.23	2.22	0.07	1.94	0.24	1.91	-0.39	1.49	0.27	2.16	-0.26	1.54	-1.33	0.79	-1.09	1.07	-0.81	1.17	-0.75	1.4	-0.41	1.58	-1.2	0.85	-0.94	0.97	2.57	1.41	-0.53	4.46
AHSG	0.18	0.05	0.12	0.04	-0.56	0	3.8	0.2	-0.17	0.01	0.72	0.05	-0.28	0.01	-0.56	0	-0.56	0	0.13	0.02	-0.03	0.02	-0.56	0	0.43	0.03	1.17	0.05	-0.46	0	-0.56	0	-0.56	0	-0.56	0	-0.56	0	-0.56	0	-0.56	0
AHSP	-0.2	0	-0.23	0	4.36	0.08	-0.23	0	-0.23	0	-0.23	0	-0.18	0	-0.23	0	-0.23	0	-0.23	0	-0.23	0	-0.23	0	-0.23	0	-0.23	0	-0.12	0	-0.23	0	-0.23	0	-0.23	0	-0.23	0	-0.23	0	-0.23	0
AICDA	-0.43	0.03	-0.34	0.04	0.64	0.16	0.48	0.14	-0.21	0.03	-0.4	0.02	2.66	0.28	-0.02	0.04	-0.59	0	-0.36	0.02	0.22	0.06	-0.46	0.01	-0.51	0.01	-0.35	0.02	-0.45	0.01	2.97	0.33	-0.59	0	-0.59	0	-0.5	0.01	-0.59	0	-0.59	0
AIDA	-1.26	4.73	1.21	10.55	2.84	14.73	-1.07	4.74	0.59	5.53	0.36	5.96	0.24	5.24	0.51	5.64	-0.65	3.05	-1.56	1.27	0.26	5.48	-0.58	3.05	0.14	4.04	0.3	4.87	-0.31	3.4	1.15	7.18	-0.23	4.11	-0.8	2.35	0.24	4.04	-0.19	1.76	-1.17	4.83
AIF1	-0.39	0.01	-0.32	0.08	3.09	2.98	-0.34	0.06	2.89	1.83	-0.2	0.12	-0.4	0	-0.37	0.02	-0.35	0.02	-0.41	0	-0.25	0.12	-0.37	0.02	-0.38	0.01	-0.36	0.03	-0.39	0.01	-0.36	0.02	-0.41	0	-0.04	0.16	-0.24	0.07	0	0	-0.41	0.37
AIF1L	-0.53	0.28	-0.3	2.07	-0.35	1.8	-0.39	1.59	-0.55	0.05	0.34	5.07	-0.33	1.17	3.04	17.01	-0.35	1	-0.4	0.72	-0.28	1.51	-0.41	0.65	2.15	10.99	1.67	10.17	-0.54	0.09	-0.5	0.31	-0.55	0.06	-0.48	0.36	-0.5	0.23	-0.18	0	-0.56	1.86
AIFM1	2.7	20.07	0.93	8.52	0.71	7.29	1.93	13.91	-0.42	2.7	0.13	4.36	-0.58	2.52	0.24	4.12	-0.48	2.49	0.89	5.09	-0.12	3.57	-1	1.31	-0.43	2.3	-0.15	3.07	-1.23	0.84	-0.47	2.61	-1.39	0.53	-0.88	1.39	-0.54	1.94	-0.04	3.52	0.21	4.46
AIFM2	0.19	12.57	4.23	41.73	-0.25	4	0.2	10.5	-0.43	1.33	-0.24	3.04	-0.06	4.1	-0.43	1.41	-0.23	2.45	-0.22	2.63	-0.49	0.93	-0.18	2.75	-0.51	0.66	-0.5	0.82	-0.11	3.1	-0.31	2.3	-0.05	4.11	-0.43	1.03	-0.43	1.1	-0.18	6.34	0.41	3.72
AIFM3	-0.52	0.06	-0.4	0.06	1.74	0.86	0.24	0.29	2	0.5	-0.37	0.05	-0.4	0.05	-0.63	0	-0.28	0.05	-0.45	0.04	-0.39	0.04	-0.53	0.02	-0.56	0.01	-0.44	0.03	-0.57	0.01	-0.24	0.08	-0.63	0	0.54	0.16	-0.45	0.02	2.98	0	-0.63	0.74
AIG1	2.67	67.62	1.46	43.93	0.19	24.06	2.07	51.55	-0.22	11.51	0.08	17.52	-0.64	6.31	-0.36	10.38	-0.12	12.4	1	24.99	-0.02	15.42	0.09	14.8	-0.93	1.93	-0.8	4.02	-0.48	7.72	-0.56	7.58	-0.4	9.15	-0.82	3.09	-1.04	0.39	-0.36	3.52	-0.84	13.75
AIM2	-0.54	0.12	-0.28	0.39	0.26	1.02	-0.51	0.17	0.32	0.75	0.79	1.02	0.01	0.53	-0.35	0.24	-0.26	0.28	-0.32	0.2	-0.39	0.19	-0.49	0.08	-0.39	0.14	4.04	3.37	-0.5	0.07	-0.41	0.17	-0.6	0	-0.3	0.2	0.27	0.6	-0.6	0.7	0.29	0
AIMP1	0.14	13.85	1.54	13.06	1.01	11.13	1.49	14.93	0.19	6.08	0.2	7.09	-0.15	5.93	-0.72	4.74	-1.02	3.8	-1.38	3.29	-0.25	5.83	-0.75	4.23	-0.86	3.72	-0.28	5.18	-0.59	4.28	-0.3	5.62	-0.81	4.46	-0.91	3.38	-0.12	4.62	2.53	7.39	1.02	10.41
AIMP2	2.01	15.29	1.65	9.77	2.27	10.66	1.76	11.63	-0.19	3.43	-0.29	3.85	-0.16	3.67	-0.61	2.91	-0.53	2.73	-0.16	3.29	-0.22	3.63	-0.9	2.2	-0.97	1.91	-0.67	2.57	-0.78	2.26	-0.1	3.69	-0.23	3.35	-0.24	2.64	-0.92	1.89	-0.58	3.52	-0.14	2.97
AIP	-1.06	0.12	-0.05	0.43	1.01	0.94	-1.1	0.09	0.14	0.36	0.34	0.46	-0.23	0.29	0.75	0.53	-0.27	0.23	-0.78	0.11	-0.07	0.31	-0.02	0.28	-0.47	0.17	0.14	0.32	-0.61	0.14	-0.83	0.12	-0.34	0.18	-0.08	0.22	3.01	0.86	1.77	0	-1.26	1.12
AIPL1	0.36	2.16	-0.1	0.98	-0.95	0.31	-0.13	1.3	-1.11	0.08	-0.08	0.76	0.41	0.96	-0.54	0.37	-0.72	0.26	-0.51	0.42	-0.2	0.58	0.63	0.92	-0.54	0.32	-0.38	0.45	2.06	1.53	2.08	1.88	2.08	1.7	-0.94	0.16	-1.12	0.06	0.35	0.35	-0.66	1.12
AIRE	-0.54	0.01	0.02	0.04	-0.66	0	3.27	0.23	-0.26	0.01	0.16	0.03	0.53	0.05	-0.66	0	0.16	0.02	-0.66	0	-0.04	0.02	-0.02	0.03	-0.6	0	-0.66	0	0.79	0.05	2.03	0.12	-0.66	0	-0.66	0	-0.25	0.01	-0.66	0	-0.66	0
AJAP1	-0.44	0.19	-0.38	0.24	-0.3	0.39	-0.14	0.75	-0.41	0.12	-0.24	0.29	0.35	0.87	-0.33	0.2	4.23	4.22	-0.35	0.15	-0.21	0.35	-0.25	0.26	-0.37	0.13	0.36	0.85	-0.4	0.11	0.14	0.69	-0.39	0.12	-0.41	0.09	-0.44	0.07	0.14	0.35	-0.16	0.74
AJUBA	0.78	2.17	-0.44	0.38	-0.88	0.08	0.53	1.24	-0.96	0.01	1.06	1.05	-0.8	0.09	-0.24	0.4	-0.64	0.16	0.21	0.51	0.29	0.68	1.76	1.21	-0.81	0.07	-0.82	0.08	1.84	1.23	-0.58	0.21	1.91	1.58	-0.92	0.02	-0.93	0.02	0.62	0	-0.98	0.74
AK1	2.66	6.86	0.88	2.16	-0.71	0	1.65	4.17	-0.7	0.01	-0.41	0.29	-0.59	0.14	-0.53	0.18	0.06	0.7	1.96	2.24	-0.34	0.39	0.07	0.74	-0.7	0.01	-0.66	0.04	-0.7	0.02	-0.71	0	-0.71	0	-0.54	0.13	0.11	0.63	0.66	0	-0.71	1.49
AK2	1.69	22.73	3.39	21.82	0.57	11.05	0.51	14.38	-0.69	4.56	0.45	8.57	-0.32	5.87	0.33	7.23	-0.41	4.99	-0.27	5.38	0.23	7.45	-0.69	4.28	-0.63	4.01	-0.07	5.75	-0.75	4	-0.15	6.24	-0.68	4.58	-1.09	2.91	-0.75	3.7	-0.45	5.63	-0.22	6.32
AK3	1.46	36.16	0.68	21.67	-0.43	12.77	2.92	38.73	-1.42	2.83	0.15	12.96	-0.35	9.31	-0.27	9.45	0.45	12.26	-0.06	9.91	-0.19	10.38	0.44	12.21	-0.96	4.75	-0.64	7	-0.21	8.54	0.01	11.54	0.24	11.62	-1.31	2.82	-0.8	5.28	1.19	5.28	-0.91	20.82
AK4	1.49	28.39	3.45	34.45	-0.48	2.51	0.79	17.18	-0.72	0.14	-0.21	3.98	-0.06	4.63	-0.61	0.97	-0.47	1.61	0.56	7.89	-0.23	3.65	-0.36	2.35	-0.7	0.24	-0.67	0.47	-0.67	0.44	0.16	6.05	-0.63	0.7	-0.69	0.27	-0.73	0	0.75	4.58	0.03	11.52
AK5	-0.57	0.91	-0.45	1.13	-0.6	0.39	0.38	5.58	-0.61	0.2	2.54	10.79	0.02	2.55	-0.56	0.4	1.63	7.2	-0.59	0.29	-0.33	1.22	0.18	2.82	-0.63	0.13	-0.57	0.35	-0.61	0.21	2.55	11.73	-0.65	0.06	-0.44	0.72	0.17	2.42	-0.19	0	-0.67	2.6
AK7	-0.22	0.98	-0.55	0.38	0.62	0.94	2.16	2.46	-0.6	0.24	1.15	1	-0.29	0.39	-0.39	0.35	0.05	0.51	-0.61	0.26	2.82	1.66	-0.67	0.21	-0.22	0.33	0	0.45	-0.87	0.14	-0.47	0.29	-0.75	0.18	-0.91	0.11	-0.8	0.14	0.87	0.35	-0.32	0.74
AK8	-0.33	1.59	0.57	1.84	-0.69	0.55	1.68	3.1	-0.93	0.29	0.03	0.97	1.09	1.49	-0.47	0.51	0.09	0.82	-0.82	0.28	0.66	1.25	-0.19	0.67	-1.13	0.14	-0.81	0.32	-0.19	0.6	1.38	1.73	-0.42	0.53	-0.64	0.36	-1.2	0.11	2.62	0.35	-0.3	2.6
AKAP1	2.88	34.58	1.99	19.61	-0.18	3.92	0.93	14.84	-0.56	0.73	-0.42	1.6	-0.62	0.33	-0.42	1.54	-0.34	1.63	1.45	10.04	-0.4	1.72	0.74	6.73	-0.63	0.19	-0.58	0.55	-0.44	1.2	-0.64	0.12	-0.37	1.88	-0.62	0.22	-0.63	0.22	-0.47	0	-0.67	1.49
AKAP10	0.24	43.21	0.2	33.33	3.42	59.8	-0.64	27.22	2.08	35.35	-0.09	23.15	-0.19	20.7	-0.36	18.8	-0.66	14.89	-0.89	13.44	-0.13	21.46	-0.5	16	-0.76	13.19	-0.55	16.14	-0.57	14.91	0.08	23.09	-0.17	19.42	-0.67	12.97	0.28	19.21	0.01	19.01	-0.13	26.02
AKAP11	-1.49	13.65	1.15	19.64	1.98	21.87	-0.59	15.22	1.07	12.46	0.68	13.3	0.71	12.25	0.11	10.38	-0.69	7.53	-2.26	3.69	0.9	13.3	-0.35	8.21	-0.73	6.78	-0.23	8.69	-0.51	7.55	0.76	12.67	-0.2	8.98	0.03	7.95	0.6	9.36	-1.27	10.21	0.35	8.92
AKAP12	-0.92	0.93	2.29	58.65	-0.79	4.08	-0.69	7.03	-0.94	0.18	-0.24	11.87	0.82	29.54	-0.51	7.51	0.52	22.18	-0.8	2.44	2.51	50.16	0.63	22.74	-0.25	9.61	-0.15	12.03	-0.22	11.28	0.25	21.61	-0.24	12.27	-0.8	2.19	-0.92	0.42	-0.65	29.58	1.09	6.69
AKAP13	2.12	95.52	-0.35	60	1.16	89.18	0.78	70.99	0.73	69.4	-0.36	51.04	0.47	67.68	-0.76	34.68	-0.22	48.21	1.25	75.33	-0.67	39.7	-1.03	26.05	-1.61	7.36	-1.4	15.04	-0.96	27.24	0.81	77.43	-0.71	36.21	1.05	65.8	-0.91	26.36	0.05	68.66	0.54	63.94
AKAP14	0.18	0.45	0.07	0.28	0.12	0.31	4.12	1.19	-0.31	0.11	-0.13	0.17	-0.08	0.15	-0.24	0.13	0	0.14	-0.09	0.13	0.33	0.19	-0.19	0.1	-0.45	0.07	-0.38	0.1	-0.33	0.1	0.03	0.15	-0.21	0.12	-0.47	0.07	0	0.13	-0.99	0	-0.99	0
AKAP17A	-1	4.74	0.02	5.45	2.05	10.03	-0.82	4.08	1.02	4.85	0.31	4.48	-0.29	3.18	0.06	3.59	-0.93	1.96	-1.46	1.25	-0.25	3.45	-0.98	1.84	0.75	3.81	0.89	4.4	-0.97	1.78	0.36	4.18	-0.61	2.58	0.26	3.05	0.3	3.16	2.24	2.11	-0.94	7.43
AKAP3	0.85	1.19	0.74	0.7	0.01	0.39	3.26	1.94	-0.28	0.2	-0.22	0.29	-0.07	0.28	-0.33	0.2	0.89	0.47	-0.46	0.17	-0.09	0.27	-0.4	0.15	-0.82	0.07	-0.48	0.17	-0.65	0.09	-0.19	0.27	-0.5	0.18	-0.85	0.07	-0.82	0.07	1.55	0	-1.14	0.74
AKAP4	0.12	0	-0.37	0	-0.37	0	-0.37	0	0.86	0	-0.37	0	1.35	0	-0.37	0	-0.37	0	-0.37	0	-0.37	0	-0.37	0	3.89	0	-0.37	0	-0.37	0	-0.37	0	-0.37	0	-0.37	0	-0.37	0	-0.37	0	-0.37	0
AKAP5	0.91	3.41	1.01	2.22	-0.46	0.63	0.75	2.4	-0.68	0.22	-0.18	0.66	-0.24	0.56	-0.66	0.24	-0.22	0.49	-0.13	0.55	-0.45	0.41	-0.58	0.26	-0.68	0.19	-0.58	0.28	-0.65	0.23	0.92	1.38	-0.58	0.29	3.46	2.49	0.49	0.85	-0.98	0.35	-0.49	0
AKAP6	2.82	94.22	-0.35	8.36	-0.47	1.88	2.05	74.34	-0.51	0.12	-0.47	1.53	-0.51	0.11	-0.5	0.59	-0.22	10.65	1.91	66.7	-0.47	1.64	0.77	39.31	-0.51	0.04	-0.51	0.1	-0.48	1.03	-0.51	0.08	-0.47	1.53	-0.5	0.43	-0.51	0.01	-0.05	0	-0.51	21.93
AKAP7	-0.09	16.86	1.86	23.65	2.44	26.41	0.62	18.69	0.68	11	-0.48	6.69	-0.28	7.16	-0.27	6.94	1.72	14.1	-0.86	3.84	-0.62	5.6	-0.88	3.68	-0.87	3.47	-0.73	4.44	-1.03	2.96	-0.29	7.04	-1.21	2.46	-0.46	4.88	0.57	8.76	-0.1	8.1	0.27	9.67
AKAP8	-0.02	15.97	0.8	13.12	1.97	14.81	-1.62	9.46	0.05	7.13	0.41	8.86	0.32	8	-0.16	7.05	-1.19	4.94	-2.05	3.91	-0.19	7.24	-0.38	6.11	-0.46	5.48	-0.03	6.57	-0.34	5.85	0.67	8.43	0.6	7.57	-0.84	4.59	-0.42	5.3	1.97	7.75	0.93	12.64
AKAP8L	2.38	36.74	1.58	25.08	0.68	21.32	0.37	22.82	-0.26	11.63	0	14.13	-0.88	10.49	-0.03	12.58	-1.69	7.2	-0.78	9.69	-0.15	12.85	1.2	14.36	-0.73	8.89	-0.59	10.24	0.67	12.64	-0.3	12.4	1.33	15.55	-1.06	7.79	-0.57	8.97	-0.89	11.62	-0.28	12.27
AKAP9	2.22	73.56	1.91	62.56	0.91	56.97	1.14	57.22	0.13	36.45	-0.13	38.94	-0.11	36.65	-0.79	31.29	-0.19	31.78	-0.25	31.69	0.69	42.85	-0.37	31.29	-1.99	19.37	-1.27	26.14	-0.83	27.5	0.17	39.85	-0.53	31.75	-0.93	24.23	0.14	31.53	0.49	32.04	-0.43	46.1
AKIP1	-0.04	3.93	-0.59	1.79	3.22	6.35	0.11	3.27	0.65	2.17	-0.03	1.83	0.35	2.05	-0.51	1.21	-0.64	1.05	-0.69	0.95	0.23	1.95	-0.54	1.14	-0.63	0.98	-0.28	1.39	-0.63	1	1.17	2.78	-0.93	0.94	1.43	2.22	-1.16	0.55	-0.81	1.76	0.32	1.12
AKIRIN1	2.04	24.51	0.4	12.61	0.98	13.79	0.82	16	0.17	7.39	-0.03	8.12	-0.68	5.99	-0.18	6.88	-1.33	3.87	-0.58	5.69	-0.27	6.97	-0.52	5.51	-1.04	4.17	-0.62	5.39	-0.38	5.58	-0.59	6.24	0.38	7.63	-1.61	2.87	0.86	7.42	2.37	6.34	-0.19	15.61
AKIRIN2	0	12.68	1.69	15.23	3.06	19.91	0.13	11.28	1.02	8.19	0.37	7.55	0.01	5.9	-0.44	4.54	-0.73	3.29	-0.95	2.83	-0.24	5.25	-0.93	2.83	-0.99	2.48	-0.55	3.81	-0.8	3.02	0.4	7.04	-0.87	3.11	-0.67	3.05	0.71	6.11	-0.44	5.63	0.2	5.58
AKNA	-0.63	1.12	0.23	16.77	0.67	23.9	-0.55	2.89	0.44	13.34	-0.43	3.51	-0.33	4.65	-0.33	4.47	-0.43	2.89	-0.59	0.9	-0.49	2.37	-0.25	4.98	-0.53	1.57	-0.46	2.51	-0.26	4.67	-0.32	4.74	-0.26	5.28	1.38	19.42	3.81	41.43	-0.34	4.23	-0.33	5.58
AKNAD1	-0.57	10.85	0.25	10.39	2.62	18.26	0.96	14.98	-0.74	4.25	0.39	7.91	0.58	7.87	-0.51	4.83	1.49	8.88	-1.35	2.79	1.55	10.02	-0.45	4.58	-1.01	3.08	-0.41	4.79	-0.55	4.16	0.14	6.85	-0.61	4.58	-0.95	3.02	-0.78	3.39	-0.53	6.34	0.48	5.58
AKR1A1	-0.59	5.89	0.25	8.63	3.33	24.06	-0.5	5.38	2.06	12.02	0.05	5.47	0.13	5.53	-0.21	3.94	-0.3	3.24	-0.86	1.4	0.22	6.02	-0.72	1.92	-0.58	2.21	-0.28	3.47	-0.73	1.81	0.52	6.95	-0.73	2.17	0.35	4.61	-0.34	2.73	-0.49	2.46	-0.57	4.09
AKR1B1	0.14	3.3	-0.25	1.5	2.9	6.82	0.41	3.01	1.81	3.47	0.35	2.03	-0.11	1.29	0.11	1.59	-0.34	0.86	0.26	1.51	-0.59	0.66	-0.84	0.23	-0.98	0.05	-0.94	0.11	-0.92	0.12	-0.57	0.63	-0.82	0.29	-0.62	0.4	-0.87	0.15	0.77	2.46	1.12	2.23
AKR1B10	-0.16	0.02	0.6	0.06	-0.44	0	4.17	0.26	-0.44	0	0.14	0.02	0.06	0.02	-0.44	0	-0.44	0	-0.44	0	-0.14	0.02	-0.31	0.01	-0.41	0	0.08	0.02	-0.28	0	-0.44	0	-0.44	0	0.24	0.02	-0.03	0.01	-0.44	0	-0.44	0
AKR1B15	-0.28	0.06	1.78	0.43	-0.48	0	0.83	0.23	-0.36	0.01	-0.32	0.02	0.05	0.07	0.1	0.07	-0.48	0	-0.48	0	-0.11	0.04	-0.37	0.01	-0.45	0	-0.44	0.01	-0.44	0	-0.32	0.02	-0.48	0	-0.48	0	-0.48	0	-0.48	0.35	3.66	0
AKR1C1	-0.63	0.22	2.46	19.38	-0.5	1.25	-0.46	1.59	-0.62	0.15	2.36	14.84	1.58	10.75	-0.4	1.3	-0.31	1.58	-0.52	0.5	-0.15	2.53	-0.58	0.33	-0.53	0.51	-0.33	1.46	-0.63	0.1	-0.02	3.13	-0.63	0.12	-0.57	0.34	-0.64	0.06	-0.23	9.15	1.35	2.6
AKR1C2	-0.53	0.2	3.46	20.21	-0.54	0.08	-0.45	0.75	-0.53	0.1	1.05	6.9	0.53	4.31	-0.33	0.86	-0.37	0.68	-0.47	0.26	-0.23	1.29	-0.49	0.22	-0.42	0.43	-0.33	0.8	-0.52	0.1	-0.18	1.48	-0.5	0.29	-0.5	0.2	-0.55	0.01	0.04	8.8	1.86	2.23
AKR1C3	-0.87	0.17	2.41	12.89	-0.8	0.55	-0.54	1.62	-0.81	0.23	2.54	10.42	1.02	5.53	0.34	3.7	-0.56	0.93	-0.78	0.31	0.68	4.48	-0.64	0.66	0.17	2.47	0.44	3.43	-0.79	0.27	0.12	2.94	-0.85	0.18	-0.71	0.47	-0.56	0.74	0.09	2.46	0.08	3.72
AKR1C4	-0.64	0.02	-0.12	0.09	0.81	0.24	0.09	0.17	-0.4	0.04	2.93	0.54	-0.61	0.01	-0.43	0.04	-0.52	0.02	-0.53	0.02	0.61	0.17	-0.65	0.01	0.5	0.13	1.08	0.21	-0.7	0	-0.55	0.02	-0.71	0	-0.71	0	2	0.25	-0.71	0	-0.71	0
AKR1D1	0.02	0.72	0.08	0.47	-0.41	0.24	1.34	1.1	-0.01	0.27	0.68	0.52	0.01	0.31	-0.65	0.15	0.14	0.33	-0.95	0.07	-0.29	0.21	-0.46	0.16	-0.52	0.14	-0.18	0.22	-0.46	0.16	0.08	0.33	-0.29	0.23	3.7	0.92	-0.33	0.17	-0.31	0	-1.18	0.37
AKR1E2	-0.33	3.84	0.69	4.55	0.54	4.08	0.1	4.43	-0.41	1.47	2.69	6.46	-0.1	2.06	1.63	4.5	-0.39	1.44	-1.02	0.62	0.45	2.91	-0.56	1.2	0.85	2.77	1.28	3.66	-0.87	0.79	-0.26	1.79	-0.86	0.82	-1.21	0.36	-1.19	0.35	-0.4	1.06	-0.61	2.23
AKR7A2	0.15	1.97	2.09	2.41	-0.36	1.1	-0.75	0.95	-1	0.43	0.77	1.2	0.94	1.17	-0.19	0.75	0.85	1.03	0.28	0.79	0.7	1.1	-0.34	0.61	-0.72	0.45	-0.4	0.66	-0.82	0.42	1.99	1.5	-0.58	0.65	-1.51	0.2	-1.1	0.33	0.96	0.35	-0.98	1.49
AKR7A3	-0.65	0.09	-0.26	0.13	0.02	0.16	0.51	0.2	-0.6	0.04	-0.13	0.09	0.01	0.11	-0.1	0.09	0.39	0.14	-0.56	0.04	0.28	0.14	-0.39	0.06	-0.46	0.04	-0.18	0.07	-0.37	0.05	0.21	0.12	-0.62	0.06	-0.61	0.04	-0.92	0.01	0.45	0.35	3.99	0.37
AKT1	0.28	7.42	0.89	6.11	3.23	11.13	0.16	5.84	1.29	4.56	0.46	3.82	-0.47	2.2	0.43	3.33	-0.44	1.96	-0.57	1.8	0.06	2.97	-0.69	1.62	-0.27	1.98	-0.03	2.5	-0.89	1.27	-0.42	2.19	-0.94	1.47	-0.94	1.01	0.03	2.27	0.38	0.35	-1.55	4.46
AKT1S1	0.32	0	-0.35	0	-0.35	0	-0.35	0	3.13	0	-0.35	0	-0.35	0	-0.35	0	-0.35	0	-0.35	0	-0.35	0	-0.35	0	-0.35	0	2.81	0.01	-0.35	0	-0.35	0	-0.35	0	-0.35	0	-0.35	0	-0.35	0	-0.35	0
AKT2	0.48	17.27	4.09	27.46	-0.1	9.01	-0.1	11.14	-0.51	4.58	-0.15	6.49	0.22	7.31	-0.06	6.1	-0.2	5.17	-0.68	3.97	-0.17	5.96	-0.25	5	-0.66	3.49	-0.43	4.51	-0.24	4.8	0.56	8.45	0.12	6.46	-0.61	3.47	-0.4	4.13	-0.16	3.52	-0.74	7.06
AKT3	-2.19	5.3	-1.09	38.01	-0.21	62.3	-1.38	31.76	-0.93	32.48	0.96	72.66	1.04	70.19	0.65	63.79	0.92	63.05	-1.76	12.48	0.24	59.22	0.58	59.22	0.25	50.29	0.46	57.81	0.76	60.37	0.93	72.46	0.96	66.31	-0.96	27.35	-0.05	43.24	-0.12	63.38	0.93	57.62
AKTIP	2.34	15.32	-0.16	4.64	-0.22	4.55	0.37	7.58	-1.61	0.85	0.37	4.42	-0.57	2.52	0.42	3.97	-0.64	2.03	0.34	3.52	-0.49	2.66	-0.2	2.69	0.45	3.3	0.3	3.48	-0.32	2.51	-0.22	3.15	-0.9	2.05	-1.12	1.28	2.71	5.93	-0.62	2.82	-0.24	2.97
ALAD	2.56	10.56	0.82	3.89	0.71	3.61	2.39	8.39	-0.36	1.07	-0.34	1.22	-0.31	1.16	-0.56	0.82	-0.18	1.16	0.7	2.15	-0.72	0.68	-0.63	0.64	-0.92	0.3	-0.73	0.58	-0.87	0.34	0.27	1.82	-0.81	0.59	-0.31	0.9	-0.64	0.56	0.71	0.35	-0.78	2.97
ALAS1	-0.07	6.08	0.54	6.37	0.01	4.15	-0.09	5.32	-0.46	1.52	-0.3	2.2	-0.71	0.91	0.79	5.07	-0.57	1.14	-0.16	2.13	-0.15	2.47	-0.72	0.73	0.64	3.84	0.31	3.37	-0.8	0.5	-0.78	0.71	-0.68	0.88	3.69	9.32	-0.38	1.35	0.79	0.35	-0.89	5.2
ALAS2	-1.15	0.08	0.58	0.24	1.01	0.39	-0.08	0.23	0.02	0.12	1.14	0.23	-0.01	0.13	0.13	0.13	-0.62	0.07	-1.31	0.02	-0.02	0.12	-0.55	0.07	-0.83	0.05	-0.12	0.1	-0.24	0.09	-0.94	0.06	-0.18	0.12	2.45	0.25	0.44	0.12	-1.54	0.35	1.83	0
ALB	-0.51	0.02	1.38	0.24	-0.6	0	1.5	0.4	-0.42	0.02	-0.03	0.06	0.03	0.07	-0.6	0	0.3	0.07	-0.6	0	-0.16	0.04	-0.36	0.02	-0.48	0.01	-0.43	0.02	-0.45	0.01	-0.13	0.06	-0.6	0	-0.3	0.02	-0.46	0.01	3.53	0	-0.6	0.37
ALCAM	-0.6	3.3	-0.48	4.72	2.57	46	0.92	27.34	1.36	23.05	-0.53	2.82	-0.45	3.69	0.12	10.16	2.37	32.64	-0.53	2.33	-0.5	3.03	-0.62	1.29	-0.71	0.16	-0.66	0.89	-0.72	0.15	-0.51	2.99	-0.71	0.23	-0.15	5.98	-0.27	4.87	0.68	1.76	-0.58	20.45
ALDH16A1	-1.07	0.7	-0.13	1.94	3.75	7.45	-0.9	0.84	0.95	2.21	0.33	1.9	-0.09	1.34	0.23	1.54	-0.77	0.58	-1.08	0.26	-0.21	1.25	-0.51	0.72	0.14	1.26	0.15	1.4	-0.26	0.96	-0.43	1	-0.43	0.88	-0.17	0.9	-0.21	0.92	0.46	1.41	0.23	2.6
ALDH18A1	-0.31	6.56	1.51	10.08	0.15	5.64	-0.14	5.9	-0.89	1.41	0.25	4.53	1.09	6.21	0.14	3.79	-0.68	1.75	-0.83	1.49	-0.19	3.28	-0.5	2.16	-0.99	1	-0.74	1.7	-0.86	1.31	2.44	9.4	-0.81	1.7	-0.73	1.41	-0.42	2.03	2.08	4.23	0.45	9.67
ALDH1A1	-0.51	0.19	0.09	8.12	-0.03	6.5	-0.35	2.46	0.18	6.21	-0.25	2.53	0.05	5.34	-0.4	1.12	4.19	31.78	-0.44	0.66	-0.08	4.4	-0.29	1.83	-0.52	0.03	-0.5	0.15	-0.36	1.3	-0.2	3.09	-0.33	1.58	0.49	7.23	-0.5	0.15	-0.4	5.63	0.17	1.49
ALDH1A2	-0.28	13.45	0.12	16.33	-0.44	7.05	1.3	30.95	-0.65	2.12	1.23	25.67	1.11	23.55	-0.27	6.83	-0.34	5.64	-0.48	3.97	0.18	12.74	-0.67	1.7	-0.76	0.7	-0.5	3.83	-0.79	0.3	-0.38	6.12	-0.81	0.12	-0.74	0.94	-0.79	0.27	3.11	20.07	0.9	50.19
ALDH1A3	-0.32	0.06	-0.13	2.33	-0.29	0.31	-0.26	0.98	-0.31	0.09	0.01	3.16	0.06	3.14	-0.26	0.53	0.14	3.56	-0.31	0.09	-0.26	0.56	-0.31	0.08	-0.31	0.08	-0.26	0.52	-0.31	0.04	-0.23	0.81	-0.32	0	-0.31	0.11	-0.32	0.02	4.32	2.46	-0.04	31.6
ALDH1B1	-0.93	0.04	-0.36	0.08	1.76	0.24	1.28	0.26	-0.47	0.04	1.73	0.2	-0.19	0.06	0.13	0.07	-0.39	0.05	0.29	0.07	1.12	0.14	1.02	0.11	-1.05	0.01	-0.57	0.03	-0.19	0.05	1.19	0.12	-1.31	0	-0.67	0.02	0.24	0.06	-1.31	0	-1.31	0
ALDH1L1	0.79	17.29	4.16	38.03	-0.36	0.24	0.44	10.27	-0.38	0.02	-0.31	0.63	-0.15	1.8	-0.38	0.09	-0.34	0.33	0.16	3.36	-0.34	0.41	-0.2	1.25	-0.39	0	-0.39	0.01	-0.32	0.5	-0.37	0.12	-0.31	0.59	-0.38	0.07	-0.39	0	-0.35	1.06	-0.21	0.37
ALDH1L2	-0.53	3.61	1.01	6.88	0.39	5.02	0.92	7.67	-0.39	1.8	-0.75	1.19	1.67	6.2	-0.97	0.62	0.47	3.15	-0.74	1.05	-0.76	1.12	0.29	2.89	-1.17	0.17	-1.1	0.35	1.38	4.73	1.38	5.68	1.76	6.1	-0.91	0.65	-1.07	0.33	-0.51	1.76	-0.36	1.86
ALDH2	0.33	20.68	3.84	44.61	0.41	14.73	0.21	15.48	0.21	8.56	1.08	17.38	-0.08	6.76	-0.22	5.42	-0.3	4.33	-0.04	6.28	-0.06	6.99	-0.34	4.09	-0.71	1.13	-0.51	2.88	-0.74	0.99	-0.68	1.55	-0.76	0.88	-0.66	1.41	-0.77	0.58	-0.24	5.99	0	6.32
ALDH3A1	-0.44	0.01	0.06	0.02	-0.55	0	3.66	0.23	-0.32	0.01	1.49	0.08	-0.24	0.01	1.12	0.04	-0.55	0	0.05	0.02	-0.05	0.02	-0.55	0	-0.25	0.01	-0.36	0.01	-0.36	0	0.11	0.02	-0.55	0	-0.55	0	-0.55	0	-0.55	0	-0.55	0
ALDH3A2	0.55	18.99	2.77	24.92	1.19	16.46	0.43	14.41	-0.26	5.55	0.97	11.28	0.68	9.44	-0.52	4.45	1.08	9.95	-0.17	5.45	0.18	7.78	-0.59	3.77	-1.28	1.13	-1.03	2.23	-1.06	1.98	0.05	7.01	-1.08	2.35	-0.74	2.96	-1.07	1.77	0.41	4.58	-0.52	11.52
ALDH3B1	-0.32	0.93	-0.24	0.73	3.05	5.72	-0.07	1.24	2.12	2.92	-0.53	0.15	-0.39	0.33	-0.59	0.09	-0.18	0.47	-0.23	0.42	-0.5	0.21	-0.35	0.32	-0.65	0.02	-0.64	0.04	-0.62	0.06	-0.53	0.15	-0.67	0	1.03	1.39	-0.53	0.11	1.19	0.35	-0.36	2.6
ALDH3B2	0.08	0.07	0	0.04	-0.69	0	3.84	0.26	0.04	0.03	0.23	0.05	0.06	0.03	0.84	0.04	-0.69	0	-0.69	0	0.32	0.04	0.1	0.03	-0.28	0.01	0.52	0.04	-0.47	0.01	-0.69	0	-0.69	0	-0.69	0	0.22	0.02	-0.69	0	-0.69	0
ALDH4A1	0.63	2.11	3.17	2.89	0.8	1.57	1.11	2.14	-0.16	0.57	0.16	0.8	-1.09	0.22	-0.55	0.4	-0.32	0.56	-0.4	0.46	0.38	0.89	0.15	0.64	-0.8	0.26	-0.53	0.39	-0.5	0.38	-1.39	0.08	-0.37	0.47	-0.34	0.43	-1.23	0.1	0.49	0.7	0.79	1.12
ALDH5A1	1.07	9.36	2.34	8.98	-1.19	0.78	0.79	6.74	-1.35	0.25	0.38	3.22	0.32	2.88	-0.18	2.16	-1.01	0.72	0.29	2.61	-0.16	2.22	-0.46	1.51	-0.59	1.24	-0.26	1.83	-0.4	1.53	1.63	5.05	-0.69	1.17	1.61	3.67	-0.53	1.3	-0.83	1.06	-0.8	1.49
ALDH6A1	1.24	8.66	2.76	8.97	-0.43	2.12	0.75	5.5	-0.96	0.37	0.49	2.96	0.72	3.13	-0.49	1.15	1.9	4.4	-0.01	1.71	-0.27	1.49	-0.17	1.48	-1.06	0.18	-0.93	0.42	-0.72	0.69	-0.28	1.48	-0.45	1.17	-0.82	0.52	-0.96	0.33	-0.3	1.76	0.02	1.86
ALDH7A1	0.26	17.67	0.89	16.17	3.2	27.9	0.49	16.4	-0.51	4.56	0.04	7.98	0.29	8.41	-0.21	5.95	1.34	11.67	-0.54	4.24	-0.3	5.91	-0.25	5.19	-0.47	4.09	-0.24	5.43	-0.62	3.58	0.85	11.17	-0.52	4.52	-1.24	1.03	-1.42	0.35	-0.89	5.63	-0.16	3.72
ALDH8A1	-0.61	0.94	1.82	2.74	-0.03	1.18	2.23	3.76	0.01	0.74	0.72	1.28	-0.22	0.67	-0.46	0.53	-0.47	0.44	-0.91	0.2	0.35	1	0.19	0.79	-0.69	0.3	-0.45	0.45	-0.11	0.6	-0.87	0.27	-0.27	0.59	-0.78	0.25	-0.47	0.37	2.3	0	-1.29	2.6
ALDH9A1	-0.31	5.58	3.83	13.14	1.25	7.05	-0.27	4.8	0.02	2.86	0	3.31	-0.06	2.87	-0.18	2.58	-0.29	2.19	-0.8	1.49	-0.06	2.88	-0.75	1.54	-0.23	2.11	0.1	2.79	-0.71	1.54	0.19	3.34	-0.67	1.76	-0.7	1.41	0.38	2.77	-0.77	3.17	0.03	2.23
ALDOA	0.36	0.01	2.26	0.02	-0.38	0	-0.38	0	-0.11	0	-0.38	0	-0.19	0	-0.38	0	-0.38	0	-0.38	0	-0.38	0	-0.38	0	-0.38	0	-0.38	0	-0.15	0	3.54	0.04	-0.38	0	-0.38	0	-0.38	0	-0.38	0	-0.38	0
ALDOB	1.14	2.01	-0.29	0.26	-0.09	0.31	4.02	4.22	-0.57	0.02	-0.26	0.18	-0.35	0.12	-0.43	0.09	0.07	0.33	0.16	0.37	-0.16	0.23	-0.11	0.22	-0.3	0.13	-0.34	0.14	0	0.27	-0.5	0.06	0.16	0.35	-0.46	0.07	-0.46	0.06	-0.61	0	-0.61	0
ALG1	1.17	5.56	1.1	3.65	1.61	3.76	2.37	5.53	0.65	1.93	0.01	1.73	0.09	1.65	0.02	1.54	0.41	1.65	-0.79	0.95	0.09	1.62	-0.79	0.93	-0.98	0.76	-0.52	1.15	-1.04	0.76	0.18	1.8	-1.13	0.82	-1.18	0.67	-0.39	1.05	0.51	0.7	-1.4	2.6
ALG10	-0.15	1.55	0.48	1.41	3.62	3.29	-0.26	1.1	0.43	0.85	0.55	0.99	-0.09	0.68	-0.41	0.55	-0.5	0.42	-0.86	0.31	0.16	0.83	-0.8	0.34	-0.48	0.43	-0.31	0.53	-0.9	0.29	-0.14	0.67	-1.55	0.06	-0.2	0.45	0.55	0.71	0.45	0.7	0.42	1.12
ALG10B	0.53	3.69	0.65	2.56	2.09	3.45	0.17	2.55	-0.18	1.13	1.49	2.4	0.07	1.37	0.71	1.72	-1.08	0.65	-0.23	0.99	1.61	2.32	-1.41	0.44	-0.88	0.67	-0.24	1.1	-1.31	0.48	0.5	1.63	-0.99	0.82	-1.03	0.56	-0.97	0.56	-0.2	1.41	0.71	1.49
ALG11	2.29	9.7	1.52	5.51	1.84	5.72	1.07	6.74	0.08	2.52	0.91	3.54	0.22	2.75	-0.2	2.45	-0.49	1.82	-0.47	1.96	0.36	2.93	-0.62	1.8	-0.69	1.66	-0.35	2.11	-0.61	1.79	-0.26	2.44	-1.5	1.29	-1.23	1.25	-0.47	1.75	-0.71	1.76	-0.7	2.23
ALG12	1.3	5.34	-0.09	2.35	2.7	4.62	0.36	3.59	-0.21	1.44	0.11	1.93	0.34	1.83	-0.52	1.34	-0.37	1.26	-0.52	1.29	-0.4	1.37	-0.37	1.27	-0.66	1.05	-0.56	1.19	-0.26	1.27	0.23	1.71	-1.14	1.12	-0.63	1.01	2.39	2.31	-0.82	1.06	-0.87	1.86
ALG13	-1.64	23	0.61	33.46	0.14	29.15	-0.68	26.15	0.48	21.75	1.94	32.92	0.47	23.08	0.97	24.9	-1.03	13.05	-2.28	6.85	1.23	27.58	-0.58	15.37	0	16.49	0.42	20.34	-0.58	14.76	1.39	28.48	-0.28	17.9	0.08	15.83	0.28	17.67	-0.76	17.96	-0.18	20.45
ALG14	0.81	19.6	2.11	19.12	-0.17	8.7	1.82	20.13	-0.95	3.58	-0.07	7.1	0.23	7.42	-0.65	4.54	0.77	7.81	-0.59	4.48	-0.12	6.45	-0.03	5.82	-1.05	2.8	-0.65	4.2	0.07	5.87	0.66	8.69	0.28	6.75	-1.66	1.12	-1.7	1.04	-0.31	9.15	1.21	7.06
ALG1L	0.62	0.13	1.67	0.13	-0.89	0	1.9	0.17	-0.36	0.02	-0.09	0.03	0.24	0.04	-0.89	0	-0.1	0.02	-0.89	0	-0.43	0.02	-0.36	0.02	-0.63	0.01	-0.55	0.01	-0.01	0.03	-0.44	0.02	2.79	0.12	0	0.02	0.2	0.02	-0.89	0	-0.89	0
ALG1L2	-0.59	1.63	1.03	2.33	2.13	2.82	0.23	2.02	-0.53	0.68	0.93	1.53	0.34	1.18	0.12	1.04	-0.06	0.89	-1.35	0.28	-0.1	0.93	-0.53	0.61	-0.83	0.45	-0.5	0.66	-0.44	0.64	-0.31	0.83	-0.38	0.7	0.41	0.87	-0.03	0.74	2.35	0	-1.88	2.97
ALG2	0.91	3.61	1.36	2.82	0.48	1.96	-0.14	1.56	-0.12	0.87	0.09	1.2	-0.09	0.96	0.05	1.08	-0.43	0.63	-0.17	0.83	0.17	1.1	-0.85	0.36	-0.92	0.29	-0.63	0.53	-0.78	0.39	-0.47	0.69	-0.91	0.35	-0.79	0.36	-0.91	0.29	0.84	2.82	3.32	1.86
ALG3	-0.28	2.25	1.07	2.44	1.84	2.98	-0.48	1.68	0.04	1.08	0.57	1.59	0.38	1.34	0.09	1.17	-0.75	0.61	-1	0.53	0.18	1.16	-1.07	0.49	-0.89	0.52	-0.32	0.86	-0.56	0.7	-0.57	0.77	-0.65	0.82	-0.83	0.54	-0.09	0.83	3.03	1.06	0.31	2.97
ALG5	0.32	13.82	1.91	12.63	2.97	14.58	-0.01	10.41	-0.29	5.19	0.45	7.14	0.11	6.11	0.03	5.73	-0.57	4.61	-1.62	3.23	-0.06	6.08	-0.96	3.9	-0.93	3.7	-0.19	5.01	-0.99	3.78	0.17	6.22	-0.39	5.05	-0.35	4.08	0.04	4.56	0.9	4.58	-0.55	8.55
ALG6	-0.02	10	0.21	7.12	2.17	12.3	-0.52	6.36	-0.18	3.92	0.44	5.84	0.02	4.61	0	4.39	2.04	7.27	-1.17	2.07	0.25	5.08	-0.76	2.67	-0.36	3.14	0.05	4.2	-0.71	2.69	-0.03	4.51	-0.43	3.46	-0.03	3.34	1.86	6.28	-1.04	1.06	-1.8	3.72
ALG8	0.87	18.35	2.89	18.31	1.81	14.97	0.95	15.22	-0.33	5.52	0.07	7.3	-0.01	6.57	0.02	6.52	-0.53	4.61	-1.23	3.56	-0.15	6.27	-0.83	4.08	-1	3.52	-0.59	4.74	-0.59	4.47	0.08	6.68	-0.28	5.52	-1.23	2.98	-0.63	3.99	0.05	7.39	0.66	7.43
ALG9	0.04	14.42	4.03	25.77	0.94	13.56	0.14	12.09	-0.52	4.41	-0.22	6.13	-0.17	5.9	-0.05	5.95	-0.38	4.61	-0.98	2.72	-0.08	6.33	0.01	5.68	-0.72	3.22	-0.41	4.46	-0.03	5.34	-0.17	5.99	0.15	6.22	-0.52	3.56	-0.42	3.93	-0.41	4.58	-0.22	6.32
ALK	0.06	8.63	0.54	10.13	-0.16	3.37	0.44	10.76	-0.28	1.39	-0.2	2.07	-0.22	1.89	-0.38	0.59	4.22	24.28	-0.25	1.49	-0.31	1.14	-0.37	0.68	-0.45	0.15	-0.42	0.35	-0.4	0.46	-0.26	1.59	-0.39	0.59	-0.31	0.85	-0.27	1.18	-0.23	0.7	-0.35	2.97
ALKBH1	1.18	20.56	1.38	15.21	2.79	17.79	-0.01	13.19	0.59	8.34	0.16	8.68	-0.2	7.36	0.08	7.69	-0.7	5.75	-1.67	4.13	0.26	8.45	-0.56	5.87	-0.2	5.98	0.2	7.21	-0.6	5.57	0.12	8.08	0.49	7.75	-0.71	4.93	-0.34	5.53	-1.83	6.34	-0.43	5.2
ALKBH2	-0.51	1.44	0.34	1.43	-0.18	0.94	-1.04	0.87	-1.4	0.28	0.37	1	0.8	1.15	0	0.84	0.05	0.77	-1.27	0.28	-0.18	0.79	-0.01	0.71	-0.77	0.41	-0.08	0.69	0.75	0.92	0.36	0.98	1.37	1.17	-1.13	0.34	-1.31	0.24	1.41	1.41	2.44	1.12
ALKBH3	0.78	12.47	2.4	10.94	1	8.31	-0.03	8.79	-0.06	4.51	1.34	6.75	0.54	5.36	-0.08	4.61	-0.78	3.56	-1.78	2.63	0.4	5.37	0.07	4.27	-0.65	3.36	0.24	4.55	-0.35	3.71	1.16	6.2	-0.43	4.23	-1.02	2.8	-0.16	3.55	-1.47	3.17	-1.12	4.09
ALKBH4	0.62	4.5	0.06	2.37	1.57	3.29	1.96	4.63	-0.05	1.44	-0.8	1.23	-0.07	1.53	0.08	1.56	-0.63	1.07	-1.15	0.94	-0.27	1.45	-0.83	0.94	-0.61	1	-0.22	1.29	-0.53	1.07	0.93	2.11	-1.17	0.88	-0.1	1.12	0.02	1.21	-1.21	2.46	2.39	1.49
ALKBH5	0.62	14.54	1.77	12.11	1.17	10.89	-1.27	7.93	-0.31	5.3	0.96	7.86	0.57	6.71	0.01	5.69	-0.86	4.22	-1.14	4	-0.6	5.27	-0.19	4.98	-0.52	4.28	-0.37	4.93	-0.58	4.38	1.66	8.14	-0.44	4.81	-0.62	4.01	-0.66	4.06	-1.18	7.39	1.95	5.2
ALKBH6	-0.77	0.72	-0.25	0.55	1.86	1.1	-0.64	0.52	0.16	0.43	0.6	0.54	0.15	0.46	-0.93	0.24	-0.94	0.26	-1.17	0.22	-0.18	0.42	-0.47	0.3	-0.98	0.22	-1	0.24	-0.32	0.32	0.91	0.56	0.41	0.47	-0.33	0.29	2.31	0.62	1.77	0.35	-0.2	0.74
ALKBH7	0	0.12	0.23	0.11	-0.31	0.08	-0.01	0.09	-0.45	0.02	-0.43	0.03	-0.62	0.01	0.55	0.09	0.98	0.12	3.69	0.31	0.57	0.12	-0.22	0.03	-0.5	0.01	-0.58	0.01	-0.73	0	-0.75	0	-0.75	0	0.7	0.09	0.11	0.06	-0.75	0	-0.75	0
ALKBH8	1.67	12.16	0.32	6.35	1.48	7.76	0.66	8.53	-0.07	3.68	0.2	4.41	-0.16	3.77	0.46	4.25	-0.24	3.29	-1.12	2.59	1.09	4.94	-1.26	2.54	-1.09	2.39	0.05	3.56	-1.05	2.54	1.17	5.01	-1.31	2.7	0.09	3.02	1.35	3.91	-1.59	2.82	-0.63	2.97
ALLC	-0.41	0.12	-0.24	0.24	-0.49	0	-0.06	0.4	-0.42	0.04	3.93	3.11	-0.32	0.11	-0.35	0.09	-0.44	0.02	-0.46	0.02	-0.2	0.19	-0.1	0.23	-0.41	0.04	-0.42	0.04	0.57	0.59	-0.38	0.08	1.39	1.12	-0.25	0.11	-0.39	0.05	-0.07	0	-0.49	0.37
ALMS1	-0.14	28.22	0.34	22.8	3.75	36.91	-0.04	24.18	-0.9	10.56	0.24	16.87	0.14	15.22	0.4	15.67	0.11	13.19	-1.73	7.4	-0.16	14.32	0.33	13.97	-0.74	9.61	-0.47	11.42	0.04	12.62	0.01	14.82	0.05	13.85	-0.12	10.97	-0.28	10.68	0.03	10.21	-0.86	17.47
ALOX12	-0.35	3.13	1.09	2.91	0.78	2.66	-1.31	1.94	-0.13	1.32	0.38	1.76	-0.3	1.33	1.17	1.81	-0.44	1.07	-1.89	0.64	-0.05	1.49	-1.02	0.92	0.02	1.18	0.01	1.33	-0.31	1.11	-0.72	1.17	0.01	1.47	2.7	1.84	1.14	1.46	-0.86	1.06	0.1	1.49
ALOX12B	-0.26	0.1	-0.32	0.06	-0.18	0.08	-0.05	0.17	-0.37	0.02	4.14	0.94	-0.29	0.04	-0.49	0	-0.39	0.02	-0.49	0	0.88	0.27	-0.35	0.03	-0.29	0.03	-0.01	0.08	-0.39	0.01	-0.02	0.08	-0.04	0.06	-0.37	0.02	0.26	0.12	-0.49	0	-0.49	0
ALOX15	-0.21	0.11	-0.22	0.04	-0.23	0	-0.1	0.43	-0.21	0.03	-0.22	0.02	-0.23	0.01	-0.23	0	-0.23	0	-0.19	0.06	-0.23	0	-0.22	0.02	-0.23	0	-0.23	0.01	-0.23	0	-0.23	0	-0.23	0	-0.23	0	-0.23	0.01	4.36	0	-0.23	10.41
ALOX15B	-0.3	0.06	-0.28	0.09	4.08	8.86	-0.26	0.17	1.33	2.53	-0.28	0.08	-0.31	0.02	-0.3	0.04	-0.29	0.05	-0.29	0.04	-0.26	0.1	-0.31	0.03	-0.31	0.01	-0.31	0.02	-0.29	0.04	-0.32	0	-0.25	0.12	-0.1	0.31	-0.3	0.03	-0.32	0	-0.32	0
ALOX5	-0.42	1.06	-0.37	1.97	2.85	58.39	-0.33	3.41	1.5	28.13	-0.09	6.73	-0.44	0.22	-0.32	2.18	-0.39	1.03	-0.4	0.79	-0.37	1.54	-0.44	0.17	-0.44	0.13	-0.42	0.51	-0.45	0.05	-0.44	0.17	-0.45	0	2.61	35.52	-0.36	1.25	-0.38	0	-0.45	1.12
ALOX5AP	-0.49	0.07	-0.41	0.41	2.9	14.18	-0.44	0.46	1.11	4.8	-0.4	0.34	-0.49	0.04	-0.44	0.22	-0.4	0.3	-0.47	0.11	-0.39	0.39	-0.5	0.01	-0.46	0.14	-0.46	0.14	-0.51	0	-0.49	0.04	-0.51	0	2.02	5.85	1.67	5.22	-0.33	0	-0.51	0.37
ALOXE3	0.04	0.19	0.09	0.11	-0.45	0.08	-0.41	0.12	-0.59	0.03	3.66	0.4	-0.19	0.06	-0.16	0.07	-0.39	0.05	-0.31	0.06	1.51	0.21	-0.47	0.03	-0.35	0.04	0.58	0.11	-0.54	0.03	0.25	0.08	0.24	0.06	-0.05	0.04	-0.48	0.03	-0.99	0	-0.99	0
ALPK1	-1.34	4.74	0.7	28.05	2.65	43.81	-0.32	17.79	1.53	24.78	0.26	17.68	0.38	17.22	0.89	21	-0.6	8.04	-1.32	2.2	-0.68	8.49	-0.45	9.1	-0.48	8.23	-0.12	11.92	-0.73	6.63	-0.11	13.45	-0.53	8.86	-0.12	10.06	-1.28	2.22	1.26	15.85	0.42	28.62
ALPK2	3.25	70.33	-0.29	2.37	-0.38	0.55	2.23	47.76	-0.4	0.01	-0.39	0.17	-0.4	0.01	-0.39	0.18	-0.35	0.84	1.35	23.32	-0.37	0.42	-0.38	0.29	-0.4	0.01	-0.4	0.01	-0.4	0.01	-0.4	0	-0.4	0	-0.39	0.09	-0.4	0.01	-0.34	0	-0.4	1.86
ALPK3	3.22	70.36	1.16	31.28	-0.52	1.65	1.63	42.7	-0.57	0.25	-0.26	5.39	-0.45	2.12	-0.3	4.61	-0.41	2.56	1.4	25.17	-0.17	6.83	-0.07	7.24	-0.55	0.58	-0.51	1.17	-0.57	0.16	-0.43	2.38	-0.58	0.12	-0.55	0.38	-0.58	0.01	-0.32	0	-0.58	5.2
ALPL	-0.38	1.79	0.24	4.04	-0.43	0.94	-0.25	2.43	-0.58	0.03	3.25	13.81	-0.51	0.3	1.38	7.25	-0.37	0.77	-0.4	0.72	-0.35	1	-0.53	0.19	1.81	7.21	0.77	4.37	-0.56	0.09	-0.58	0.04	-0.54	0.18	-0.48	0.29	-0.53	0.18	-0.39	0	-0.59	0.74
ALPP	1.47	0	-0.29	0	-0.29	0	-0.29	0	-0.29	0	-0.29	0	4.03	0	-0.29	0	-0.29	0	-0.29	0	-0.29	0	-0.29	0	-0.29	0	-0.29	0	-0.29	0	-0.29	0	-0.29	0	-0.29	0	-0.29	0	-0.29	0	-0.29	0
ALS2	1.25	38.33	0.01	19.45	-0.15	17.16	0.95	29.59	-0.85	7.7	-0.02	14.32	-0.1	12.72	0.08	13.49	-0.59	8.25	-0.35	10.08	-0.21	12.1	-0.51	8.84	0.19	11.81	0.12	12.73	-0.74	7.39	-0.06	13.05	-0.59	8.69	3.55	25.78	-1.44	3.24	-0.64	12.68	0.13	11.52
ALS2CL	1.41	15.37	-0.39	2.65	-0.39	2.66	1.92	13.42	-0.32	1.84	0.14	3.85	-0.86	0.29	1.8	8.2	-0.71	0.77	0	2.86	1.04	6.33	-0.2	2.08	1.03	5.06	1.46	6.73	-0.82	0.37	-0.89	0.25	-0.84	0.35	-0.89	0.22	-0.86	0.23	-0.7	0	-0.95	1.12
ALX1	-0.32	0	1.36	0.19	-0.36	0	0.26	0.14	-0.36	0	-0.36	0	0.1	0.04	-0.36	0	-0.21	0.02	-0.36	0	-0.36	0	-0.36	0	-0.36	0	-0.36	0	-0.32	0	-0.36	0	-0.36	0	-0.36	0	-0.26	0.01	4.01	0	-0.36	0.37
ALX3	-0.08	0.66	0.74	0.68	-0.2	0.31	1.29	1.1	-0.53	0.16	0.15	0.35	-0.12	0.27	0.4	0.35	-0.78	0.09	-1	0.06	-0.49	0.21	-0.45	0.16	-0.38	0.16	-0.42	0.18	-0.26	0.2	0.84	0.5	0.37	0.41	-0.96	0.04	-0.27	0.19	3.38	0	-1.24	1.12
ALX4	-0.03	0.82	-0.15	0.45	-0.66	0.24	2.38	2	-0.71	0.14	0.18	0.49	0.74	0.57	-0.69	0.15	-0.32	0.21	-0.8	0.11	-0.44	0.25	0.26	0.4	-0.45	0.19	-0.45	0.21	1.09	0.58	1.49	0.77	2.02	0.88	-0.63	0.13	-0.49	0.17	-1.18	0	-1.18	0
ALYREF	-0.55	0.3	0.06	0.34	1.96	0.86	-0.97	0.12	-0.25	0.18	0.62	0.39	-0.39	0.18	0.18	0.26	0.51	0.3	-0.79	0.07	0.18	0.25	-0.88	0.07	-0.29	0.14	-0.37	0.14	-0.41	0.14	-1.07	0.04	0.32	0.23	0.55	0.25	-0.17	0.15	-1.26	0.7	3	0
AMACR	-0.03	2.54	0.4	1.95	1.03	2.51	1.79	3.99	0.01	1.05	-0.09	1.12	0.04	1.1	0.44	1.37	-0.59	0.63	-1.1	0.4	1.83	2.16	-0.79	0.55	-0.35	0.74	-0.2	0.88	-1.07	0.38	2.28	2.5	-0.84	0.59	-0.87	0.45	-0.69	0.52	-0.01	0.35	-1.18	1.49
AMBN	1.51	0.44	0.48	0.17	-0.16	0.16	3.02	0.52	-0.65	0.05	1.28	0.2	-0.18	0.08	0.3	0.09	-0.78	0.05	0.53	0.11	-0.04	0.1	-0.15	0.07	-0.48	0.05	-0.23	0.08	-0.56	0.05	-0.35	0.08	-0.09	0.06	0	0.07	-0.58	0.04	-1.45	0	-1.45	0
AMBP	-0.77	0.04	-0.04	0.17	1.26	0.31	-0.42	0.14	-0.22	0.07	-0.33	0.08	0.94	0.21	-0.37	0.07	0.11	0.09	-0.65	0.04	-0.6	0.04	0.73	0.16	-0.51	0.03	-0.32	0.05	0.41	0.13	0.87	0.23	-0.95	0	3.29	0.31	-0.55	0.03	-0.95	0	-0.95	0
AMBRA1	0.12	47.47	1.97	46.97	1.52	43.97	-0.37	37.37	-0.53	22.96	0.36	30.2	0.27	27.56	-0.52	23.36	1.08	27.56	-2.12	14.87	-0.65	23.93	-0.23	22.44	-1.36	16.72	-0.61	21.51	-0.14	22.03	0.28	28.25	0.6	26.76	-1.39	15.59	-0.27	20.18	1.21	26.76	0.78	36.8
AMD1	0.46	22.59	0.18	14.27	2.97	31.43	0.59	19.58	1.08	13.4	-0.18	8.66	-0.85	4.73	1.08	12.94	-0.43	5.78	-0.47	5.82	-0.38	7.01	-0.99	3.54	0.35	7.92	-0.14	6.9	-1.08	3.01	-1.39	1.9	-0.95	3.87	-0.63	4.32	-0.22	5.98	1.15	7.39	-0.16	17.1
AMDHD1	-0.22	0.71	-0.33	0.38	2.79	2.82	1.3	2.23	0.58	0.74	-0.49	0.18	-0.58	0.09	-0.64	0.07	-0.49	0.14	-0.56	0.11	-0.49	0.14	-0.6	0.07	0.06	0.37	0.63	0.71	-0.68	0.03	-0.65	0.06	-0.68	0.06	2.21	1.25	0.34	0.47	-0.75	0	-0.75	0
AMDHD2	-0.24	2.88	0.27	2.99	3.09	8.15	-0.51	1.71	2.67	5.16	-0.04	1.68	-0.17	1.38	-0.23	1.23	-0.39	0.89	-0.55	0.73	-0.14	1.43	-0.54	0.74	-0.57	0.64	-0.42	0.94	-0.56	0.69	0.29	2.02	-0.67	0.59	-0.02	1.16	-0.23	0.98	-0.22	0.35	-0.81	1.49
AMELX	-0.47	0.01	-0.24	0.11	-0.01	0.24	-0.22	0.2	-0.08	0.13	-0.22	0.11	-0.09	0.13	-0.49	0	-0.49	0	-0.49	0	-0.16	0.12	0.16	0.19	-0.46	0.01	-0.49	0	1.73	0.62	-0.39	0.04	3.81	1.29	0.04	0.13	-0.47	0.01	-0.49	0	-0.49	0
AMELY	0.69	0.23	0.82	0.15	0.33	0.16	2.92	0.35	-0.67	0.03	-0.49	0.05	-0.4	0.04	-0.26	0.04	-0.1	0.05	-0.41	0.04	0.04	0.06	-0.15	0.06	-0.87	0.02	-0.65	0.03	-0.54	0.03	0.58	0.1	1.96	0.18	0.32	0.07	-0.72	0.02	-1.2	0	-1.2	0
AMER1	1.11	1.12	0.55	0.6	-0.45	0.31	1.69	0.98	-0.65	0.16	-0.76	0.18	0.28	0.34	-0.67	0.13	-0.31	0.21	0.56	0.35	0.19	0.37	0.44	0.33	-0.89	0.1	-0.78	0.15	-0.42	0.18	-0.14	0.27	-1.26	0.06	-1.23	0.04	-0.82	0.1	2.65	0.35	0.92	0.74
AMER2	-0.25	0	0.68	0.04	-0.3	0	4.25	0.14	-0.3	0	0.12	0.02	-0.13	0	-0.3	0	-0.3	0	-0.3	0	-0.3	0	-0.3	0	-0.23	0	-0.3	0	-0.3	0	-0.3	0	-0.3	0	-0.3	0	-0.3	0	-0.3	0	-0.3	0
AMER3	-0.16	0.03	-0.2	0.02	-0.54	0	0.42	0.03	-0.08	0.01	-0.54	0	-0.21	0.01	-0.06	0.02	-0.54	0	0.07	0.02	0.53	0.04	-0.04	0.02	-0.3	0.01	0.19	0.02	-0.29	0.01	-0.23	0.02	4.14	0.12	-0.54	0	-0.54	0	-0.54	0	-0.54	0
AMFR	0.04	16.94	0.71	13.82	2.35	17.87	-0.11	13.31	0.33	7.9	0.1	8.61	-0.15	7.48	0.32	8.26	-0.56	5.78	-1.38	4.55	-0.64	6.6	0.2	7.2	-1.2	4.31	-0.89	5.35	-0.53	5.57	1.24	10.46	0.09	7.34	-1.47	3.67	-1	4.33	1.8	8.45	0.77	13.01
AMH	-0.43	0.06	-0.77	0.02	-0.31	0.08	1.68	0.32	-0.48	0.02	3.08	0.22	0.34	0.07	0.13	0.07	0.24	0.07	-0.93	0	0.38	0.1	0.85	0.08	-0.62	0.01	-0.14	0.04	-0.33	0.03	0.84	0.1	-0.93	0	-0.93	0	0.16	0.04	-0.93	0	-0.93	0
AMHR2	-0.23	0.12	-0.18	0.08	-0.46	0	0.12	0.29	-0.37	0.02	0.79	0.29	-0.35	0.02	-0.36	0.02	-0.15	0.05	-0.46	0	-0.37	0.02	-0.43	0.01	-0.4	0.01	-0.44	0.01	-0.39	0.01	-0.22	0.06	-0.25	0.06	4.04	0.69	-0.36	0.02	0.91	0	-0.46	0.37
AMIGO1	0.82	0.6	-0.04	0.19	-0.74	0	0.45	0.38	-0.6	0.02	-0.33	0.08	-0.08	0.11	-0.38	0.07	0.32	0.16	1	0.26	-0.37	0.06	-0.37	0.04	-0.65	0.01	-0.56	0.03	-0.53	0.03	0.03	0.12	-0.74	0	-0.48	0.02	0.23	0.12	3.77	0	-0.74	0.74
AMIGO2	-0.9	0.01	1.46	2.52	0.52	1.41	-0.88	0.06	-0.44	0.32	3.42	3.11	0.12	0.72	-0.5	0.31	-0.47	0.28	-0.81	0.06	-0.11	0.54	0.44	0.83	-0.36	0.31	0.27	0.72	-0.83	0.05	-0.84	0.06	-0.85	0.06	-0.26	0.36	0.5	0.76	0.14	0.7	0.4	0.74
AMIGO3	1.46	0	-0.39	0	-0.39	0	-0.39	0	-0.39	0	-0.39	0	2.66	0	-0.39	0	-0.39	0	-0.39	0	-0.39	0	-0.39	0	2.84	0	-0.39	0	-0.39	0	-0.39	0	-0.39	0	-0.39	0	-0.39	0	-0.39	0	-0.39	0
AMMECR1	3.35	45.6	0.54	16.6	-0.15	10.74	1.85	27.19	-0.74	3.53	-0.12	8.26	-0.17	7.44	-0.32	6.32	-0.54	4.31	0.64	10.78	-0.36	6.08	-0.75	3.14	-0.75	2.96	-0.58	4.34	-0.79	2.87	-0.33	6.26	-0.6	4.52	-0.62	3.38	0.28	8.13	0.57	4.93	-0.41	13.75
AMMECR1L	-0.26	9.03	2.68	11.69	1.12	8.07	-0.84	6.28	-0.6	3.45	0.75	5.96	0.05	4.51	0.66	5.13	-0.25	3.47	-1.78	1.91	0.02	4.57	-0.47	3.32	-0.4	3.13	-0.09	3.85	0.06	3.78	0.36	4.88	0.65	4.87	-1.55	1.75	-0.88	2.49	1.32	3.17	-0.57	7.43
AMN	-0.2	0.41	3.74	1.67	-0.68	0.08	0.74	0.9	-0.29	0.14	0.69	0.42	-0.03	0.23	1.07	0.51	-0.51	0.09	-0.48	0.09	-0.21	0.17	-0.31	0.13	0.13	0.21	0.15	0.24	-0.36	0.12	-0.12	0.19	-0.66	0.06	-0.53	0.07	-0.38	0.11	-0.88	0	-0.88	0
AMN1	1.41	21.06	-0.58	7.54	1.39	13.79	1.49	17.33	0.28	6.83	0.17	7.66	-1.01	4.12	1.62	10.49	0.97	8.06	-0.41	5.05	-0.66	5.19	0.76	7.55	-0.57	4.3	-0.47	4.94	-0.09	5.45	-1.08	3.97	0.27	6.69	-0.96	3.25	0.31	5.85	-0.8	1.41	-2.05	5.95
AMOT	-0.92	0.21	-0.08	1.33	-0.37	0.94	-0.15	1.56	-0.9	0.11	0.03	1	1.96	2.65	-0.51	0.48	0.35	1.1	-0.65	0.29	2.76	3.61	1.61	1.97	-0.23	0.59	0.07	0.88	-0.51	0.38	0.88	1.8	-0.68	0.23	-0.65	0.27	-0.8	0.16	-0.62	0.35	-0.58	0.37
AMOTL1	0.56	38.48	0.91	33.68	-0.52	17.63	1.39	38.76	-1.81	1.67	1.18	28.06	0.35	19.77	0.34	19.48	-0.27	13.14	-0.67	10.24	0.23	19.46	0.02	15.44	0.09	14.76	0.44	18.91	-0.3	12.62	0.41	20.94	-0.1	15.02	-1.72	2.08	-1.9	0.52	-0.57	28.87	1.95	14.87
AMOTL2	1.27	12.93	3.28	14.89	-1.01	0.47	0.66	7.98	-1.09	0.01	1.02	5.58	-0.19	2.32	0.01	2.93	-0.06	2.33	0.2	2.99	-0.04	2.72	-0.26	1.87	-0.32	1.68	-0.18	2.19	-0.63	1.03	-0.14	2.34	-0.61	1.41	-1.03	0.13	-1.06	0.06	0.66	1.41	-0.48	4.09
AMPD1	0.37	0.83	-0.1	0.28	-0.42	0.16	3.65	2.08	-0.54	0.04	0.12	0.26	-0.24	0.15	-0.64	0.02	-0.27	0.14	-0.07	0.2	-0.25	0.14	-0.46	0.07	-0.47	0.05	-0.43	0.08	-0.34	0.1	0.39	0.31	-0.47	0.06	-0.51	0.04	-0.48	0.04	1.84	0	-0.69	0.74
AMPD2	0.11	1.52	-0.08	0.86	3.11	3.37	-0.09	1.07	2.6	1.94	-0.39	0.46	0.02	0.65	-0.25	0.48	-0.38	0.35	-0.44	0.31	-0.29	0.44	-0.65	0.19	-0.85	0.09	-0.69	0.2	-0.71	0.16	-0.31	0.42	-0.69	0.23	-0.05	0.43	-0.01	0.46	-0.3	0.7	0.34	0.37
AMPD3	-0.44	3.04	1.3	11.32	2.12	15.99	1.79	12.93	2.35	11.51	-0.55	0.85	-0.54	0.9	-0.64	0.37	-0.56	0.75	-0.51	0.83	-0.2	2.18	-0.7	0.16	-0.69	0.22	-0.66	0.35	-0.72	0.11	-0.65	0.38	-0.72	0.12	-0.03	2.24	0.55	4.22	-0.26	1.76	-0.23	2.6
AMPH	-0.37	5.47	-0.37	3.7	-0.19	4.78	1.61	20.34	-0.64	0.82	-0.59	1.28	1.6	12.56	-0.73	0.42	-0.44	1.91	-0.52	1.43	-0.56	1.51	0.41	5.76	-0.79	0.03	-0.78	0.13	-0.15	3.04	2.11	15.8	-0.22	3.17	-0.66	0.69	-0.56	1.12	-0.53	15.14	2.35	1.86
AMT	0.92	5.95	0.54	3.67	-0.61	2.19	-0.03	3.85	-1.19	1.23	-0.26	1.99	1.62	2.97	-0.33	1.76	0.31	1.98	-0.96	1.32	0.81	2.59	-0.21	1.66	-0.98	1.19	-0.53	1.55	-0.19	1.64	3.17	3.92	0.03	1.94	-0.31	1.37	-0.64	1.29	-0.74	1.76	-0.41	2.23
AMTN	0.06	0.03	1.82	0.06	-0.74	0	3.2	0.09	-0.23	0.01	0.9	0.03	-0.2	0.01	0.76	0.02	-0.74	0	-0.74	0	0.09	0.02	-0.74	0	-0.55	0	0.04	0.01	-0.39	0.01	0.04	0.02	-0.74	0	-0.74	0	0.4	0.01	-0.74	0	-0.74	0
AMY1A	2.61	0	-0.39	0	-0.39	0	-0.39	0	2.67	0	-0.39	0	1.81	0	-0.39	0	-0.39	0	-0.39	0	-0.39	0	-0.39	0	-0.39	0	-0.39	0	-0.39	0	-0.39	0	-0.39	0	-0.39	0	-0.39	0	-0.39	0	-0.39	0
AMY1B	4.36	0	-0.22	0	-0.22	0	-0.22	0	-0.22	0	-0.22	0	-0.22	0	-0.22	0	-0.22	0	-0.22	0	-0.22	0	-0.22	0	-0.22	0	-0.22	0	-0.22	0	-0.22	0	-0.22	0	-0.22	0	-0.22	0	-0.22	0	-0.22	0
AMY1C	4.36	0	-0.22	0	-0.22	0	-0.22	0	-0.22	0	-0.22	0	-0.22	0	-0.22	0	-0.22	0	-0.22	0	-0.22	0	-0.22	0	-0.22	0	-0.22	0	-0.22	0	-0.22	0	-0.22	0	-0.22	0	-0.22	0	-0.22	0	-0.22	0
AMY2A	-0.01	0.06	0.09	0.04	0.59	0.08	4.25	0.49	-0.18	0.01	-0.24	0.02	-0.26	0.01	-0.15	0.02	-0.16	0.02	-0.37	0	-0.18	0.02	-0.29	0.01	-0.33	0	-0.25	0.01	-0.3	0	-0.37	0	-0.37	0	-0.37	0	-0.37	0	-0.37	0	-0.37	0
AMY2B	2.32	26.12	0.99	13.2	0.65	12.23	2.82	22.51	0.22	6.94	0.1	7.44	0.04	6.69	-0.53	4.91	-0.57	4.31	0.04	5.97	-0.31	5.89	-0.49	4.66	-1.25	2.58	-0.74	4.24	-0.46	4.53	-0.17	6.12	-0.18	5.93	-1.06	2.87	-0.72	3.67	-0.25	4.58	-0.43	7.43
AMZ1	0.66	15.06	0.8	10.56	0.1	8.62	1.57	14.69	-0.75	4.14	0.44	7.23	1.96	9.4	-1.05	3.75	-1.03	3.49	-1.21	3.27	0.08	5.91	0.18	5.27	-0.31	4.15	-0.49	4.36	0.3	5.29	0.31	6.43	1.07	7.22	-1.01	3.02	-1.79	1.93	-0.99	6.69	1.15	5.2
AMZ2	0.26	3.78	0.61	2.88	1.28	3.53	-0.38	2.17	1.56	2.49	0.13	1.65	0.05	1.42	-0.15	1.26	-0.11	1.14	-0.44	0.97	0.09	1.51	-0.97	0.55	-0.8	0.62	-0.69	0.73	-1.33	0.27	0.72	2.05	-1.59	0.12	1.13	1.66	1.98	2.33	0.37	0	-1.7	2.23
ANAPC1	0.81	32.55	2.07	29.25	2.25	29	1.31	29.27	-0.48	11.87	0.08	15.43	-0.02	14.04	-0.16	13.2	-0.69	10.25	-1.39	8.46	0.8	17.22	-0.67	10.4	-1.41	7.7	-0.65	10.78	-0.53	10.51	0.34	15.39	0.12	13.26	-0.74	8.85	0.37	12.03	-0.69	10.56	-0.72	14.87
ANAPC10	1.93	37.24	0.88	23.42	2.09	28.45	2.03	31.33	-0.34	11.45	0.13	15.09	-0.58	11.02	-0.03	12.63	-1.19	7.76	-0.75	9.29	0.27	14.63	-0.67	9.48	-0.55	9.15	-0.11	11.65	-0.88	8.42	-0.01	13.32	-0.08	12.21	0.4	11.29	-1.45	6.13	-0.31	9.15	-0.78	14.5
ANAPC11	0.79	2.42	0.71	1.6	3.22	3.37	0.09	1.39	-0.25	0.54	0.27	0.92	-0.15	0.64	0.04	0.77	0.27	0.75	1.42	1.27	-0.03	0.71	-0.46	0.39	-0.87	0.18	-0.7	0.3	-0.7	0.26	-0.68	0.33	-0.78	0.23	-0.86	0.16	-0.73	0.2	0.66	0	-1.22	1.12
ANAPC13	1.3	2.64	1.18	1.67	3.07	2.66	0.1	1.36	0.57	0.82	0.25	0.82	-0.18	0.58	-0.35	0.46	-0.08	0.51	0.01	0.59	-0.47	0.42	-0.56	0.34	-1.14	0.12	-0.81	0.24	-0.56	0.33	-0.9	0.25	-1.04	0.18	-0.68	0.27	-0.36	0.36	-0.55	1.06	1.18	0.37
ANAPC15	1.89	1.07	0.73	0.39	0.57	0.39	-1.1	0.26	0.41	0.27	1.1	0.42	-0.82	0.13	1.07	0.35	0.55	0.28	0.3	0.22	-1.17	0.08	-0.33	0.17	-0.73	0.11	0	0.21	-0.74	0.11	-1.4	0.06	-0.29	0.18	0.05	0.18	0.05	0.19	1.68	0	-1.83	0.74
ANAPC16	2.88	49.54	1.03	27.95	0.83	26.72	0.53	28.2	-0.19	13.28	0.35	17.88	0.06	15.12	-0.4	12.56	-0.12	12.63	0.61	16.34	0.65	18.7	-0.35	11.7	-1.63	5.19	-0.92	9.24	-1.28	7.17	-0.72	11.44	-0.92	9.98	0.29	12.61	0.48	13.89	0.06	7.75	-1.26	17.47
ANAPC2	-0.15	1.37	0.86	1.22	1.52	1.33	0.05	1.1	0.98	0.77	1.16	0.92	-0.18	0.58	0.32	0.66	-1.67	0.28	-1.49	0.31	1.38	0.83	-1.08	0.36	-0.47	0.42	0.28	0.58	-0.71	0.4	-0.34	0.58	-0.78	0.41	-0.63	0.38	0.35	0.54	1.75	0.35	-1.14	1.12
ANAPC4	-0.75	13.74	0.41	13.16	2.32	18.89	-0.04	13.34	0.55	8.9	1.96	13.35	0.97	10.38	-0.01	7.69	-0.37	6.17	-1.71	3.34	0.84	10.4	-0.45	6.05	-1.43	3.75	-0.84	5.39	-0.48	5.76	0.24	8.66	-0.41	6.57	-0.25	5.67	0.61	7.32	-1.07	7.39	-0.1	6.69
ANAPC5	-0.9	22.6	0.24	22.27	2.21	31.66	-1.03	18.14	-0.39	12.37	0.93	19.62	1.03	18.86	0.14	14.7	-0.33	11.6	-2.02	5.62	0.81	18.2	-0.85	9.67	-0.64	9.81	0.15	13.81	-0.68	10.03	1.73	21.71	-0.11	13.44	-0.83	8.56	0.24	12.16	-0.5	16.2	0.81	14.87
ANAPC7	0.43	23.08	1.52	20.77	3.38	27.82	-0.31	15.19	0.27	10.13	-0.17	10.16	-0.05	9.87	0.35	10.78	-0.73	6.73	-1.24	5.29	0.2	10.75	-0.6	7.05	-0.87	5.8	-0.48	7.56	-0.59	6.76	-0.46	8.6	0.16	9.57	-1.25	4.59	-0.03	7.6	0.15	9.51	0.32	12.27
ANG	-0.3	0	-0.45	0	-0.45	0	-0.45	0	0.86	0	-0.45	0	3.52	0.01	-0.45	0	-0.45	0	-0.45	0	-0.45	0	1.82	0.01	0.15	0	-0.45	0	0.66	0	-0.45	0	-0.45	0	-0.45	0	-0.45	0	-0.45	0	-0.45	0
ANGEL1	-0.7	6.31	-0.16	7.22	0.41	10.03	-0.72	4.86	0.1	5.53	0.45	7.98	-0.19	4.8	0.96	8.97	-0.34	3.66	-0.79	2.15	-0.06	5.37	-0.55	2.92	2.54	11.77	2.72	13.58	-0.57	2.76	-0.54	3.36	-0.62	2.76	-1.01	1.25	-0.8	1.79	0.04	3.87	-0.16	7.43
ANGEL2	0	19.71	0.74	15.92	2.87	21.87	-1.19	12.06	0.53	9.92	0.45	11.22	0.95	11.44	0.14	9.54	-0.36	7.34	-1.57	5.18	0.46	10.58	-0.45	7.24	-0.74	6.21	-0.04	8.4	-0.44	6.94	0.47	10.65	-0.49	7.57	-0.34	6.34	0.53	8.09	-1.91	8.8	0.39	6.32
ANGPT1	-0.34	7.6	2.92	38.8	-0.66	1.88	0.01	9.81	-0.77	0.18	-0.55	2.37	0.91	14.83	-0.73	0.57	-0.49	2.59	-0.4	3.29	-0.59	1.89	1.59	18.28	-0.78	0.05	-0.75	0.29	0.75	11.64	-0.3	4.63	0.74	12.32	-0.71	0.69	-0.78	0.05	-0.37	16.9	1.32	4.83
ANGPT2	0.53	25.27	-0.22	13.57	-0.48	11.44	-0.38	14.78	-1.47	3.32	0.42	13.05	-0.49	8.01	1.37	15.2	-0.9	5.43	-0.86	5.67	3.21	22.25	0.59	11.27	0.47	9.94	0.22	9.98	0.46	10.47	-0.93	6.05	0.39	11.15	-0.59	5.67	-0.42	6.41	-0.75	8.45	-0.18	8.55
ANGPT4	-0.6	0.06	1.56	0.85	0.04	0.24	-0.16	0.26	0.04	0.19	-0.35	0.09	-0.48	0.06	-0.47	0.07	-0.54	0.05	-0.44	0.06	0.14	0.21	3.48	0.95	-0.38	0.08	-0.27	0.1	-0.29	0.09	-0.56	0.04	-0.49	0.06	1.44	0.43	-0.29	0.08	-0.7	0	-0.7	0
ANGPTL1	0.11	10.17	0.47	8.57	-0.87	0.94	0.6	11.19	-0.98	0.07	-0.81	0.86	1.02	8.16	-0.9	0.48	1	7.04	-0.25	2.72	-0.71	1.25	1.7	9.35	-0.99	0.01	-0.98	0.09	0.48	5	-0.47	2.28	0.81	6.51	-0.88	0.49	-0.99	0.02	0.23	12.68	2.42	5.95
ANGPTL2	0.75	14.7	3.31	23.65	-0.73	1.18	0.59	10.85	-0.89	0.02	-0.14	3.45	0.87	7.43	-0.52	1.61	-0.46	1.65	-0.14	2.92	0.23	4.9	-0.61	1.18	-0.71	0.69	-0.57	1.24	-0.76	0.57	0.82	7.24	-0.73	0.82	-0.81	0.34	-0.88	0.07	0.9	4.93	0.47	8.92
ANGPTL3	0.42	0.35	1.63	0.47	0.46	0.16	-0.41	0.2	-0.4	0.07	-0.1	0.11	0.83	0.18	-1.14	0	2.92	0.37	-0.56	0.06	-0.47	0.08	-0.32	0.07	-0.91	0.02	-0.73	0.04	0.52	0.13	0.85	0.19	0.47	0.12	-0.33	0.07	-0.46	0.05	-1.14	0	-1.14	0
ANGPTL4	0.19	13.3	4.28	51.2	-0.25	2.98	-0.15	5.93	-0.39	0.64	0.37	9.26	-0.15	3.46	-0.31	1.5	-0.23	2.12	-0.22	2.33	-0.22	2.62	-0.12	3.23	-0.37	0.82	-0.28	1.73	-0.28	1.66	-0.37	1.06	-0.24	2.29	-0.44	0.2	-0.45	0.09	-0.29	3.52	-0.08	2.6
ANGPTL5	-0.41	0.04	-0.23	0.53	-0.42	0	-0.3	0.32	-0.41	0.03	0.51	1.65	1.17	2.7	-0.35	0.15	-0.17	0.33	-0.39	0.04	-0.33	0.19	-0.36	0.1	-0.42	0.01	-0.4	0.04	-0.4	0.03	3.96	7.27	-0.42	0	-0.39	0.07	-0.41	0.01	-0.42	1.41	0.6	0
ANGPTL6	-1.21	0.08	-0.72	0.13	-0.67	0.16	-0.94	0.17	-0.61	0.1	0.2	0.26	-0.03	0.18	0.76	0.31	-0.42	0.12	-0.9	0.06	0.7	0.27	-0.74	0.07	-0.01	0.15	0.31	0.19	-0.43	0.11	-0.48	0.12	3.26	0.53	-0.44	0.09	0.53	0.19	0.49	0.35	1.34	0.37
ANGPTL7	1.59	1.78	1.13	1.02	-0.58	0.55	-0.49	0.75	-1.64	0.17	-0.52	0.43	1.28	0.66	0.45	0.53	2.57	0.79	-0.73	0.33	-1.11	0.31	-0.33	0.37	-0.72	0.28	-0.31	0.37	-0.19	0.36	-0.19	0.42	-0.28	0.41	-0.29	0.31	-0.01	0.35	-0.66	0.7	1.05	0.74
ANHX	0.61	0.03	-0.66	0	2.7	0.08	-0.66	0	-0.23	0	-0.66	0	0.27	0.01	-0.66	0	-0.66	0	-0.66	0	-0.66	0	-0.02	0.01	-0.15	0	2.32	0.03	0.1	0.01	1.42	0.02	-0.66	0	-0.66	0	0.22	0.01	-0.66	0	-0.66	0
ANK1	3.15	26.79	-0.37	1.65	-0.44	1.25	1.91	15.62	-0.67	0.08	-0.4	1.16	-0.68	0.03	0.88	5.8	-0.5	0.65	1.17	6.26	-0.33	1.37	0.35	3.47	0.03	2.24	-0.03	2.14	-0.59	0.32	-0.67	0.04	-0.57	0.41	-0.61	0.27	-0.63	0.18	-0.38	0.35	-0.61	1.49
ANK2	2.45	90.99	0	31.02	-0.48	9.64	1.9	72.95	-0.62	2.3	-0.62	2.2	0.25	31.11	-0.66	0.75	1.71	59.65	1.55	59.81	-0.59	3.09	-0.44	8.27	-0.68	0.04	-0.68	0.05	-0.64	1.24	0.27	32.4	-0.61	2.52	-0.64	1.28	-0.68	0.02	-0.27	5.63	-0.53	19.33
ANK3	1.82	86.99	-0.43	11.2	-0.37	14.34	1.37	66.36	-0.55	3.57	-0.54	4.53	-0.37	10.6	-0.6	1.96	3.08	82.62	0.95	47.99	-0.53	4.63	-0.31	11.26	-0.64	0.16	-0.64	0.32	-0.63	0.51	-0.55	3.76	-0.63	0.59	-0.41	7.21	0.5	29.66	0.06	3.52	-0.56	29
ANKAR	0.62	40.71	1.75	37.91	-0.02	26.1	1.07	37.08	-0.31	16.6	0.94	25.84	1.56	26.88	-0.1	18.25	0.11	17.47	-1.11	11.93	1.09	25.25	-0.16	16.19	-1.37	9.87	-0.63	14.29	-0.71	12.99	1.64	27.81	-0.75	14.26	-1.13	10.44	-1.15	10.33	-0.58	13.73	-0.76	19.7
ANKDD1A	-0.87	3.77	0.81	18.52	0.39	14.34	-0.69	5.44	0.42	9.85	-0.14	7.57	0.29	9.61	-0.35	5.05	0.47	9.39	-0.91	1.25	3.68	29.99	-0.35	4.68	-0.39	4	-0.13	6.08	-0.71	2.4	-0.43	4.76	-0.77	2.29	-0.53	2.98	-0.39	3.81	0.93	4.58	-0.34	14.5
ANKDD1B	-0.22	5.62	0.9	7.11	-0.03	3.76	2.59	15.3	-0.35	1.93	-0.05	3.04	-0.18	2.5	-0.16	2.36	-0.65	1.1	-0.71	1.05	2.87	9.69	-0.38	1.71	-0.65	1.07	-0.42	1.72	-0.42	1.58	-0.39	2	-0.61	1.35	0.66	3.38	-0.62	1.06	-0.35	0.7	-0.84	2.6
ANKEF1	-0.09	0.75	3.89	3.25	0.53	0.78	0.94	1.56	-0.25	0.21	-0.45	0.15	-0.41	0.16	0.34	0.48	-0.49	0.09	-0.36	0.13	-0.36	0.15	-0.6	0.06	-0.34	0.15	-0.01	0.33	-0.64	0.04	-0.63	0.06	-0.51	0.06	-0.44	0.09	0.63	0.49	-0.02	0	-0.73	0.37
ANKFN1	2.52	7.61	0.92	3.21	-0.52	1.25	0.96	3.96	-0.59	0.67	-0.02	1.36	0.45	1.69	-0.76	0.48	0.71	1.72	0.64	1.69	-0.14	1.08	-0.86	0.38	-1.09	0.18	-0.86	0.38	-1.01	0.26	-0.36	0.94	-0.98	0.29	-0.6	0.56	-1.01	0.22	1.25	2.11	1.34	2.97
ANKFY1	1.21	42.5	0.08	24.21	3.22	46.79	0.02	26.84	1.33	22.81	0	17.68	0.06	16.91	0.09	16.35	-0.35	12.72	-0.6	11.49	-0.27	15.15	-0.89	9.84	-0.32	11.8	-0.02	14.79	-1.12	8.24	0.8	21.75	-0.84	10.5	-1.22	6.83	0.1	13.31	-0.54	10.56	-0.74	17.1
ANKH	2.15	70.89	-0.91	25.9	1.45	54.7	1.44	55.86	0.42	31.19	0.39	35.23	0.2	30.27	-0.38	24.26	-0.97	16.31	0.13	27.23	0.33	32.81	-1.67	8.61	0.11	24.93	0.3	29.04	-1.05	14.34	1.2	41.31	-0.73	18.31	-1.42	10.08	-0.56	18.5	0.26	19.01	-0.68	36.8
ANKHD1	0.54	62.71	0.99	56.3	2.92	66.54	-0.36	49.06	1.14	41.28	0.59	43.23	-0.28	35.36	0.07	36.6	-1.22	26.23	-1.74	23.81	-0.07	37.54	-0.49	30.53	-0.79	26.86	-0.2	32.73	-0.67	28.62	-0.11	37.22	0.29	36.62	-0.12	28.58	0.66	33.24	0.23	26.06	-1.38	43.12
ANKIB1	1.12	53.61	0.9	42.41	1.25	44.51	1.72	48.8	-0.72	22.06	0.06	29.1	-0.12	26.14	0.6	29.26	-1.01	18.97	-1.57	16.96	1.35	34.26	-0.17	22.86	-0.9	18.4	-0.12	23.96	-0.39	21.29	1.41	34.72	-0.25	23.77	-1.01	16.77	0.23	22.38	-0.86	16.9	-1.51	27.51
ANKK1	-1.19	0.05	-0.25	0.21	0.51	0.31	2.44	0.9	-0.74	0.08	-0.12	0.17	0.25	0.21	-0.84	0.07	0.4	0.19	-1.16	0.02	1.46	0.39	-0.49	0.1	-0.46	0.09	-0.35	0.13	-0.35	0.11	-0.49	0.12	-0.56	0.12	1.38	0.27	0.44	0.18	1.47	0	-1.37	0.74
ANKLE1	0.02	0.25	0.13	0.15	1.45	0.31	-0.24	0.14	0.15	0.11	-1.24	0.02	0.26	0.12	-0.46	0.07	-0.06	0.09	-0.71	0.04	-0.69	0.06	0.81	0.14	-0.76	0.04	-0.75	0.04	-0.07	0.08	0.23	0.12	0.86	0.12	-0.54	0.04	-0.12	0.07	-1.44	0.35	3.17	0
ANKLE2	-0.73	14.73	-0.03	15.7	2.25	31.5	-0.72	12.09	-0.02	10.39	-0.04	11.67	-0.24	9.76	-0.18	9.94	-0.45	7.46	-1.07	4.28	0.17	12.24	-0.53	7.05	-0.46	6.82	-0.23	8.79	-0.2	8.39	0.09	11.69	-0.14	9.62	-0.69	5.44	-0.12	8.11	3.36	9.51	-0.03	30.48
ANKMY1	-0.16	17.98	0.11	13.95	3.45	31.97	-0.15	14.35	1.15	13.41	-0.18	8.85	-0.19	8.28	0.15	9.54	-0.49	6.2	-0.9	4.64	-0.3	8.05	-0.14	7.39	-0.5	5.63	-0.17	7.62	-0.64	5.26	-0.01	9.44	-0.39	6.75	0.12	7.35	1.46	12.18	-0.96	2.82	-1.27	5.95
ANKMY2	1.91	21.26	1.8	14.76	1.45	12.77	1.55	16.46	-0.67	4.08	-0.67	4.55	0.34	6.5	-0.61	4.21	-1.24	2.59	-0.02	5.21	-0.14	5.66	-0.65	3.72	-0.17	4.47	0.31	6.02	-0.67	3.54	1.22	8.64	-0.7	4.11	-0.63	3.29	-0.85	2.99	-1.22	4.58	-0.33	3.72
ANKRA2	-0.55	7.99	1.98	8.95	0.42	6.11	0.96	9.2	-0.43	3.38	-0.19	4.25	1.3	5.41	-0.57	3.33	0.13	3.68	-2.01	1.76	-0.39	3.71	0.72	4.15	-1.68	1.9	-0.79	2.89	0.29	3.61	1.68	5.91	-0.78	3.11	-0.18	2.87	0.08	3.23	0.6	2.82	-0.58	5.58
ANKRD1	3.08	75.55	-0.34	3.1	-0.4	1.02	1.89	54.21	-0.43	0.1	-0.4	0.71	-0.43	0.12	-0.4	0.95	-0.19	5.71	2.03	46.85	-0.37	1.58	-0.39	0.99	-0.43	0.07	-0.42	0.16	-0.43	0.03	-0.42	0.15	-0.43	0.06	-0.41	0.47	-0.42	0.13	-0.28	0	-0.43	4.83
ANKRD10	-0.68	39.8	0.53	41.65	0.12	37.3	-0.58	34.51	-0.5	21.71	0.43	32.41	1.39	35.97	-0.27	24.26	1.71	34.44	-1.45	13.68	-0.31	24.82	-0.45	20.66	-0.47	19.21	-0.13	23.58	0.42	25.78	2.16	42.05	0.79	30.99	-1.16	13.75	-1.86	9.14	0.69	20.77	-0.39	36.8
ANKRD11	-0.22	65.48	0.24	61.58	2.83	80.88	-1.06	48.83	0.95	50.55	0.03	48.1	-0.27	42.9	-0.2	42.51	-0.92	32.99	-1.62	26.71	-0.17	44.61	-0.9	33.14	-0.24	36.2	-0.08	40.83	-0.89	32.25	0.67	52.57	-0.6	37.62	-0.06	36.08	1.85	50.97	0.6	42.61	0.03	55.39
ANKRD12	-0.48	64.07	1.32	69.98	1.43	70.38	-0.94	51.14	1.73	56.45	0.3	51.44	-0.62	40.4	0.56	49.63	-1.08	32.5	-1.66	28.02	-0.04	46.34	-0.39	38.34	-0.41	35.73	-0.18	40.81	-0.32	37.61	1.03	55.39	0.4	46.07	-0.91	30.15	1.66	49.42	0.06	29.93	-1.46	51.67
ANKRD13A	0.23	15.5	-0.26	8.82	3.92	24.69	-0.17	11.11	0.55	7.93	-0.17	6.73	-0.29	5.92	0.09	6.7	-0.16	5.38	-0.97	3.49	0.59	8.63	-0.26	5.27	-0.7	3.74	-0.47	4.78	-0.76	3.75	0.1	7.08	-0.6	4.58	-0.73	3.43	0.6	6.64	-0.31	5.63	-0.22	7.06
ANKRD13C	0.83	36.25	1.64	30.39	1.4	29.47	0.01	27.86	-0.86	13.98	1.17	21.62	0.6	18.6	0.04	16.75	-0.55	13.61	-2.17	10.28	0.57	18.9	0.28	15.46	-1.06	11.74	-0.14	15.05	-0.7	12.88	0.44	18.35	0.1	16.2	-2.17	8.71	0.11	13.54	-0.01	16.55	0.48	20.07
ANKRD13D	-0.78	6.13	-0.46	6	3.09	23.9	-0.62	5.9	1.84	12.06	-0.21	5.49	0.13	6.29	-0.23	4.72	-0.49	3.4	-1.05	1.41	-0.37	4.4	-0.36	3.78	-0.67	2.5	-0.54	3.26	-0.33	3.71	0.48	7.74	-0.32	4.34	0.38	5.4	1.41	8.79	0.04	1.76	-0.93	6.69
ANKRD16	3.09	26.19	0.8	9.44	-0.85	2.43	1.44	14.87	-0.95	1.37	-0.06	4.28	0.6	5.9	-0.33	3.22	-0.12	3.29	0.66	5.54	0.38	5.39	0.2	4.16	-1.05	0.93	-0.67	2.08	-0.26	2.92	0.49	5.59	-0.63	2.23	-1.05	0.85	-1.23	0.46	-0.12	2.82	-0.32	5.2
ANKRD17	1.84	80.46	1.8	75.17	1.24	72.57	1.69	69.97	-0.08	45.25	0.27	53.52	-0.52	43.84	0.19	48.63	-1.48	31.64	-0.51	39.56	0.36	51.92	-0.46	40.24	-1.22	31.83	-0.57	39.8	-0.63	37.78	-0.29	47.45	0.12	47.12	-1.38	29.43	-1.07	32.07	0.62	45.07	0.08	59.48
ANKRD18A	2.71	5.77	-0.32	0.36	-0.41	0.16	2.55	4.72	-0.5	0.05	-0.4	0.17	-0.53	0.02	-0.38	0.15	-0.45	0.07	1.35	1.54	-0.36	0.19	-0.49	0.06	-0.53	0.02	-0.51	0.03	-0.53	0.02	-0.53	0.02	-0.56	0	-0.48	0.04	0.11	0.47	0.83	0	-0.56	1.12
ANKRD18B	0.02	0.41	-0.39	0.06	-0.14	0.16	4.04	2.52	-0.4	0.03	0.03	0.18	-0.37	0.04	-0.39	0.04	-0.28	0.05	-0.43	0.02	0.05	0.17	-0.38	0.03	-0.38	0.03	-0.38	0.04	-0.34	0.04	-0.12	0.1	-0.29	0.06	-0.31	0.04	-0.35	0.04	-0.5	0.35	1.29	0
ANKRD2	3.78	31.73	-0.27	0.71	-0.31	0.39	0.65	8.39	-0.36	0.02	-0.35	0.08	-0.36	0.02	-0.36	0.02	-0.29	0.42	1.77	9.6	-0.32	0.27	-0.32	0.22	-0.36	0	-0.36	0.01	-0.36	0	-0.36	0	-0.36	0	-0.36	0.04	-0.36	0.04	-0.36	0	-0.36	0
ANKRD20A1	0.28	2.28	-0.19	0.94	-0.55	0.63	0.44	2.02	-1.06	0.14	1.97	2.13	-0.66	0.38	0.37	0.93	0.24	0.79	-0.4	0.46	1.93	2.05	-1.02	0.15	0.7	0.99	0.62	1.05	-1.17	0.07	-0.43	0.5	-0.68	0.29	1.87	1.43	-0.84	0.22	-0.13	0	-1.31	0.74
ANKRD20A3	0.3	0.44	0.1	0.23	-0.21	0.24	2.16	0.78	-0.7	0.05	1.31	0.37	-0.56	0.07	-0.57	0.07	-0.25	0.09	-0.25	0.09	2.68	0.52	-0.78	0.03	-0.12	0.11	0.05	0.14	-0.77	0.03	-0.53	0.08	-1.03	0	0.03	0.13	-0.75	0.03	0.93	0	-1.03	0.37
ANKRD20A4	1.22	1.68	-0.43	0.41	0.66	0.78	1.8	1.56	-0.92	0.12	1.12	0.74	-0.9	0.13	-0.26	0.31	-0.02	0.35	0.6	0.5	1.54	0.87	-0.93	0.1	0.48	0.43	0.61	0.47	-1.23	0.04	-0.85	0.15	-1.37	0	0.99	0.49	-0.69	0.15	-0.03	0	-1.37	0.74
ANKRD22	-0.5	0.02	-0.55	0	2.75	0.94	0.42	0.32	2.55	0.63	-0.14	0.08	-0.24	0.07	-0.4	0.04	-0.33	0.05	-0.29	0.06	-0.26	0.08	-0.55	0	-0.5	0.01	-0.46	0.02	-0.5	0.01	-0.44	0.02	-0.55	0	-0.55	0	-0.44	0.02	1.55	0	-0.55	0.74
ANKRD23	2.12	21.97	-0.13	8.61	0.38	9.56	0.73	13.86	-1.24	3.36	-0.2	6.23	0.4	7.05	-0.71	4.56	0.83	7.13	-0.47	4.7	0.64	7.8	0.4	6.14	-1.41	2.58	-1.08	3.5	-0.12	4.99	0.65	7.72	0.38	6.22	-0.73	3.49	1.95	8.12	-0.86	2.82	-1.51	5.58
ANKRD24	-0.35	1.69	0.99	4.94	0.31	3.21	1.08	6.28	0.12	1.59	-0.29	0.96	-0.33	0.74	-0.52	0.33	-0.26	0.86	-0.47	0.46	-0.39	0.62	-0.5	0.34	-0.58	0.17	-0.55	0.26	-0.46	0.4	-0.2	1.02	-0.4	0.53	-0.16	0.87	-0.37	0.51	3.87	0.35	-0.54	8.92
ANKRD26	2.64	45.61	0.9	24.38	1.2	25.55	1.67	32.08	-0.62	8.9	0.29	15.21	0.01	12.62	-0.24	10.95	-0.5	8.95	0.57	14.12	0.33	14.78	-0.67	8.03	-0.75	7.25	-0.28	10.14	-0.73	7.48	0.36	14.7	-0.5	9.62	-1.58	3.4	-1.3	4.68	-0.04	8.1	-0.76	15.24
ANKRD27	1.02	27.77	-0.24	12.41	0.65	17.32	-0.34	13.71	-0.1	8.61	-0.08	9.94	-0.63	6.46	-0.13	8.59	-0.82	4.8	-0.35	6.99	0.56	12.16	-0.53	6	-0.56	5.54	-0.24	7.46	-0.57	5.66	-0.53	6.91	-0.32	7.22	3.86	19.91	0.18	8.02	-0.14	5.28	-0.7	10.04
ANKRD28	0.67	43.24	1.86	44.4	0.39	27.74	0.56	35.09	-1.25	5.84	-0.61	13.45	0.13	19.23	0.8	24.53	0.39	18.85	-0.49	12.34	-0.41	14.71	-1.22	6.03	-0.68	9.74	-0.37	13.28	-1.68	2.06	0.91	26.45	-1.65	2.41	1.42	23.72	0.82	20.09	0.98	11.62	-0.56	30.86
ANKRD29	-0.16	7.55	-0.48	3.42	-0.88	1.41	0.49	10.07	-1.07	0.15	-0.64	1.9	-0.43	2.46	1.41	8.57	-0.52	1.91	-0.41	2.33	0.17	4.81	3.25	13.22	0.68	5.29	0.86	6.31	0.39	4.53	-0.26	3.26	0.26	4.52	-0.94	0.47	-1.03	0.25	0.03	1.41	-0.71	5.2
ANKRD30A	-0.25	0.78	3.32	9.21	-0.22	0.63	-0.07	1.19	-0.35	0.15	-0.18	0.49	-0.34	0.17	-0.35	0.13	-0.41	0.05	-0.36	0.13	-0.23	0.35	-0.31	0.19	-0.31	0.21	-0.33	0.17	-0.36	0.11	-0.4	0.06	-0.32	0.18	-0.37	0.09	-0.36	0.1	2.64	0	-0.43	4.09
ANKRD30B	-0.21	0.48	-0.15	0.45	-0.22	0.31	0.35	0.98	-0.31	0.08	-0.17	0.25	-0.27	0.14	-0.27	0.13	0.03	0.35	-0.25	0.11	-0.17	0.23	-0.34	0.05	-0.25	0.13	-0.22	0.18	-0.31	0.09	-0.34	0.06	-0.26	0.12	-0.28	0.09	-0.27	0.1	4.31	0	-0.39	6.32
ANKRD31	-0.34	1.15	1.49	3.85	-0.7	0.08	2.09	5.64	-0.53	0.22	-0.33	0.52	-0.16	0.69	-0.53	0.24	-0.36	0.4	-0.43	0.33	-0.25	0.56	-0.3	0.46	-0.66	0.07	-0.6	0.14	-0.34	0.4	-0.3	0.54	-0.34	0.41	3.04	3.07	-0.47	0.25	0.74	0	-0.74	2.23
ANKRD33	-0.3	0	-0.43	0	-0.43	0	-0.43	0	-0.25	0	-0.43	0	-0.23	0	-0.43	0	-0.43	0	-0.43	0	3.56	0.04	-0.43	0	0.31	0.01	1.69	0.02	-0.43	0	1.25	0.02	-0.43	0	-0.43	0	-0.43	0	-0.43	0	-0.43	0
ANKRD33B	0.77	19.84	-0.66	2.73	-0.82	1.49	1.2	19.5	-0.94	0.25	0.43	8.69	-0.69	1.78	0.52	8.48	3.4	20.43	-0.03	5.14	-0.72	1.52	-0.06	4.61	-0.47	2.49	-0.51	2.5	0	4.93	-0.97	0.06	0.25	6.63	0.15	5.04	-0.86	0.57	0.58	2.11	-0.58	11.15
ANKRD34A	1.28	0.6	2.23	0.47	-1.21	0.08	1.22	0.58	-0.72	0.08	-0.27	0.14	-0.71	0.1	-0.33	0.15	-0.59	0.09	-0.16	0.11	-1.14	0.06	-0.1	0.13	-0.49	0.09	-0.05	0.13	-0.49	0.1	1.02	0.23	-0.32	0.12	0.38	0.13	1.15	0.18	1.11	0	-1.8	0.37
ANKRD34B	-0.17	0.03	-0.15	0.04	-0.26	0	4.36	1.16	-0.15	0.01	-0.08	0.03	-0.19	0.01	-0.16	0.02	-0.26	0	-0.26	0	-0.26	0	-0.24	0.01	-0.23	0	-0.19	0.01	-0.2	0.01	-0.26	0	-0.26	0	-0.26	0	-0.26	0	-0.26	0	-0.26	0
ANKRD34C	0.88	0.34	-0.36	0	-0.36	0	4.14	1.01	-0.28	0.01	-0.36	0	-0.3	0	-0.07	0.02	-0.36	0	-0.09	0.04	-0.19	0.02	0.5	0.08	-0.35	0	-0.31	0.01	-0.29	0.01	-0.36	0	-0.36	0	-0.36	0	-0.36	0	-0.36	0	-0.36	0
ANKRD35	-0.71	0.14	0.67	0.98	-0.52	0.16	1.01	1.24	-0.64	0.1	0.07	0.48	2.01	1.27	-0.38	0.2	-0.27	0.23	-0.77	0.04	-0.28	0.23	0.13	0.37	-0.66	0.07	-0.51	0.14	-0.54	0.11	2.35	1.48	-0.72	0.06	-0.64	0.07	-0.68	0.05	-0.85	1.41	1.94	0
ANKRD36	-0.51	21.51	-0.37	16.84	3.27	48.51	-0.79	14.64	-0.32	11.41	0.06	15.89	0.35	16.87	0.63	18.73	0.41	15.31	-1.06	5.36	1.12	23.34	-0.45	9.57	-0.42	9.19	-0.1	12.4	-0.7	7.58	0.32	17.5	-0.72	8.57	-0.3	9.36	1.17	18.6	-0.15	2.46	-1.45	16.36
ANKRD36B	-0.99	4.44	-0.45	5.39	3.01	17.32	-1	3.53	-0.54	3.09	0.45	6.43	0.48	6.07	0.52	6.24	0.38	5.27	-1.07	1.51	1.66	9.71	-0.76	2.23	-0.03	3.79	0.22	4.87	-0.85	1.98	0.26	5.6	-0.92	2.11	-0.29	2.93	0.9	5.7	-0.29	2.11	-0.71	5.58
ANKRD36C	-0.45	21.54	-0.63	13.1	3.85	48.35	-0.66	14.87	-0.42	9.97	-0.04	13.84	0.15	14.21	0.01	12.91	0	11.79	-1.03	5.42	0.73	18.8	-0.09	11.22	-0.52	8.04	-0.37	9.87	0.02	11.56	-0.05	13.21	0.28	14.5	-0.16	9.43	0.8	14.98	-0.38	5.28	-1.02	14.13
ANKRD37	1	2.78	-0.56	1.17	1.04	1.65	0.77	2.2	0.81	1.13	-0.9	0.72	-0.32	0.88	-1.15	0.62	0.43	0.96	-1.68	0.44	-1.21	0.6	-0.89	0.6	-0.31	0.68	0.2	0.89	0.76	0.95	0.7	1.23	1.18	1.06	-1.2	0.45	-0.45	0.63	2.12	0.7	-0.33	2.6
ANKRD39	0.32	0.05	-0.68	0	3.13	0.16	-0.23	0.03	-0.01	0.02	0.63	0.03	-0.08	0.01	0.2	0.02	-0.68	0	-0.68	0	2.32	0.1	-0.39	0.01	-0.32	0.01	0.28	0.02	-0.38	0.01	-0.68	0	-0.68	0	-0.68	0	-0.04	0.01	-0.68	0	-0.68	0
ANKRD40	2.89	16.37	1.95	9.15	0.99	6.9	0.69	7.9	0.22	3.48	-0.3	3.16	-0.24	3.05	-0.09	3.15	-0.57	2.31	0.31	3.45	0.21	3.67	-0.75	1.98	-1.36	1.15	-0.83	1.98	-1.16	1.46	0.16	3.61	-0.68	2.29	-0.52	1.99	-0.69	1.84	-0.12	2.82	-0.12	4.09
ANKRD42	0.43	5.81	1.2	4.61	-0.34	2.66	2.14	6.8	-0.05	2.01	1.48	3.65	1.23	3.15	-0.08	2.03	-0.71	1.35	-0.87	1.32	0.47	2.62	-0.16	1.8	-1.62	0.73	-1.14	1.19	-0.8	1.28	1.26	3.19	-0.77	1.47	-0.7	1.25	-1.04	1.02	0.32	1.76	-0.27	2.97
ANKRD44	-0.97	12.94	-0.28	34.85	1.15	71.79	-0.66	23.6	0.84	48.58	-0.3	26.83	0.18	37.16	-0.85	9.63	0.04	30.24	-0.92	6.87	-0.88	9.28	-0.57	15.96	-0.9	7.01	-0.84	9.47	-0.16	25.14	0.71	50.96	-0.15	27.23	1.85	59.91	2.74	74.41	-0.65	43.66	0.6	18.96
ANKRD45	-0.23	0.38	-0.23	0.32	-0.24	0.24	4.35	11.74	-0.29	0.02	0.08	1.34	-0.25	0.14	-0.11	0.62	-0.16	0.42	-0.24	0.15	-0.25	0.14	-0.28	0.05	-0.25	0.13	-0.21	0.27	-0.27	0.07	-0.29	0.02	-0.29	0	-0.26	0.11	-0.28	0.04	-0.12	0.35	-0.19	1.12
ANKRD46	0.8	17.55	1.29	13.21	0.05	9.25	2.04	18.43	-0.67	4.47	-0.19	6.38	-0.33	5.45	-0.48	5	-1.01	3.4	-0.47	4.64	-0.3	5.83	-0.28	4.91	-1.13	2.97	-0.67	4.21	1.72	8.57	-0.21	5.8	1.99	9.92	-0.5	3.9	0.23	5.31	-1.48	4.58	-0.39	3.35
ANKRD49	-0.87	1.82	0.04	2.22	2.61	4.62	-0.8	1.53	0.75	1.8	-0.12	1.43	0.24	1.57	-0.26	1.12	-0.64	0.82	-0.64	0.83	0.08	1.45	-0.32	1.04	-0.82	0.66	-0.76	0.79	-0.27	1	-0.37	1.13	-0.12	1.17	-0.29	0.85	2.83	2.65	-0.68	1.76	0.4	1.12
ANKRD50	-0.82	6.82	-0.29	8.55	0.04	9.8	-0.06	11.25	-0.39	4.89	3.65	23.9	-0.51	4.56	0.48	9.14	0.43	7.99	-0.97	2.07	0.79	10.91	-0.24	5.08	-0.12	5.26	0.32	7.68	0.11	6.4	0.21	8.12	0.27	7.98	-1.07	1.43	-1.29	0.49	0.09	3.52	-0.64	9.67
ANKRD52	0.65	10.06	0.71	6.58	2.98	9.95	0.44	7.87	-0.39	3.2	0.25	4.44	0.29	4.13	0.59	4.32	-0.49	2.84	-1.42	2.04	0.45	4.27	0.26	3.47	-0.64	2.54	-0.23	3.26	-0.29	2.93	1.13	5.03	-0.12	3.29	-1.12	2.02	-0.58	2.51	-0.78	1.76	-1.68	3.35
ANKRD53	-0.23	0.89	4.08	3.74	-0.51	0.31	-0.32	0.61	-0.68	0.16	0.04	0.57	0.43	0.7	-0.02	0.46	0.23	0.51	-0.51	0.26	-0.17	0.44	0.56	0.69	-0.49	0.21	-0.46	0.22	-0.08	0.38	-0.02	0.44	0.1	0.53	-0.59	0.16	-0.74	0.1	-0.5	0.35	-0.14	0.37
ANKRD54	1.6	5.79	1.57	3.74	1.94	4.08	1.5	4.4	-0.41	1.28	0.09	1.88	0.25	1.74	-0.55	1.28	-0.66	1.03	-1.11	0.86	0.54	1.89	-0.35	1.21	-0.71	0.95	-0.17	1.34	-0.5	1.09	0.79	2.07	-0.17	1.41	-0.73	0.85	-0.56	0.98	-0.38	0.35	-1.98	1.49
ANKRD55	-0.29	1.08	-0.03	0.94	0.09	1.25	0.35	1.79	-0.51	0.23	3.88	4.7	0.12	0.86	-0.51	0.22	-0.33	0.42	-0.6	0.13	-0.34	0.37	-0.52	0.2	-0.51	0.18	-0.37	0.34	-0.54	0.17	-0.46	0.31	-0.48	0.23	-0.36	0.29	1.39	1.56	0.29	0.35	-0.28	1.49
ANKRD6	0.41	26.44	-0.46	12.59	-0.95	9.09	1.68	30.37	-0.8	6.73	-0.32	10.08	1.54	18.81	0.07	11.17	0.03	9.81	-0.65	7.18	2.08	22.12	-0.13	9.26	-0.42	7.35	-0.24	8.84	-0.5	7.22	1.89	21.07	-0.34	8.57	-0.81	5.4	-1.36	3.13	0.39	5.28	-1.1	15.99
ANKRD60	-0.1	0.01	-0.32	0	-0.32	0	-0.32	0	-0.18	0	1.23	0.02	-0.23	0	-0.32	0	-0.32	0	-0.32	0	-0.32	0	-0.32	0	-0.07	0	-0.32	0	-0.32	0	-0.32	0	-0.32	0	4.11	0.04	-0.32	0	-0.32	0	-0.32	0
ANKRD61	1.12	1.08	1.4	0.77	2.48	0.78	0.58	0.75	-0.63	0.18	0.6	0.37	0.25	0.32	-0.83	0.15	-0.55	0.16	-0.61	0.18	-0.97	0.14	-0.35	0.21	-0.68	0.15	-0.48	0.18	-0.54	0.17	1.02	0.42	-0.73	0.18	0.76	0.29	-0.37	0.17	-1.9	0.35	0.45	0
ANKRD62	-0.16	0.12	-0.07	0.09	0.71	0.24	4.12	0.95	-0.31	0.04	-0.12	0.06	-0.24	0.05	-0.1	0.07	-0.66	0	0.15	0.07	-0.47	0.02	-0.2	0.04	-0.37	0.03	-0.28	0.04	0.04	0.07	0.23	0.1	-0.02	0.06	-0.34	0.02	-0.6	0.01	-0.66	0	-0.66	0
ANKRD65	-1.01	0	1.94	0.26	-0.39	0.08	-0.12	0.12	-0.7	0.02	-0.05	0.08	1.9	0.2	0.09	0.07	0.27	0.07	-0.74	0.02	0.04	0.1	-0.51	0.03	0.5	0.08	1.23	0.14	-0.4	0.03	1.96	0.21	-1.04	0	-1.04	0	0.14	0.06	-1.04	0	-1.04	0
ANKRD66	-0.31	0	0.47	0.02	-0.41	0	3.38	0.06	-0.41	0	0.61	0.02	-0.35	0	-0.41	0	-0.41	0	-0.41	0	-0.41	0	-0.41	0	-0.41	0	-0.41	0	-0.41	0	2.3	0.02	-0.41	0	-0.41	0	-0.41	0	-0.41	0	-0.41	0
ANKRD7	0.19	3.05	-0.05	1.17	-0.39	0.16	4.27	14.64	-0.39	0.12	-0.05	0.94	-0.18	0.58	-0.33	0.29	-0.1	0.65	-0.18	0.5	-0.05	0.93	-0.26	0.33	-0.39	0.08	-0.37	0.15	-0.3	0.26	-0.24	0.46	-0.27	0.35	-0.39	0.09	-0.41	0.06	0.33	0	-0.44	2.23
ANKRD9	3.62	17.26	0.02	1.48	0.1	1.65	1.21	6.33	-0.38	0.21	-0.42	0.09	-0.45	0.03	-0.44	0.07	-0.33	0.28	1.61	4.08	-0.44	0.08	-0.44	0.07	-0.45	0.03	-0.45	0.02	-0.46	0	-0.47	0	-0.47	0	-0.37	0.18	-0.46	0.01	-0.06	0	-0.47	1.12
ANKS1A	0.47	63.03	-0.09	45	1.87	69.44	0.14	49.75	1.83	52.49	-0.92	23.38	-0.71	25.17	-0.83	22.85	-0.65	23.07	-0.49	25.52	1.59	51.48	-0.12	28.96	0.13	28.87	0.2	32.72	0.81	38.04	-0.37	30.67	1.37	47.01	-1.33	12.9	-1.44	11.26	-0.9	25.35	-0.55	26.77
ANKS1B	-1	3.3	0.7	41.32	-0.91	5.02	0.28	31.91	-1.06	0.6	-0.74	7.12	1.34	39.77	-0.96	2.58	0.54	25.26	-0.79	5.07	-0.09	18.39	0.88	29.48	-1.07	0.32	-1.05	0.79	1.12	30.07	0.74	32.05	1.15	31.81	-0.89	3.23	-1.08	0.25	1.3	40.85	1.58	44.98
ANKS3	1.15	16.21	1.72	12.52	1.33	10.66	0.82	12.44	-0.74	4.37	0	6.12	0.71	6.88	-0.12	5.4	-0.39	4.57	-1.27	3.45	0.16	6.06	-0.45	4.39	-1.49	2.79	-1.03	3.73	-0.32	4.38	1.59	8.25	-0.61	4.58	-1.32	2.93	-1.03	3.24	1.03	5.99	0.27	8.18
ANKS4B	3.01	3.26	-0.18	0.17	-0.24	0.16	2.82	2.4	-0.28	0.07	-0.33	0.05	-0.39	0.03	-0.47	0	-0.21	0.09	0.71	0.42	-0.26	0.06	-0.37	0.04	-0.43	0.01	-0.37	0.04	-0.43	0.01	-0.32	0.06	-0.47	0	-0.4	0.02	-0.43	0.01	-0.47	0	-0.47	0
ANKS6	1.36	11.68	1.38	7.8	0.23	4.47	1.2	9.26	-0.86	1.47	0.67	4.41	1.17	4.93	-0.68	1.74	-0.11	2.42	-0.29	2.28	0.75	4.34	-1.02	1.11	-1.25	0.71	-0.76	1.58	-1.38	0.54	1.08	4.82	-1.37	0.65	-0.78	1.28	-0.99	1.04	0.83	4.23	0.83	4.83
ANKUB1	2.35	49.01	0.88	30.62	1.92	35.97	1.62	37.29	1.04	21.73	0.19	21.1	0.51	20.64	-0.35	16.51	-0.75	13.7	-0.55	14.41	-0.82	15.38	-0.7	13.66	-0.94	11.85	-0.48	14.97	-0.51	13.89	-0.72	15.59	-0.31	15.85	-0.15	14	-0.75	11.87	-1.07	15.49	-0.39	17.84
ANKZF1	1.64	7.21	0.46	3.4	0.98	3.76	0.35	4.02	0.13	2.05	-0.07	2.02	0.14	2.14	0.36	2.16	0.41	2	-0.54	1.54	-0.48	1.76	-0.95	1.2	-0.65	1.29	-0.24	1.66	-0.76	1.26	-0.49	1.71	-0.23	1.82	-0.46	1.25	2.68	3.05	0.06	0.35	-2.35	2.97
ANLN	-0.22	0.21	-0.22	0.3	4.36	57.76	-0.17	1.3	-0.21	0.27	-0.21	0.25	-0.23	0.06	-0.22	0.11	-0.2	0.37	-0.22	0.07	-0.21	0.27	-0.23	0.05	-0.23	0.06	-0.22	0.1	-0.23	0.03	-0.23	0	-0.22	0.18	-0.23	0.07	-0.22	0.1	-0.21	0	-0.23	0.37
ANO1	-0.64	0.59	-0.38	5.13	-0.58	1.88	-0.52	3.1	-0.66	0.1	-0.11	7.69	0.28	11.53	-0.57	1.17	-0.35	3.75	-0.57	1.06	-0.46	2.76	1.77	26.07	-0.61	0.52	-0.57	1.06	1.9	27.13	2.13	33.86	2.05	30.87	-0.56	1.19	-0.65	0.15	-0.4	1.76	-0.52	3.72
ANO10	-1.06	21.23	1.98	37.8	1.66	35.82	-0.27	23.86	-0.15	14.99	1.27	25.74	-0.52	13.47	0.6	19.7	-0.14	13.96	-1.57	6.5	1.1	23.53	0.3	16.08	0.44	15.73	0.69	18.65	-0.21	13	-0.46	14.13	0.12	16.14	-1.18	7.32	-1.52	5.85	0.13	8.1	-1.2	20.07
ANO2	-0.55	2.72	-0.27	13.89	-0.41	8.07	-0.45	7.17	-0.58	0.65	1.97	73.12	-0.54	2.22	1.33	58.2	-0.44	5.38	-0.42	6	-0.16	15.4	-0.54	1.79	2.24	70.12	2.32	75.54	-0.58	0.59	-0.53	2.73	-0.58	0.59	-0.51	2.71	-0.53	2.1	-0.18	0	-0.59	17.47
ANO3	-0.37	1.97	4.06	21.13	-0.44	0.78	-0.15	2.6	-0.53	0.15	-0.29	1.12	0.08	2.7	-0.48	0.37	0.47	3.52	-0.47	0.37	-0.41	0.69	0.45	3.36	-0.52	0.14	-0.47	0.32	-0.26	1.07	-0.1	1.98	-0.16	1.47	-0.48	0.29	-0.55	0.02	-0.16	4.93	0.77	2.23
ANO4	-0.59	1.09	0.18	2.11	-0.52	0.94	3.08	6.19	-0.77	0.24	0.24	1.59	0.46	1.71	-0.72	0.31	0.02	1.07	-0.57	0.42	-0.53	0.56	-0.49	0.52	-0.84	0.13	-0.75	0.26	1.06	2.07	-0.58	0.46	1.54	2.93	-0.76	0.2	-0.89	0.09	0.45	2.11	0.98	2.23
ANO5	3.12	67.89	0.43	16.37	-0.23	5.41	2.1	45.96	-0.46	0.52	-0.36	2.47	-0.49	0.05	-0.47	0.48	-0.34	2.17	1.58	26.16	-0.45	0.68	-0.43	0.88	-0.48	0.15	-0.48	0.26	-0.45	0.49	-0.49	0.04	-0.42	0.76	-0.47	0.31	-0.49	0.01	-0.21	0	-0.49	5.95
ANO6	0.25	55.95	3.59	82.44	0.63	52.9	0.97	55.63	-0.35	24.15	0.47	39.27	-0.13	28.46	0.48	36.8	-1.14	10.65	-0.63	18.73	-0.16	28.99	-0.29	23.31	-0.38	20.51	-0.12	26.56	-0.63	17.62	0.15	34.03	-0.63	18.84	-1.17	8.78	-0.97	11.57	-0.06	28.52	0.11	34.94
ANO7	1.74	1.86	0.34	0.7	0.64	0.63	1.91	1.42	-0.56	0.27	-0.18	0.39	1.25	0.67	-0.38	0.35	0.84	0.51	0.91	0.5	0.58	0.52	-0.95	0.18	-0.95	0.16	-0.54	0.25	-0.58	0.23	0.47	0.52	-0.84	0.23	-0.68	0.2	-1.29	0.1	-1.84	0.35	0.12	0
ANO8	1.26	2.31	1.13	1.52	3.24	2.43	-0.17	0.93	0.41	0.67	-0.16	0.55	-0.33	0.43	-0.66	0.33	-0.33	0.4	0.34	0.62	-0.31	0.42	-0.13	0.46	-0.51	0.29	-0.37	0.36	-0.86	0.2	0.9	0.9	-0.84	0.23	-0.63	0.22	0.05	0.46	-0.51	0	-1.51	0.74
ANO9	-0.38	0.33	-0.34	0.3	-0.23	0.31	-0.29	0.4	-0.12	0.33	0.02	0.46	-0.11	0.33	-0.08	0.37	0.03	0.33	-0.41	0.11	-0.13	0.33	-0.46	0.08	-0.31	0.17	-0.19	0.25	-0.33	0.15	-0.18	0.33	-0.24	0.23	0.09	0.36	4.3	2.68	-0.06	0	-0.58	0.37
ANP32A	0.08	20.82	1.83	25.53	2.75	30.49	-0.33	13.91	2	17.75	0.2	11.42	-0.03	9.51	-0.25	8.15	-0.24	7.55	-0.62	6.1	-0.15	9.11	-0.88	4.8	-0.42	6.22	-0.23	7.63	-1	4.23	0.32	11.31	-0.94	4.87	-0.29	6.32	-0.15	6.92	-0.74	4.23	-0.9	7.81
ANP32B	-0.53	10.26	0.36	12.86	4.15	32.99	-0.84	5.96	0.09	7.01	0.08	8.11	-0.07	6.8	0.26	8.02	-0.19	5.45	-0.78	3.16	0.04	7.7	-0.39	4.63	-0.44	4.05	-0.2	5.58	-0.24	5.03	-0.25	5.91	0.02	6.69	-0.37	4.08	-0.14	4.94	-0.08	4.58	-0.49	8.55
ANP32D	-0.45	0.01	0.31	0.02	-0.74	0	0.88	0.03	0.09	0.01	1.87	0.03	0.27	0.01	-0.74	0	2.01	0.02	-0.74	0	-0.74	0	0.36	0.01	-0.33	0	-0.35	0.01	-0.42	0	2.41	0.04	-0.74	0	-0.74	0	-0.74	0	-0.74	0	-0.74	0
ANP32E	0.57	9.04	-0.23	3.5	4.15	16.46	-0.04	4.86	-0.6	1.55	-0.06	2.97	-0.01	2.87	-0.43	1.96	-0.31	2.05	-0.14	2.26	-0.19	2.51	-0.51	1.57	-0.65	1.19	-0.35	1.92	-0.42	1.69	-0.4	2.07	-0.39	2	-0.52	1.34	0.12	2.45	0	3.17	0.39	3.72
ANPEP	-0.47	0.14	-0.37	0.68	3.99	20.3	-0.32	1.01	1.3	6.39	0.56	4.42	-0.26	0.95	-0.39	0.37	-0.37	0.47	-0.43	0.2	-0.33	0.68	-0.29	0.68	-0.23	0.82	-0.23	0.96	-0.13	1.18	-0.45	0.19	-0.18	1.17	-0.28	0.65	-0.44	0.17	-0.41	0.7	-0.29	0.74
ANTXR1	-0.74	8.39	0.04	28.57	-0.63	9.4	0.24	35.78	-0.73	4.09	-0.71	5.18	0.93	38.42	-0.83	2.23	0.79	31.97	-0.7	4.41	-0.58	7.53	1.93	48.63	-0.91	0.2	-0.88	0.88	0.21	21.29	2.68	65.95	0.27	23.94	-0.82	2.13	-0.91	0.16	0.65	30.99	0.68	37.92
ANTXR2	0.26	41.39	0.81	39.64	1.5	50.86	1.77	53.8	0.46	25.31	-0.86	7.47	0.93	32.23	-1.16	2.18	0.43	23.23	-0.33	13.75	0.44	26.13	-1.03	4.09	-1.29	0.16	-1.23	1.1	-1.15	2.34	0.16	22.61	-1.14	2.93	0.01	15.7	0	15.81	-0.39	40.49	1.79	17.1
ANXA1	-0.99	0.16	2.65	43.42	1.62	38.4	-0.81	3.44	0.32	14.78	-0.18	10.88	-0.19	10.12	-0.45	6.81	0.34	13.93	-0.95	0.62	0.06	12.62	-0.89	1.34	-0.65	3.78	-0.45	6.26	-0.97	0.42	0.28	15.99	-0.97	0.35	0.55	14.13	0.18	11.41	1.86	7.04	-0.36	33.46
ANXA10	-0.2	0.89	-0.78	0.24	-0.44	0.47	3.58	2.81	-0.84	0.12	0.23	0.6	-0.01	0.47	1.06	0.86	0.24	0.49	-0.84	0.15	0.76	0.77	-0.41	0.27	-0.08	0.37	0.09	0.49	-0.33	0.29	-0.49	0.27	-0.44	0.35	-0.06	0.31	-0.66	0.15	0.79	0	-1.18	0.74
ANXA11	2.63	49.19	0.79	28.18	0.4	25.55	0.48	29.94	-0.07	15.24	0.69	20.97	-0.33	14.72	-0.98	10.75	-0.95	10.09	-0.04	14.54	-1.16	10.6	-0.45	12.28	-0.43	11.58	-0.12	14.15	-0.44	12.02	-0.54	13.7	-0.58	12.68	2.47	21.97	0	12.93	-0.75	11.97	-0.61	14.87
ANXA13	0.67	1.91	-0.18	0.28	-0.43	0	3.78	5	-0.37	0.05	-0.3	0.11	-0.34	0.08	-0.37	0.04	-0.41	0.02	-0.22	0.15	-0.29	0.1	-0.28	0.12	-0.38	0.04	-0.37	0.05	-0.37	0.04	-0.26	0.15	-0.43	0	-0.43	0	-0.33	0.06	1.74	0	-0.43	1.86
ANXA2	-1.18	7.77	1.44	44.74	1.4	46.87	-0.64	17.93	-0.25	15.38	0.59	27.97	0.27	22.47	0.15	20.74	0.69	24.09	-1.13	4.04	1.46	36.85	-1.14	3.89	0.19	17.61	0.45	22.4	-1.27	2.25	0.37	24.11	-1.29	2.05	-1.19	2.8	-0.94	5.47	1.5	23.24	0.51	38.66
ANXA3	-0.65	0.57	-0.41	4.34	-0.51	2.82	-0.41	4.69	-0.67	0.12	1.17	20.33	-0.63	0.54	2.07	27.66	-0.35	3.47	-0.51	1.65	0.18	9.55	-0.64	0.39	2.25	24.92	1.9	24.08	-0.66	0.13	-0.49	2.07	-0.65	0.29	-0.57	0.94	-0.62	0.53	0.86	0	-0.68	19.7
ANXA4	0.71	41.81	0.03	24.66	1.14	35.97	0.82	36.22	1.94	30.6	2.05	34.03	0.4	20.5	-0.54	12.36	-0.1	14.42	-0.61	10.92	0.15	18.7	-0.79	9.35	-1.28	5.12	-0.67	10.6	-1.21	5.86	0.48	21.36	-1.36	5.22	0.67	17.81	-1.29	4.62	0.04	10.92	-0.57	21.19
ANXA5	-0.92	4.95	1.82	39.72	0.88	29.7	-0.56	10.93	0.35	15.38	-0.07	12.73	0.9	21.41	-0.57	6.57	-0.06	10.6	-0.81	3.27	-0.11	11.91	-0.86	2.87	-0.79	3.4	-0.66	5.08	-0.83	3.12	0.81	21.11	-0.74	4.58	-0.62	4.95	-1.06	0.77	2.17	26.76	1.71	37.92
ANXA6	0.23	19.17	3.31	32.48	-0.19	10.42	0.08	15.19	-0.97	2.73	-0.69	4.84	-0.09	7.63	-0.97	2.73	-0.12	6.48	-0.45	5.14	-0.86	3.45	1.05	11.93	-0.86	2.79	-0.77	3.54	0.14	7.46	-0.32	6.43	0.3	9.04	0.44	7.91	1.33	11.68	-0.94	8.45	0.35	3.35
ANXA7	1.86	29	1.65	20.9	0.49	16.22	1.63	22.71	-0.26	9	0.51	12.53	-0.24	9.53	0.3	10.38	-1.01	6.78	-0.62	7.62	0.63	12.04	-1.06	6.59	-0.56	7.06	-0.09	8.86	-1.78	4.83	-0.39	9.06	-1.02	7.04	-0.38	7.08	-1.22	5.52	0.89	10.21	0.66	14.87
ANXA8	-0.22	0.02	-0.21	0.04	-0.23	0	-0.2	0.14	-0.22	0	-0.21	0.05	-0.22	0.02	-0.23	0	-0.23	0	-0.23	0	-0.23	0	-0.23	0	-0.22	0	-0.22	0.01	-0.21	0.02	-0.22	0.02	-0.21	0.06	-0.19	0.07	-0.23	0	4.36	0	-0.23	12.64
ANXA8L1	-0.22	0	-0.2	0.02	-0.22	0	-0.16	0.09	-0.22	0	-0.22	0	-0.22	0	-0.22	0	-0.22	0	-0.22	0	-0.22	0	-0.22	0	-0.22	0	-0.22	0	-0.22	0	-0.22	0	-0.22	0	-0.22	0	-0.22	0	4.36	0	-0.22	4.09
ANXA9	0.71	1.25	0.18	0.64	0.57	0.63	0.72	1.07	-0.31	0.27	-0.31	0.29	-0.38	0.26	0.06	0.33	-0.33	0.23	-0.28	0.26	-0.69	0.19	-0.6	0.17	-0.75	0.14	-0.49	0.19	-0.9	0.12	-0.3	0.27	-0.23	0.29	-0.79	0.13	-1.09	0.07	2.85	0.7	2.37	1.49
AOAH	-0.5	0.89	-0.39	4.51	1.54	59.64	-0.43	3.7	1.94	51.49	-0.34	5.21	-0.47	1.24	-0.38	3.9	-0.35	4.05	-0.42	2.29	0.71	30.44	-0.5	0.39	-0.48	1.01	-0.45	1.71	-0.51	0.14	-0.49	0.84	-0.52	0	-0.34	3.94	3.18	60.22	-0.28	1.06	-0.49	7.81
AOC2	-0.41	0.16	3.59	1.03	0.76	0.31	1.58	0.64	0.24	0.17	0.28	0.17	-0.29	0.09	-0.27	0.09	0.41	0.19	-0.38	0.07	-0.66	0.04	-0.55	0.05	-0.34	0.07	-0.22	0.09	-0.37	0.07	-0.37	0.08	-0.32	0.12	-0.48	0.04	-0.41	0.05	-0.89	0	-0.89	0
AOC3	-0.37	0.01	4.17	21.09	-0.31	0.31	-0.31	0.29	-0.37	0.02	-0.29	0.28	-0.28	0.32	-0.33	0.13	-0.21	0.51	-0.34	0.09	-0.29	0.31	0.89	3.81	-0.35	0.05	-0.33	0.11	0.24	1.8	-0.34	0.13	0.12	1.7	-0.36	0.04	-0.35	0.06	-0.21	0	-0.37	0.74
AOX1	-0.56	0.15	1.44	11.84	0.3	5.33	-0.22	2.52	-0.53	0.2	-0.44	0.63	1.52	8.42	-0.55	0.15	-0.36	0.89	-0.45	0.42	-0.47	0.42	-0.52	0.23	-0.57	0.02	-0.57	0.04	-0.55	0.09	-0.47	0.5	-0.57	0.06	-0.56	0.09	-0.57	0.02	1.87	11.62	2.82	11.52
AP1AR	0.52	11.38	1.47	10	1.9	10.66	1.08	10.44	1.09	5.82	0.04	4.68	-0.68	2.98	0.02	3.9	-1.34	1.63	-0.91	2.26	0.44	5.15	-1.01	2.12	-0.23	3.02	-0.02	3.76	-1.12	1.86	-0.88	2.51	-1.04	2.29	-0.63	2.31	-0.2	2.94	1.88	3.52	-0.37	9.29
AP1B1	-0.12	15.12	-0.16	10.04	3.14	42.24	-0.4	8.68	2.75	27.6	-0.03	8.28	-0.49	3.94	-0.08	7.16	-0.51	3.33	-0.48	3.64	-0.18	6.68	-0.55	3.03	-0.36	4.14	-0.3	4.99	-0.66	2.15	-0.37	5.01	-0.54	3.23	-0.25	4.3	-0.21	4.88	0.11	4.93	-0.31	11.15
AP1G1	0.08	32.93	2.29	33.05	1.5	29.08	-1.16	22.42	0.64	17.69	0.43	19.69	0	16.9	0.01	16.55	-1.22	11.7	-2.17	9.07	0.22	17.95	-0.49	13.44	-0.58	12.22	-0.16	14.71	-0.49	12.93	0.57	18.6	0.3	16.26	-0.93	10.77	0.4	13.94	1.31	13.38	-0.55	24.91
AP1G2	-1.23	0.52	-0.31	1.71	1.76	4.62	-1	0.81	1.03	2.27	0.49	1.99	-0.28	1.15	0.34	1.7	-0.78	0.61	-1.26	0.18	0.72	2.08	-1.01	0.4	-0.4	0.84	0.09	1.4	-0.69	0.62	-0.68	0.81	-0.78	0.59	0.55	1.5	2	2.59	1.72	1.06	-0.28	4.83
AP1M1	-0.17	10.18	2.15	12.8	3.1	14.34	-0.43	7.69	0	4.63	0.3	5.9	0.36	5.58	0.43	5.33	-0.48	3.42	-1.35	2.24	0.07	5.08	-0.26	3.83	-0.41	3.37	-0.25	3.98	-0.61	3.18	-0.07	4.78	-0.17	4.46	-0.98	2.28	0.38	4.31	-0.7	2.82	-0.9	4.46
AP1M2	-0.09	0.32	0.79	0.36	1.24	0.55	0.36	0.29	-0.38	0.09	0	0.18	-0.46	0.08	-0.67	0.04	-0.64	0.05	-0.2	0.11	0.56	0.19	-0.48	0.07	-0.74	0.04	-0.23	0.1	-0.72	0.04	-0.32	0.1	-0.12	0.12	-0.25	0.09	-0.18	0.1	3.66	0	-1.11	0.74
AP1S1	-0.32	0.62	-0.06	0.47	1.62	1.25	-0.01	0.52	-0.22	0.28	0.39	0.54	-0.46	0.22	-0.18	0.31	-1.05	0.05	-0.93	0.11	0.54	0.5	-0.66	0.15	-0.21	0.24	-0.03	0.32	-0.83	0.1	-0.13	0.33	-1.13	0.06	-0.34	0.2	-0.58	0.15	1.58	1.06	3.02	0.74
AP1S2	1.65	44.5	-0.54	5.23	1.34	31.03	1.54	34.83	0.73	16.03	-0.11	9.03	-0.81	0.66	-0.35	5.84	2.61	29.99	0.47	12.98	-0.32	6.08	-0.75	1.24	-0.52	3.35	-0.38	5.15	-0.84	0.28	-0.71	1.73	-0.84	0.18	-0.51	3.05	-0.68	1.5	-0.13	0	-0.86	8.92
AP1S3	-0.37	3.27	-0.19	4.17	-0.09	5.41	0	7.46	-0.24	2.3	-0.16	3.25	-0.4	1.14	-0.3	1.9	-0.36	1.21	-0.43	0.79	-0.29	1.95	-0.42	0.87	-0.28	1.71	-0.24	2.21	-0.45	0.65	-0.38	1.34	-0.42	0.94	3.75	24.55	-0.18	2.28	1.97	0	-0.53	21.19
AP2A1	-0.28	16.16	0.83	15.98	2.55	22.81	-0.99	9.37	-0.03	7.91	0.24	10.25	-0.18	8.04	-0.49	6.63	-0.89	4.87	-1.33	3.82	0.15	9.09	0.03	7.5	-0.69	5.11	-0.42	6.49	0.92	9.63	-0.31	7.52	2.46	14.67	-0.95	4.12	-0.53	5.26	-0.06	7.04	-0.01	10.41
AP2A2	-0.55	23.07	-0.19	26.26	3.39	78.84	-0.51	20.22	2.17	50.91	0.05	24.89	-0.31	16.39	-0.12	19.48	-0.42	12.33	-0.72	7.12	0.88	37.5	-0.55	10.15	-0.25	14.34	-0.16	17.4	-0.55	9.83	-0.18	19.4	-0.41	13.38	-0.52	9.5	-0.43	10.8	-0.1	10.56	-0.53	23.42
AP2B1	-0.3	34.72	-0.02	27.61	1.47	32.92	-1.14	25.08	-0.27	17.42	1.11	24.81	-0.13	18.83	1.14	22.63	-1.33	12.88	-2.48	9.58	1.04	23.26	-0.6	15.17	0.1	15.93	0.4	18.46	-0.21	15.69	0.43	20.98	1.27	21.6	-0.16	14.51	0.58	16.65	0.45	13.03	-1.37	24.54
AP2M1	1.83	7.54	0.6	3.23	1.99	5.25	1.25	5.15	0.03	1.6	0.17	2.13	-0.06	1.65	-0.39	1.28	-0.07	1.44	1.16	2.52	0.21	1.95	-0.78	0.7	-1.12	0.38	-0.8	0.78	-1.11	0.41	-0.27	1.38	-1.06	0.53	-1.08	0.4	-1.25	0.24	1.17	1.06	-0.41	3.72
AP2S1	-0.22	5.03	0.28	5.13	3.92	17.71	-0.44	3.04	1.3	5.93	0.15	3.37	-0.24	2.18	0.02	2.67	-0.4	1.51	-0.57	1.23	0.1	3.18	-0.24	1.97	-0.55	1.09	-0.41	1.59	-0.49	1.33	-0.42	1.67	-0.45	1.64	-0.62	0.87	-0.62	0.9	-0.3	3.17	0.21	2.23
AP3B1	-0.75	42.54	-0.09	41.48	3.4	73.12	-0.57	38.39	1.65	43.75	0.22	35.83	0	31.26	0.02	30.34	-0.62	22.2	-1.42	14.8	0.22	33.95	-0.96	19.05	-0.2	24.18	0.17	29.88	-0.79	20.03	0.37	35.39	-0.35	25.76	-0.47	20.63	0.37	28.04	-0.33	29.58	0.13	34.57
AP3B2	-0.69	0.47	0.58	1.41	0.02	1.02	0.4	1.76	-0.8	0.14	-0.48	0.39	0.45	0.94	-0.72	0.2	0.41	0.84	-0.75	0.17	-0.76	0.17	-0.06	0.52	-0.86	0.08	-0.68	0.18	0.47	0.8	-0.1	0.6	1.15	1.29	-0.68	0.16	-0.87	0.07	3.45	1.06	0.52	2.6
AP3D1	0.75	21.16	1.3	17.33	3.19	23.35	-0.79	10.93	1.12	10.9	0.26	9.82	-0.34	7.48	0	8.13	-1.15	4.47	-0.89	5.34	0.33	9.63	-0.67	5.69	-0.35	6.03	0.08	7.83	-0.84	5.08	0.06	8.56	-0.56	6.51	-0.69	4.9	-0.17	6.14	0.39	4.58	-1.01	10.04
AP3M1	0.86	15.33	1.58	12.14	2.81	14.97	-0.12	10.1	0.18	5.74	0.57	7.15	-0.42	5.17	0.63	6.35	-0.55	4.36	-1.3	3.51	0.2	6.37	-0.32	4.68	-0.69	3.88	-0.38	4.7	-0.32	4.49	0.42	6.24	-0.31	5.28	-0.75	3.47	-0.45	4.02	0.35	2.46	-1.97	8.55
AP3M2	-0.57	8.09	-0.32	6.39	1.01	11.76	-0.49	6.91	-0.73	2.85	1.17	9.62	-0.56	3.55	0.88	7.84	-0.55	3.22	-1.1	1.65	-0.14	5	1.1	7.39	-0.39	3.32	-0.39	3.66	1.83	9.19	-0.6	3.4	2.34	11.03	-0.99	1.66	0.44	5	-1.08	2.11	-0.87	2.97
AP3S1	1.48	33.91	0.93	22.18	0	15.91	1.54	28.49	-0.97	7.23	0.97	16.66	0.4	13.34	0.08	11.39	-0.9	6.9	-0.62	8.32	0.16	12.78	-1.03	6.48	-0.94	6.3	-0.64	8.1	-1.1	5.95	1.43	17.6	-0.97	7.04	1.02	12.36	-1.8	3.02	0.42	12.68	0.55	16.73
AP3S2	1.1	33.76	2.23	30.49	2.38	30.17	0	22.91	1.14	16.78	0.34	15.95	-0.11	13.11	0	13.31	-0.99	8.55	-1.13	8.32	0.02	13.72	-0.68	9.53	-0.87	8.39	-0.2	11.41	-0.91	8.5	0.14	14.13	-0.76	9.74	-0.97	7.53	-0.84	8.04	0.29	11.27	-0.16	16.36
AP4B1	0.02	5.22	-0.29	2.84	3.02	7.84	-0.59	3.33	0.3	2.41	0.21	2.62	-0.08	2.15	0.3	2.47	-0.24	1.65	-0.96	1.14	0.6	2.88	-0.28	1.71	-0.2	1.66	-0.08	1.91	-0.59	1.39	0.33	2.57	-0.36	1.7	-0.42	1.32	2.05	3.32	-1.28	0.7	-1.47	1.49
AP4E1	0.79	24.26	0.56	16.22	3.48	27.66	0.87	20.42	0.19	9.39	0.16	10.59	-0.16	8.72	0.2	9.67	-1.05	5.01	-0.79	5.91	0.21	10.17	-0.33	7.1	-0.52	6.1	-0.16	7.82	-0.74	5.63	0.62	11.29	-0.71	6.28	-1.02	4.28	0.08	7.4	-0.86	5.63	-0.82	8.18
AP4M1	1.03	6.77	-0.19	2.99	0.94	4.15	-0.65	3.5	-1.04	1.34	0.42	2.7	0.56	2.55	2.44	3.88	-0.41	1.63	-0.66	1.54	0.1	2.28	0.13	1.97	-0.14	1.69	0.32	2.14	-0.35	1.6	1.05	2.96	0.87	2.52	-0.8	1.19	-1.28	0.96	-0.08	0.35	-2.25	2.6
AP4S1	2.26	29.38	0.47	16.99	-0.4	14.18	0.83	20.74	-1.01	8.39	1.46	14.39	-0.16	10.45	-0.15	10.33	-0.79	8.08	-1.8	6.81	0.2	11.25	-0.33	8.85	-0.65	7.82	-0.01	9.62	-0.58	8.18	1.3	13.09	0.3	10.5	1.13	9.63	-0.79	7.2	0.19	7.75	-1.47	13.01
AP5B1	0.09	3.08	3.9	8.01	1.2	3.53	-0.19	2.08	0.48	1.72	-0.2	1.09	0.26	1.56	-0.26	0.9	-0.55	0.56	-0.32	0.79	-0.06	1.24	-0.23	0.84	-0.74	0.32	-0.67	0.45	-0.53	0.54	0.11	1.38	-0.3	0.76	-0.55	0.49	-0.27	0.71	-0.5	0.35	-0.67	0.74
AP5M1	2.54	23.75	1.31	13.72	1.35	13.17	1.81	17.33	-0.01	6.33	0.37	8.09	-0.33	5.98	-0.06	6.28	-1.06	3.96	-0.38	5.29	-0.16	6.39	-0.7	4.6	-0.64	4.36	0.01	5.99	-0.82	4.27	-0.54	5.59	-0.72	4.99	-1	3.58	0.11	5.33	0.24	3.52	-1.32	8.55
AP5S1	0.85	2.51	0.33	1.37	2.31	2.19	0.4	1.74	-0.18	0.69	0.01	0.89	-0.15	0.75	-0.32	0.66	-0.83	0.42	-0.72	0.46	0.75	1.08	-0.58	0.49	-0.89	0.36	-0.41	0.58	-0.8	0.4	-0.28	0.67	-0.47	0.59	-1.2	0.2	-0.84	0.34	2.69	0.7	0.33	1.86
AP5Z1	-0.47	6.25	0.16	5.53	3.8	12.54	-0.02	6.42	1.21	4.85	0.19	4.07	-0.07	3.28	-0.15	3.13	-0.37	2.45	-1.34	1.27	-0.16	3.11	-0.29	2.61	-0.44	2.23	-0.05	2.95	-0.53	2.19	-0.2	3.07	-0.72	2.17	-0.47	2.11	0.45	3.13	-0.58	2.82	0.04	2.6
APAF1	-0.79	5.09	-0.33	7.41	3.74	36.68	-0.67	5.24	1.48	14.4	-0.01	7.46	0.12	7.72	-0.08	6.32	-0.27	4.85	-0.85	1.65	-0.16	6.16	-0.54	3.32	-0.34	4.04	-0.09	5.89	-0.6	2.88	0.49	9.94	-0.57	3.46	-0.27	4.26	0.29	6.8	-0.04	3.52	-0.51	8.55
APBA1	-0.9	7.73	-0.68	7.58	2.71	36.91	0.08	16.69	1.59	19.54	-0.68	5.35	-0.03	9.58	-0.48	6.19	0.44	11.65	-0.97	2.61	0.66	14.94	0.12	9.27	-0.77	3.51	-0.78	3.75	1.14	14.83	-0.26	8.25	1.33	17.08	-0.7	3.85	-1.22	0.77	-0.48	8.1	-0.13	7.81
APBA2	-0.3	1.32	-0.31	0.75	-0.33	0.55	0.21	6.1	-0.35	0.22	-0.27	0.72	-0.33	0.37	-0.3	0.53	-0.3	0.51	-0.32	0.33	1.82	14.71	-0.36	0.14	-0.35	0.19	-0.33	0.32	-0.36	0.1	-0.33	0.33	-0.37	0.12	-0.32	0.31	3.83	20.41	-0.31	0.35	-0.32	0.74
APBA3	0.92	2.74	1.21	1.97	0.85	1.65	-0.2	1.62	-0.39	0.76	1.78	1.54	0.09	0.98	-0.3	0.79	-0.21	0.79	-1.24	0.51	0.25	0.98	-0.54	0.67	-0.29	0.69	0.47	0.94	-0.81	0.59	0.55	1.04	0.05	0.82	-0.46	0.65	1.85	1.15	-2.19	0.35	-1.38	0.37
APBB1	2.35	13.56	-0.59	3.98	-1.07	2.98	0.88	8.22	-2.23	0.56	0.03	3.78	0.23	3.64	-0.31	3.02	-0.01	2.91	-0.26	2.83	0.19	3.67	0.75	3.79	-1.02	1.76	-0.86	2.16	-0.1	2.7	0.91	4.49	0.01	3.46	-1.34	1.34	0.77	3.42	0.78	3.87	0.89	4.46
APBB1IP	-0.56	0.45	2.39	65.53	2.05	62.85	-0.5	2.92	1.15	32.86	-0.44	3.5	-0.35	5.28	-0.51	1.43	-0.19	7.67	-0.52	1.1	-0.47	2.35	-0.55	0.42	-0.56	0.2	-0.55	0.43	-0.57	0.1	-0.55	0.58	-0.57	0	-0.17	6.9	2.21	44.74	-0.27	2.11	-0.47	8.55
APBB2	-1.15	24.26	1.09	81.22	-1.02	22.02	-0.21	53.69	-1.38	4.67	-0.04	48.36	0	47.18	1.2	72.79	-0.28	36.37	-1.02	15.6	-0.53	33.53	1.26	69.22	0.6	54.13	0.95	64.91	1.53	72.38	0.33	57.97	1.65	77.41	-1.24	7.55	-1.43	2.17	-0.3	45.07	-0.01	44.61
APBB3	0.11	2.97	0.79	2.33	1.04	2.59	-0.28	2.11	0.69	1.51	0.3	1.54	0.76	1.62	-0.44	0.97	0.37	1.23	-0.59	0.77	-0.37	1.02	-0.61	0.78	-1.26	0.4	-0.85	0.67	-0.6	0.74	0.42	1.46	0.52	1.41	-1.26	0.38	-1.17	0.39	3.07	0.7	-0.64	2.97
APC	1.01	45.11	0.37	31.9	2.55	43.5	0.88	38.13	1.04	24.64	1	27.17	-0.28	19.7	-0.41	18.73	-0.25	17.78	-1.04	14.91	1.01	26.08	-0.67	15.84	-0.59	15.21	-0.16	18.41	-0.79	14.87	0.96	25.8	-0.78	16.2	-1.28	11.74	-0.69	14.06	-1.22	16.2	-0.65	19.33
APC2	0.3	3.05	0.3	1.79	-0.15	1.57	0.19	2.46	-0.11	0.99	-0.1	1.14	0.21	1.24	-0.96	0.57	3.18	2.49	-1.02	0.53	-0.99	0.6	-0.62	0.68	-0.74	0.58	-0.28	0.86	0.14	1	1.02	1.65	1.48	1.82	0.07	0.9	0.1	0.87	-1.41	0.7	-0.59	0.37
APCDD1	-0.55	1.6	2.61	37.89	-0.5	1.96	-0.37	4.63	-0.62	0.11	0.11	7.64	1.63	21.07	-0.51	1.15	1.81	20.62	-0.42	1.74	-0.46	1.72	-0.5	1.23	-0.48	1.14	-0.46	1.38	-0.6	0.25	-0.2	4.38	-0.56	0.59	-0.56	0.65	-0.62	0.05	-0.53	20.77	1.78	1.86
APCDD1L	-0.09	2.14	0.25	1.82	-0.76	0.55	-0.09	1.71	-0.97	0.27	2.32	2.77	2.76	2.87	1.23	1.76	-0.25	0.75	-0.66	0.42	-0.23	0.85	-0.61	0.45	-0.17	0.71	-0.01	0.86	-0.45	0.54	0.42	1.29	0.09	1	-0.45	0.52	-0.67	0.37	-1.32	0.35	-0.34	0
APCS	-0.17	0	-0.22	0	-0.22	0	4.36	0.03	-0.22	0	-0.22	0	-0.22	0	-0.22	0	-0.22	0	-0.22	0	-0.22	0	-0.22	0	-0.22	0	-0.22	0	-0.22	0	-0.22	0	-0.22	0	-0.22	0	-0.22	0	-0.22	0	-0.22	0
APEH	1.09	1.13	0.89	0.58	1.42	0.94	-0.23	0.43	0.62	0.36	-0.69	0.09	-0.22	0.22	-0.95	0.04	-0.55	0.14	0.6	0.39	-0.41	0.17	-0.18	0.19	-1.08	0.01	-1.04	0.02	-0.4	0.14	-0.57	0.13	-0.8	0.06	-0.14	0.18	1.02	0.37	2.75	0	-1.14	0.74
APEX1	2.21	7.52	1.75	4.32	1.94	4.7	0.04	2.81	0.38	1.71	0.02	1.57	-0.43	1.18	-0.49	1.06	-0.67	0.82	0.49	1.65	-0.27	1.31	-0.64	0.83	-1.24	0.32	-0.86	0.65	-0.8	0.67	-1.02	0.58	-0.47	1.12	-0.76	0.6	-0.59	0.74	0.24	2.11	1.17	2.6
APEX2	-1.01	0.55	0.77	1.18	2.94	2.12	-0.81	0.49	0.65	0.75	1.14	1.11	-0.34	0.46	0.9	0.82	-0.89	0.26	-0.86	0.29	0.82	0.89	-0.82	0.26	-0.01	0.47	0.15	0.57	-0.83	0.25	-0.34	0.48	-1.27	0.18	-0.09	0.4	0.51	0.57	0.27	0.35	-0.86	1.12
APH1A	-0.46	1.57	-0.42	1.05	1.14	2.51	-0.67	1.13	0.39	1.23	0.71	1.57	-0.64	0.64	0.62	1.3	-0.41	0.7	-0.93	0.39	1.52	1.87	-1.29	0.22	0.65	1.13	1.13	1.53	-1.39	0.17	0.63	1.29	-1.67	0	-1.02	0.31	-0.44	0.55	1.09	1.76	1.46	2.23
APH1B	-0.49	8.44	-0.05	7.42	2.87	18.26	-0.1	8.53	1.56	9.33	-0.59	3.67	0.22	5.86	-1.06	1.98	0.26	5.2	-0.93	2.11	0.58	7.2	0.47	5.61	-1.57	0.42	-1.29	1.22	0.46	5.48	-0.59	3.44	0.45	6.04	0.71	5.6	-0.37	3.13	-0.71	5.28	0.15	4.09
API5	-0.17	19.44	1.08	18.12	2.46	21.71	-0.9	12.99	0.34	9.86	0.06	10.71	-0.25	9.06	0.12	9.72	-0.45	7.55	-1.96	4.22	0.35	10.67	-0.44	7.53	-0.69	6.37	-0.44	7.64	-0.67	6.66	-0.4	8.81	-0.82	7.04	-0.6	6.02	0.2	7.84	1.51	11.27	1.66	15.61
APIP	0.67	19.55	3.57	25.75	1.5	16.93	-0.05	12.58	0.06	6.78	-0.49	5.79	-0.14	6.61	-0.03	6.83	-0.32	5.29	-0.69	4.24	-0.03	7.12	-0.33	5.24	-0.96	3.15	-0.7	4.24	-0.21	5.3	0.18	7.85	0.51	8.27	-0.9	3.05	-0.51	4.15	-0.84	4.93	-0.31	5.95
APLF	-0.1	18.22	2.41	23.31	-0.65	9.56	1.48	22.39	-0.6	6.43	-0.01	9.48	0.68	11.01	-0.43	7.14	-0.41	6.34	-1.19	4.59	1.14	12.97	-0.76	5.49	-0.99	4.6	-0.37	6.9	-0.32	6.57	1.52	14.07	-0.14	7.75	-0.07	6.72	-1.57	2.85	0.88	5.99	-0.52	14.5
APLN	0.03	0.37	-0.22	0.15	-0.64	0	0.46	0.43	-0.5	0.03	-0.09	0.14	-0.58	0.02	-0.15	0.13	-0.46	0.05	0.02	0.18	0.7	0.31	-0.38	0.06	2.19	0.57	3.32	0.87	-0.57	0.01	-0.64	0	-0.48	0.06	-0.4	0.04	-0.33	0.06	-0.64	0	-0.64	0
APLNR	-0.7	0.04	0.05	0.92	-0.59	0.16	-0.52	0.29	-0.72	0.01	-0.2	0.4	1.1	1.33	-0.1	0.44	-0.39	0.23	-0.51	0.15	-0.13	0.44	-0.54	0.12	1.14	1.08	2.72	2.17	-0.66	0.05	-0.59	0.13	-0.66	0.06	-0.55	0.11	-0.64	0.06	2.4	0.7	0.07	2.6
APLP1	0.15	0.39	-0.82	0.02	-0.24	0.16	1.59	0.75	-0.75	0.02	-0.03	0.12	-0.66	0.04	2.76	0.53	-0.31	0.07	-0.19	0.11	-0.67	0.04	-0.37	0.07	0.55	0.17	0.42	0.15	-0.74	0.02	-0.29	0.1	-0.55	0.06	-0.65	0.02	-0.42	0.06	2.14	0	-0.92	0.74
APLP2	-0.13	23.13	-0.02	17.86	3.1	48.9	0.04	20.71	1.62	24.64	-0.16	12.25	-0.29	10.14	0.01	12.34	-0.09	10.51	-0.39	8.06	0.67	18.65	-0.88	4.25	-0.39	7.54	-0.08	10.8	-1.15	1.93	0.05	12.99	-1.02	3.46	-0.6	5.76	-0.93	3.15	1.4	4.93	-0.77	29
APMAP	-0.31	5.61	3.93	32.07	0.96	12.77	-0.29	4.89	0.57	6.92	-0.27	3.04	-0.39	2.13	-0.3	2.49	-0.48	1.42	-0.51	1.32	-0.36	2.35	-0.51	1.26	-0.43	1.5	-0.36	2.01	-0.54	1.09	-0.44	1.82	-0.49	1.47	-0.31	1.86	0.74	6.23	0.2	1.76	-0.43	6.32
APOA1	1.75	1	-0.59	0.02	-0.66	0	2.65	1.13	-0.54	0.02	-0.19	0.09	-0.62	0.01	-0.27	0.09	0.63	0.19	1.37	0.33	-0.47	0.04	-0.56	0.02	-0.57	0.01	-0.51	0.03	-0.64	0	-0.66	0	-0.66	0	-0.35	0.04	-0.23	0.06	1.76	0	-0.66	0.37
APOA2	-0.39	0	-0.39	0	-0.39	0	0.71	0.06	3.44	0.07	-0.39	0	-0.39	0	-0.39	0	-0.39	0	-0.39	0	-0.39	0	-0.39	0	-0.32	0	-0.39	0	-0.39	0	-0.39	0	-0.39	0	2.26	0.04	0.11	0.01	-0.39	0	-0.39	0
APOA4	0.83	0	-0.35	0	-0.35	0	-0.35	0	-0.35	0	-0.35	0	1.7	0	-0.35	0	-0.35	0	-0.35	0	-0.35	0	-0.35	0	3.77	0	-0.35	0	-0.35	0	-0.35	0	-0.35	0	-0.35	0	-0.35	0	-0.35	0	-0.35	0
APOA5	-0.16	0	-0.22	0	-0.22	0	4.36	0.03	-0.22	0	-0.22	0	-0.22	0	-0.22	0	-0.22	0	-0.22	0	-0.22	0	-0.22	0	-0.22	0	-0.22	0	-0.22	0	-0.22	0	-0.22	0	-0.22	0	-0.22	0	-0.22	0	-0.22	0
APOB	3.32	13.01	-0.3	0.38	-0.42	0.08	2.25	8.48	-0.43	0.01	-0.2	0.45	-0.34	0.17	-0.44	0	-0.37	0.12	1.14	2.5	-0.38	0.12	-0.37	0.12	-0.44	0	-0.43	0.01	-0.42	0.04	-0.41	0.08	-0.4	0.06	-0.37	0.09	-0.43	0.02	-0.13	0	-0.44	0.37
APOBEC1	0.28	0.19	0.68	0.19	0.38	0.16	-0.31	0.09	-0.54	0.03	-0.49	0.05	-0.06	0.06	-0.42	0.04	-0.5	0.02	-0.96	0	0.28	0.08	-0.33	0.03	-0.27	0.04	0.17	0.07	-0.28	0.04	-0.34	0.04	0.41	0.06	-0.43	0.02	-0.24	0.04	3.94	0	-0.96	0.37
APOBEC2	3.58	9.43	-0.18	0.6	-0.49	0.16	1.03	3.27	-0.33	0.23	-0.18	0.43	-0.36	0.22	-0.47	0.09	0.04	0.63	1.78	2.24	-0.15	0.48	-0.42	0.16	-0.5	0.06	-0.45	0.12	-0.53	0.04	-0.56	0	-0.48	0.12	-0.23	0.25	0.03	0.46	-0.56	0	-0.56	0
APOBEC3A	-0.24	0.16	0.33	0.17	0.02	0.16	-0.35	0.14	3.41	0.39	-0.55	0.03	-0.54	0.03	-0.54	0.02	-0.65	0.02	0.14	0.11	0.31	0.14	-0.55	0.02	-0.48	0.03	-0.44	0.04	-0.46	0.04	-0.53	0.04	-0.19	0.06	-0.27	0.04	0.27	0.1	2.13	0	-0.82	0.37
APOBEC3C	-0.01	1.37	-0.32	0.56	1.67	2.43	-0.31	0.78	0.82	1.06	-0.1	0.55	-0.19	0.47	-0.29	0.4	-0.07	0.51	-0.36	0.31	-0.59	0.19	-0.64	0.13	-0.57	0.17	-0.44	0.29	-0.56	0.19	-0.45	0.31	-0.86	0	0.63	0.72	3.52	2.29	0	0	-0.86	0.74
APOBEC3D	-0.6	0.1	-0.26	0.49	-0.14	0.63	-0.32	0.46	-0.23	0.35	0.33	0.92	0.03	0.61	0.07	0.66	-0.01	0.49	-0.55	0.07	-0.25	0.39	-0.39	0.2	0.07	0.51	0.15	0.64	-0.27	0.29	0.06	0.65	-0.52	0.12	-0.06	0.4	4.19	3.34	-0.65	0	-0.65	0
APOBEC3F	-0.96	0.99	-0.88	0.6	0.87	2.43	-0.79	0.98	0.59	1.42	0.18	1.33	-0.23	0.93	0.27	1.26	0.6	1.26	-1.01	0.31	0.26	1.39	-0.67	0.51	0.22	0.99	0.51	1.26	-0.32	0.72	0.44	1.38	-0.5	0.7	0.12	0.85	3.38	2.7	-1.22	0.35	-0.86	0.37
APOBEC3G	-0.58	0.16	-0.45	0.56	0.41	3.29	-0.44	0.75	0.05	1.37	-0.15	1.12	-0.29	0.7	-0.2	0.93	-0.13	0.93	-0.52	0.18	-0.28	0.75	-0.42	0.36	-0.19	0.74	-0.07	1.05	-0.37	0.46	-0.23	0.84	-0.39	0.41	-0.15	0.76	4.24	7.9	0.24	1.06	-0.08	1.86
APOBEC3H	0.01	0.34	-0.63	0.08	-0.67	0.08	0.19	0.35	-0.58	0.05	0.45	0.2	0.02	0.14	-0.4	0.09	1.41	0.28	-0.43	0.07	-0.27	0.08	0.09	0.13	-0.43	0.06	0.07	0.14	-0.08	0.11	-0.62	0.06	-0.12	0.12	0.15	0.13	3.72	0.53	-0.94	0	-0.94	0
APOBEC4	3.39	6.84	-0.46	0.06	-0.37	0.16	2.08	3.67	-0.47	0.02	-0.36	0.12	-0.46	0.03	-0.41	0.09	-0.26	0.16	1.13	1.06	-0.42	0.06	-0.08	0.29	-0.41	0.06	-0.34	0.12	-0.23	0.19	-0.5	0	0.15	0.59	-0.47	0.02	-0.49	0.01	-0.5	0	-0.5	0
APOBR	-0.43	0.01	-0.27	0.15	3.68	5.09	-0.33	0.14	1.38	1.5	-0.34	0.09	-0.42	0.02	-0.37	0.04	-0.37	0.05	-0.41	0.02	-0.41	0.04	-0.42	0.01	-0.41	0.02	-0.42	0.02	-0.41	0.02	-0.44	0	-0.22	0.18	0.09	0.36	1.4	1.21	-0.44	0	-0.44	0
APOC1	-0.76	0.06	1.5	0.36	1.53	0.39	-0.24	0.12	1.74	0.25	-0.61	0.03	1.02	0.2	-0.75	0.02	-0.55	0.05	-0.54	0.04	0.46	0.15	-0.66	0.03	-0.76	0.02	-0.43	0.06	-0.72	0.02	0.28	0.13	2.11	0.23	0.17	0.09	-0.73	0.02	-1.04	0	-1.04	0
APOC2	0.15	0.16	-0.43	0.04	0.51	0.16	0.13	0.14	-0.18	0.05	0.39	0.08	0.21	0.07	-0.4	0.02	3.94	0.33	-0.81	0	-0.33	0.04	0.15	0.06	-0.42	0.02	-0.47	0.02	-0.07	0.05	-0.33	0.04	-0.81	0	0.57	0.07	-0.16	0.04	-0.81	0	-0.81	0
APOC3	-0.22	0.01	1.99	0.04	-0.44	0	2.73	0.06	0.03	0	-0.44	0	-0.35	0	2.36	0.02	-0.44	0	-0.44	0	-0.44	0	-0.44	0	-0.44	0	-0.44	0	-0.44	0	-0.44	0	-0.44	0	-0.44	0	-0.44	0	-0.44	0	-0.44	0
APOC4	-0.29	0.11	0.97	0.15	-1.07	0	-0.44	0.09	-0.65	0.02	0.3	0.08	0.04	0.06	0.07	0.07	-0.16	0.05	0.55	0.11	-0.53	0.04	-0.41	0.03	-0.63	0.02	-0.19	0.05	-0.3	0.04	0.85	0.1	-0.29	0.06	-0.15	0.04	-0.29	0.03	3.71	0	-1.07	0.37
APOD	-0.51	0.59	0	7.93	-0.44	1.49	-0.32	3.33	-0.53	0.11	-0.46	1.06	2.94	34.18	-0.5	0.48	0.13	6.64	-0.23	3.16	-0.35	2.28	-0.47	0.72	-0.53	0.05	-0.53	0.14	-0.43	1.14	2.21	30.58	-0.52	0.29	-0.45	0.92	-0.53	0.06	-0.26	23.59	1.78	3.72
APOE	-0.59	0.12	0.39	2.69	-0.44	0.47	-0.34	0.87	-0.37	0.45	-0.41	0.4	2.92	6.02	-0.53	0.2	0.42	1.68	-0.18	0.68	-0.28	0.58	-0.59	0.07	-0.63	0.01	-0.61	0.03	-0.61	0.05	2.15	5.01	-0.61	0.06	-0.41	0.34	-0.61	0.02	-0.32	3.17	1.64	0.74
APOF	0.05	0.03	-0.77	0	0.96	0.08	3.12	0.09	-0.01	0.01	-0.77	0	0.08	0.01	0.19	0.02	-0.77	0	-0.77	0	-0.77	0	-0.77	0	0.17	0.01	0.37	0.02	-0.4	0.01	-0.77	0	1.47	0.06	1.18	0.02	-0.24	0.01	-0.77	0	-0.77	0
APOH	0.25	0.36	-0.13	0.15	-0.92	0	0.24	0.32	0.02	0.11	0.66	0.23	-0.05	0.11	-0.65	0.04	-0.04	0.12	-0.02	0.11	0.38	0.19	-0.1	0.09	-0.35	0.06	0.08	0.1	-0.38	0.06	-0.36	0.08	-0.92	0	-0.12	0.07	-0.61	0.03	3.94	0	-0.92	0.74
APOL1	-0.94	0.12	-0.21	1.92	0.56	3.68	-0.56	1.21	-0.27	1.15	1.4	4.33	0	1.64	0.7	2.86	-0.65	0.51	-0.76	0.31	-0.48	0.85	-0.78	0.3	2.02	4.02	2.39	5.03	-0.76	0.32	-0.55	0.75	-0.81	0.29	-0.55	0.56	-0.24	0.94	1.31	0.35	-0.81	4.46
APOL2	-0.3	5.81	1.29	7.29	1.34	7.13	-0.12	5.18	0.41	3.43	0.4	3.95	0.4	3.59	0.47	3.68	-1.04	1.42	-0.69	1.74	-0.71	2.07	-1.51	0.74	0.23	2.72	0.41	3.25	-1.47	0.77	0.02	3.09	-1.67	0.59	-0.94	1.32	1.18	3.63	1.95	3.17	0.36	6.69
APOL3	-0.96	0.39	-0.43	5.55	-0.07	8.62	-0.81	2	-0.47	3.24	0.66	11.54	0.3	8.39	2.37	20.3	-0.39	3.63	-0.76	1.23	0.97	12.62	-0.85	0.86	1.84	14.61	1.76	15.57	-0.74	1.46	-0.79	1.5	-0.8	1.41	-0.86	0.69	0.15	5.88	-0.55	8.45	0.42	3.72
APOL4	-0.71	0.63	2.64	3.27	0.02	1.02	0.26	1.59	0.48	0.9	-0.43	0.42	1.93	1.74	0.69	0.95	-0.79	0.19	-0.59	0.28	0.18	0.77	-0.96	0.08	1.08	1.04	0.57	0.9	-0.93	0.09	-0.55	0.33	-1.11	0	-0.85	0.13	-0.9	0.09	0.45	0.35	-0.51	1.12
APOL5	-0.36	0.08	-0.1	0.11	-0.56	0	2.54	0.81	-0.54	0	-0.23	0.08	-0.38	0.03	-0.48	0.02	-0.39	0.02	-0.23	0.06	-0.14	0.08	3.21	0.57	-0.43	0.02	-0.42	0.02	0.17	0.12	-0.1	0.1	0.59	0.18	-0.56	0	-0.46	0.01	-0.56	0	-0.56	0
APOL6	-0.48	1.08	4.22	45.79	0.12	8.39	-0.37	2.57	0.06	4.69	-0.05	4.45	-0.29	2.23	-0.22	2.69	-0.26	2.21	-0.44	0.79	-0.16	3.26	-0.49	0.41	-0.03	3.46	0.02	4.21	-0.52	0.2	-0.48	0.56	-0.51	0.29	-0.27	1.72	0.53	6.89	-0.15	2.11	-0.22	4.09
APOLD1	-0.78	1.11	-0.55	5.51	3.5	53.68	-0.64	4.11	-0.59	3.06	0.29	15.64	-0.65	2.43	-0.22	8.07	-0.43	4.87	-0.67	1.95	0.4	16.5	-0.14	8.16	1.24	21.61	1.03	21.36	0.4	13.87	-0.73	1.23	0.47	15.9	-0.62	2.31	-0.07	7.98	-0.48	1.06	-0.75	5.95
APOM	0.01	1.21	0.9	0.88	2.13	1.25	0.07	1.04	-0.17	0.44	-0.15	0.55	0.8	0.63	-1.56	0.26	-0.3	0.4	-0.83	0.33	-1.27	0.33	-0.34	0.39	-0.61	0.33	-0.61	0.36	0.29	0.45	0.29	0.54	2.42	0.88	0.2	0.38	0.61	0.46	-1.13	0.35	-0.75	0.37
APOO	2.51	22.13	0.16	3.83	-0.43	0.94	2.38	17.21	-0.56	0.18	-0.24	1.74	-0.51	0.44	-0.39	0.86	-0.16	1.56	1.89	8.1	-0.42	0.79	-0.52	0.32	-0.59	0.05	-0.56	0.2	-0.57	0.14	-0.56	0.17	-0.58	0.12	-0.54	0.22	-0.51	0.26	0.75	0.35	-0.53	5.58
APOOL	2.03	22.3	1.1	12.61	0.72	10.97	2.44	19	-0.25	5.23	0.3	7.54	-0.17	5.71	0.05	6.17	-0.7	4.03	-0.18	5.2	0.46	7.14	0.35	6.2	-1.06	2.98	-0.55	4.42	-0.85	3.54	0.03	6.22	-0.45	4.69	-1.46	2.06	-1.63	1.73	-0.19	5.28	0.01	6.32
APP	-0.5	44.23	-0.81	23.46	0.45	52.35	-0.22	43.71	-0.26	25.88	0.53	47.85	0.43	43.66	1.21	55.53	0.05	32.76	-0.7	18.49	2.56	74.12	-1.01	12.09	1.1	46.95	1.31	53.81	-1.04	11.16	0.13	39.1	-0.86	15.85	-1.32	4.84	-1.42	2.65	-0.06	40.14	0.45	38.29
APPBP2	-0.47	37.17	3.15	50.26	0.78	35.97	-1.07	26.67	0.1	21.73	0.53	27.15	0.09	22.88	1.04	27.13	-0.73	16.03	-1.86	10.81	0.25	24.34	-0.37	18.08	0.11	18.91	0.48	22.56	-0.39	17.2	0.57	25.85	0.1	21.07	-0.81	13.93	-0.42	15.99	-0.99	19.72	-0.07	20.82
APPL1	1.15	35.8	0.21	20.6	3.03	37.77	0.8	28.12	0.71	16	0.45	16.67	0.63	16.27	0.2	13.86	-0.78	8.39	-0.21	10.94	0.02	13.78	-0.66	8.89	-0.87	7.32	-0.45	10.09	-1.16	6.4	0.47	15.82	-1.23	6.81	-1.08	5.98	-1.12	5.9	0.18	9.86	-0.3	17.1
APPL2	1.04	41.6	0.16	26.37	2.67	42.24	0.18	29.71	2.2	27.25	-0.42	16.49	0.19	18.71	-0.41	14.9	-0.56	12.84	-0.86	11.35	-0.08	17.53	-0.75	11.84	-0.86	10.66	-0.58	13.07	-0.79	11.16	1.29	24.84	-0.55	13.73	-0.04	13.35	-0.39	12.19	-0.6	11.62	-0.83	16.73
APRT	-0.58	0.47	0.49	0.83	0.06	0.63	0.01	0.72	-0.14	0.36	0.41	0.63	0.14	0.49	-0.24	0.33	-0.25	0.28	-0.58	0.2	0.14	0.48	-0.76	0.13	-0.72	0.1	-0.42	0.22	-0.79	0.11	-0.6	0.19	-0.19	0.41	-0.51	0.18	-0.26	0.25	3.92	0.7	0.89	2.6
APTX	0.9	28.12	2.25	25.64	1.24	21.32	2.31	27.97	-0.34	9.61	0.07	12.54	0.43	12.67	-0.92	8.26	-0.13	9.46	-1.11	6.81	0.04	11.6	-0.66	7.95	-1.26	5.87	-0.62	8.39	-0.5	8.17	0.2	11.9	-0.31	9.51	-1.19	5.64	-0.72	7.07	0.4	9.51	-0.08	15.24
AQP1	-0.57	0.42	-0.37	3.06	-0.53	1.02	-0.48	1.65	-0.59	0.04	1.55	19.69	-0.58	0.12	0.02	5.62	-0.41	1.56	-0.4	1.58	-0.19	3.61	-0.46	1.19	1.82	16.74	2.07	20.13	-0.55	0.37	-0.6	0	-0.54	0.47	-0.53	0.54	-0.55	0.3	2.43	0.35	-0.54	27.14
AQP10	0.03	0.04	-0.53	0	-0.53	0	1.68	0.12	-0.4	0	2.8	0.09	-0.24	0.01	-0.53	0	-0.53	0	0.08	0.02	-0.53	0	-0.32	0.01	-0.38	0	-0.53	0	-0.46	0	-0.53	0	-0.53	0	2.42	0.07	0.08	0.01	-0.53	0	-0.53	0
AQP11	0.77	6.13	0.85	3.98	-0.1	2.74	1.49	5.64	-1.46	1.16	0.31	2.54	0.82	2.65	-0.06	2.03	1.69	2.75	-1.59	1.05	-0.75	1.7	-0.16	1.8	-1.31	1.07	-0.55	1.67	-0.25	1.67	0.43	2.34	-0.03	2.11	0.46	1.84	-0.51	1.4	-1.58	2.82	1.53	1.86
AQP12A	-0.22	0	-0.22	0	-0.22	0	-0.22	0	4.36	0	-0.22	0	-0.22	0	-0.22	0	-0.22	0	-0.22	0	-0.22	0	-0.22	0	-0.22	0	-0.22	0	-0.22	0	-0.22	0	-0.22	0	-0.22	0	-0.22	0	-0.22	0	-0.22	0
AQP12B	-0.22	0	-0.22	0	-0.22	0	-0.22	0	-0.22	0	-0.22	0	4.36	0	-0.22	0	-0.22	0	-0.22	0	-0.22	0	-0.22	0	-0.22	0	-0.22	0	-0.22	0	-0.22	0	-0.22	0	-0.22	0	-0.22	0	-0.22	0	-0.22	0
AQP2	-0.12	0	-0.39	0	-0.39	0	-0.39	0	0.41	0.01	-0.39	0	-0.08	0	-0.39	0	-0.39	0	-0.39	0	-0.39	0	0.44	0.01	0.05	0	0.56	0.01	-0.39	0	-0.39	0	-0.39	0	4.15	0.02	-0.39	0	-0.39	0	-0.39	0
AQP3	-0.56	0.03	0.01	1.18	-0.33	0.47	-0.37	0.43	-0.55	0.04	3.18	4.9	-0.55	0.03	-0.12	0.59	-0.39	0.21	-0.45	0.13	-0.21	0.42	-0.53	0.05	1.44	2.03	2.1	3.08	-0.56	0.01	-0.56	0.02	-0.58	0	-0.45	0.11	-0.07	0.49	0.12	0	-0.58	1.12
AQP4	3.18	1.29	0.04	0.15	-0.23	0.08	0.53	0.4	-0.3	0.04	-0.23	0.06	-0.31	0.04	-0.12	0.07	-0.32	0.05	2.61	0.5	-0.56	0	-0.51	0.01	-0.42	0.02	-0.45	0.02	-0.36	0.03	-0.2	0.06	-0.15	0.06	-0.56	0	-0.52	0.01	-0.56	0	-0.56	0
AQP5	-0.41	0	1.45	0.02	-0.53	0	1.05	0.03	-0.44	0	0.31	0.02	3.05	0.05	-0.53	0	1.82	0.02	-0.53	0	-0.53	0	-0.53	0	-0.53	0	-0.53	0	0.11	0.01	-0.53	0	-0.53	0	-0.53	0	-0.53	0	-0.53	0	-0.53	0
AQP6	-0.29	0.02	-0.19	0.04	-0.36	0	-0.36	0	-0.24	0.01	-0.36	0	-0.21	0.02	-0.36	0	3.34	0.35	-0.36	0	-0.19	0.02	-0.32	0.01	-0.36	0	-0.3	0.01	-0.31	0.01	-0.36	0	-0.36	0	-0.36	0	-0.36	0	2.62	0	-0.36	0.37
AQP7	1.67	67.34	3.65	82.5	-0.47	1.57	0.7	38.65	-0.51	0.02	-0.23	7.35	-0.51	0.13	-0.18	8.13	-0.27	5.64	0.66	23.83	-0.36	3.94	-0.47	1.04	-0.18	6.91	-0.17	7.72	-0.51	0.02	-0.5	0.19	-0.51	0	-0.51	0.18	-0.51	0.04	-0.29	0	-0.51	5.95
AQP8	0.98	0.52	0.58	0.3	-0.87	0.08	2.41	0.64	-0.21	0.11	0.43	0.22	0.17	0.16	-0.41	0.11	0.05	0.16	-1.44	0.02	0.99	0.19	-0.49	0.09	-0.31	0.09	-0.66	0.08	-0.1	0.11	0.65	0.21	-0.03	0.12	1.58	0.2	-0.18	0.09	-1.57	0	-1.57	0
AQP9	-0.11	1.43	-0.33	0.36	0.98	3.61	1.25	5.32	0.56	1.69	-0.4	0.11	-0.43	0.04	-0.43	0.04	-0.34	0.19	-0.3	0.29	-0.39	0.15	-0.43	0.04	-0.44	0.01	-0.44	0.02	-0.44	0.01	-0.45	0	-0.45	0	-0.37	0.11	-0.37	0.11	3.81	0	-0.45	8.55
AQR	-0.32	28.16	0.78	25.45	2.86	31.97	-0.28	23.2	0.35	15.39	0.74	18.99	0.08	15.49	0.62	16.77	-1.36	9.62	-2.04	7.73	0.85	17.95	-0.59	11.62	-0.32	11.57	0.35	14.8	-0.6	11.28	-0.05	15.14	0.03	13.62	-0.65	9.97	0.74	13.66	-0.06	10.21	-1.15	18.22
AR	1.88	34.17	2.62	30.58	-0.69	0.39	2.04	28.09	-0.72	0.04	-0.15	4.48	0.45	8.49	-0.52	1.56	-0.53	1.4	0.61	8.83	-0.59	1.06	-0.16	3.88	-0.72	0.02	-0.71	0.1	-0.66	0.48	-0.12	4.66	-0.65	0.59	-0.68	0.31	-0.72	0.01	-0.18	5.99	0.19	5.58
ARAF	1.55	5.38	0	2.37	1.33	3.45	0.52	3.33	-0.01	1.53	0.64	2.08	-0.73	1.26	-0.26	1.41	-0.35	1.26	-0.37	1.27	0.48	1.83	-0.52	1.18	-1.63	0.62	-0.99	0.98	-0.48	1.15	-0.46	1.32	0.24	1.76	-1.17	0.85	-0.42	1.09	-0.21	2.46	2.84	1.86
ARAP1	0.05	13.43	-0.09	8.1	2.55	25.63	-0.25	8.39	2.52	17.25	-0.27	4.96	0.06	6.31	-0.62	2.78	-0.25	4.05	-0.56	2.83	-0.6	2.88	-0.66	2.37	-0.85	1.32	-0.7	2.21	-0.68	2.17	0.07	6.43	-0.7	2.29	1.57	10.53	0.45	6.43	-0.38	2.46	-0.67	4.83
ARAP2	-0.75	2.72	-0.59	6.6	0.93	39.18	0.05	22.45	0.89	27.49	-0.27	10.76	-0.2	11.15	-0.48	6.13	1.07	28.17	-0.7	1.93	-0.68	2.41	-0.77	0.68	-0.73	1.26	-0.68	2.29	-0.78	0.53	0.03	15.66	-0.78	0.65	-0.28	7.57	2.65	44.95	2.25	10.92	-0.16	52.04
ARAP3	-0.65	1.58	-0.46	4.62	-0.5	4.23	-0.56	3.44	-0.68	0.38	1.47	27.2	-0.62	1.1	2.15	32.04	-0.31	4.47	-0.58	1.51	1.22	23.51	-0.44	3.08	1.71	23.4	2.01	28.38	-0.48	2.62	-0.42	3.65	-0.48	2.88	-0.64	0.65	-0.59	1.17	-0.49	0.35	-0.67	3.35
ARC	-0.53	0.01	1.18	0.09	3.18	0.16	1.26	0.09	0.7	0.04	-0.69	0	-0.08	0.02	-0.69	0	0.15	0.02	-0.69	0	1.15	0.06	-0.69	0	-0.54	0	-0.48	0.01	-0.43	0.01	0.36	0.04	-0.69	0	-0.69	0	-0.42	0.01	-0.69	0	-0.69	0
ARCN1	-0.29	15.25	1.52	16.03	0.95	13.48	-0.46	12.06	-0.8	5.8	0.54	9.55	1.36	10.55	0.11	7.78	-0.44	6.06	-1.63	3.95	-0.72	6.58	-0.73	5.55	-0.43	5.58	-0.15	6.72	-0.58	5.55	1.88	11.59	-0.26	6.75	-1.43	3.72	-0.75	4.86	1.59	8.45	0.75	12.64
AREG	-0.17	3.24	-0.44	0.34	1.04	10.03	-0.09	3.59	0.15	3.13	-0.44	0.26	-0.47	0.05	-0.47	0.07	-0.45	0.16	-0.37	0.59	-0.45	0.19	-0.46	0.09	-0.46	0.1	-0.45	0.15	-0.47	0.02	-0.46	0.08	-0.44	0.18	3.27	15.43	-0.19	1.36	2.3	0	-0.48	18.59
ARF1	-0.84	12.55	0.18	13.98	2.15	22.41	-1.12	8.39	0.51	10.03	0.83	12.65	-0.08	8.74	0.28	9.61	-0.6	5.96	-1.07	4.74	0.65	11.14	-1.28	4.1	-0.07	7.01	0.51	9.52	-1.18	4.24	0.58	10.75	-0.79	5.99	-0.81	4.77	-0.91	4.49	1.41	12.68	1.64	15.61
ARF3	-0.91	4	-0.18	4.47	2.73	10.89	-0.73	3.96	1.23	4.93	0.49	4.47	-0.17	3	0.55	4.01	-0.55	2.07	-1	1.43	0.2	3.59	-0.65	1.89	-0.27	2.29	0.11	3.1	-0.51	2.04	-0.37	2.69	-0.25	2.7	-1.09	1.12	-0.62	1.71	2.26	2.46	-0.26	7.06
ARF4	0.21	23.51	0.96	22.09	-0.09	13.95	-0.28	15.56	-0.65	6.9	0.48	14.09	0.39	12.58	-0.17	9.56	-0.54	6.78	-0.7	6.21	-0.5	8.15	-0.48	7.22	-0.39	6.97	-0.26	8.31	-0.48	6.87	0.56	13.44	-0.3	8.39	-0.91	4.61	-1.12	3.7	3.69	11.97	0.58	33.46
ARF5	0.2	0.89	1.31	0.92	-0.02	0.47	0.17	0.55	0.36	0.43	-0.17	0.42	0.71	0.52	-0.28	0.33	-0.09	0.33	0.34	0.39	0.58	0.48	-1.04	0.16	-0.61	0.21	-0.3	0.3	-0.76	0.2	3.08	0.88	-1.06	0.18	-0.55	0.2	-0.18	0.25	-1.97	0.35	0.27	0
ARF6	-0.75	0.8	-0.03	1.95	3.29	7.76	-0.66	0.81	1.22	2.8	0.21	1.86	-0.66	0.49	0.01	1.39	-0.4	0.79	-0.42	0.68	0.14	1.56	-0.79	0.26	-0.49	0.61	-0.12	1.14	-0.9	0.14	-0.78	0.33	-0.99	0.06	-0.25	0.81	1.43	2.54	0.32	1.76	0.61	2.23
ARFGAP1	-0.03	4.93	0.29	3.87	1.04	4.78	-0.36	3.24	0.52	2.6	0.29	2.76	0.66	2.88	-0.08	2.14	-0.63	1.37	-0.86	1.17	1.47	3.65	-1.03	1.11	-0.96	1.07	-0.61	1.45	-1.2	0.89	1.05	3.19	-1.03	1.12	-0.82	1.14	-0.59	1.31	2.76	2.11	0.12	5.58
ARFGAP2	2.78	16.23	0.56	7.54	2.35	9.95	0.36	8.88	-0.43	3.73	-0.54	4.18	-0.19	4.21	-0.01	4.34	-0.27	3.56	-0.2	3.75	-0.6	3.86	-0.07	3.84	-1.4	2.28	-1.05	2.85	-0.03	3.67	0.55	5.11	0.53	4.75	-0.71	2.71	-0.45	3.02	-0.22	3.17	-0.96	5.2
ARFGAP3	-0.82	18.64	0.48	19.45	1.09	23.04	-1.47	11.69	-0.33	10.19	0.58	15.36	0.37	13.49	0.31	12.76	-0.63	8.64	-1.7	5.1	0.86	15.29	0.8	13.02	-1.05	6.63	-0.98	7.54	1.2	13.79	1.08	16.47	1.87	17.02	-1.1	6.07	-0.98	6.58	0.2	11.62	0.2	14.87
ARFGEF1	1.2	63.32	0.57	51.3	1.82	57.68	1.14	54.64	-0.14	32.68	0.86	42.16	-0.37	33.06	0.63	37.59	-1.78	22.44	-1.58	23.52	0.8	39.97	-0.85	27.19	-0.77	25.77	0.12	32.87	-0.65	27.22	0.9	41.07	-0.15	31.51	-0.69	24.75	0.85	32.26	-0.49	24.65	-1.42	39.03
ARFGEF2	2.12	61.71	0.79	41.15	1.23	45.14	0.54	40.67	-0.04	22.67	2.29	42.72	-0.6	19.43	0.18	24.64	-1	14.19	-0.1	20.82	1.06	32.66	-0.72	16.36	-0.51	16.51	0.06	22.27	-1.09	13.14	-0.37	21.29	-1.08	14.38	-0.57	15.23	-0.91	13.25	-0.45	16.2	-0.83	23.42
ARFIP1	-0.8	30.49	0.72	29.79	1.7	33.46	0.77	32.22	0.22	18.13	0.52	21.88	0.18	19.12	0.45	19.28	-0.3	15.35	-2.53	8.3	1.25	23.53	-0.58	14.48	-0.64	13.2	0.44	17.91	0.34	16.67	0.76	21.63	0.68	19.48	-0.64	12.3	-2.03	8.46	-0.38	16.2	-0.14	21.19
ARFIP2	0.22	2.76	2.28	2.65	1.11	2.04	-0.11	2.23	0.19	1.13	0.3	1.39	0.86	1.43	-0.19	1.17	-1.09	0.75	-1.41	0.72	0.36	1.24	-0.87	0.82	-0.62	0.8	-0.46	0.9	-0.14	0.96	2.17	1.73	-0.49	1.06	-0.83	0.69	-1.28	0.62	0.56	1.06	-0.57	1.49
ARFRP1	1.4	5.6	2.02	4.1	1.19	3.29	-0.08	2.75	0.42	1.74	1.04	2.43	-0.09	1.56	0.6	2.03	-1.01	0.79	-0.53	1.19	0.57	2.03	-1.12	0.76	-0.1	1.28	0.25	1.65	-1.34	0.65	-0.35	1.34	-1.28	0.82	-0.61	0.9	-0.18	1.18	0.94	0.35	-1.76	2.97
ARG1	-0.2	1.44	0.18	1.17	-0.96	0.39	0.93	2.02	-0.65	0.37	0.53	1	-0.17	0.61	0.05	0.73	-0.08	0.58	-0.51	0.4	-0.19	0.64	-0.38	0.49	-0.39	0.42	-0.03	0.63	-0.25	0.49	-0.79	0.35	0.22	0.7	0.03	0.49	0.48	0.7	3.68	0	-1.5	2.97
ARG2	2.05	7.99	2.55	6.77	-0.18	3.06	1.09	5.79	-0.43	1.63	-0.14	2.22	0.46	2.65	-0.5	1.72	0.59	2.4	-0.56	1.38	-0.26	1.93	-0.28	1.63	-0.98	0.91	-0.85	1.14	-0.12	1.7	0.04	2.25	-0.17	2	0.11	1.72	-0.72	1.08	0.36	0	-2.05	2.97
ARGFX	0.96	6.12	-0.25	0.28	-0.32	0.08	4.16	13.39	-0.34	0.01	-0.29	0.14	-0.33	0.03	-0.31	0.09	-0.28	0.12	0.18	0.99	-0.29	0.12	-0.33	0.03	-0.34	0.02	-0.33	0.03	-0.34	0	-0.34	0.02	-0.34	0	-0.32	0.04	-0.33	0.02	0.11	0	-0.34	1.12
ARGLU1	-0.9	37.02	-0.12	39.02	0.54	46.94	-0.77	33.24	-0.4	24.03	1.57	48.11	-0.09	28.84	3.07	55.16	-0.88	17.64	-1.4	12.43	0.1	31.29	-0.17	24.77	0.54	29.5	0.77	34.51	-0.26	23.1	-0.32	27.08	-0.1	27.41	-1.04	14.11	-0.33	20.87	0.86	20.42	-0.67	45.35
ARHGAP1	0.57	19.14	0.12	11.8	0.96	14.66	1.23	18.6	0.02	7.02	-0.4	6.69	0.82	10.05	-1.04	4.01	1.21	9.83	-0.79	4.46	-0.7	5.21	0.47	7.74	-1.76	1.37	-1.44	2.48	0.71	8.09	1.76	12.94	1.05	10.09	-0.93	3.36	-0.15	5.42	-1.22	5.63	-0.48	4.09
ARHGAP10	0.59	78.66	0.69	72.41	0.12	59.8	0.26	62.19	-0.62	21.88	-0.87	13.62	0.66	59.41	-1.09	4.45	-0.65	18.38	0.09	41.2	-0.84	14.01	1.49	72.7	-1.18	0.44	-1.16	1.57	1.57	72.26	0.66	62.67	1.85	79.69	-0.97	7.1	-1.13	2.06	-0.62	65.14	1.16	27.14
ARHGAP11A	-0.26	0.26	-0.16	1	4.36	30.25	-0.17	1.04	-0.15	0.63	-0.25	0.18	-0.15	0.7	-0.24	0.15	-0.25	0.12	-0.25	0.13	-0.24	0.21	-0.26	0.09	-0.26	0.06	-0.25	0.11	-0.25	0.13	-0.2	0.44	-0.24	0.18	-0.25	0.13	-0.08	0.81	-0.19	0	-0.28	0.37
ARHGAP11B	-0.25	2.09	-0.14	3.5	4.36	60.03	-0.13	4.19	-0.13	2.34	-0.26	0.94	-0.16	2.12	-0.25	0.86	-0.28	0.49	-0.29	0.46	-0.26	0.85	-0.27	0.56	-0.29	0.34	-0.27	0.65	-0.24	0.87	-0.16	2.17	-0.22	1.29	-0.26	0.58	-0.05	2.82	-0.2	1.41	-0.22	1.86
ARHGAP12	0.78	36.1	1.31	30.83	0.07	21.47	0.65	29.04	0.86	18.39	0.02	16.04	1.57	23.02	-0.62	11.17	0.3	14.49	-0.74	9.9	-0.21	14.24	-0.61	10.23	-1.35	6.29	-0.82	9.53	-1.05	7.83	2.25	27.2	-0.88	9.45	-1.76	4.17	0.22	12.68	-0.08	13.73	0.11	17.84
ARHGAP15	-0.74	1.3	-0.58	9.96	1.52	84.09	-0.62	8.04	0.87	56.06	-0.63	5.81	-0.68	3.14	-0.66	3.99	0.75	47.2	-0.63	4.7	-0.62	6.37	-0.33	15.68	-0.73	0.98	-0.72	1.61	0.62	45.47	-0.73	1.13	0.67	49.18	1.92	74.11	2.47	83.41	-0.49	3.87	-0.66	12.64
ARHGAP17	0.8	48.27	-0.5	25.21	-0.25	27.27	-0.44	28.72	-0.5	16.7	0.21	25.43	-1.13	12.54	1.21	30.74	-0.83	13.28	-0.57	15.57	1.03	30.42	2.36	34.76	-0.34	15.73	-0.22	18.21	1.1	25.81	-0.64	16.91	1.67	31.98	-1.45	7.61	-1.14	9.8	0.06	16.2	-0.44	24.54
ARHGAP18	-0.73	1.32	-0.41	13.85	2.1	76.8	-0.47	11.89	1.96	58.08	-0.33	12.88	-0.41	9.77	-0.5	7.36	-0.62	3.68	-0.65	2.57	-0.12	18.22	-0.68	1.91	-0.31	10.38	-0.18	14.45	-0.64	3.18	0.33	29.4	-0.66	2.88	2.6	60.67	-0.34	9.41	0.78	1.41	-0.71	42.38
ARHGAP19	-0.61	5.33	-0.61	3.5	4.05	28.68	-0.48	5.18	0.17	5.41	0.29	6.72	-0.03	4.76	-0.58	2.47	-0.14	3.77	-0.83	1.23	0.11	5.64	-0.53	2.33	-0.26	3.15	0.05	4.72	-0.3	3.05	0.83	8.69	-0.35	3.29	-0.17	3.18	-0.02	3.77	-0.22	2.82	-0.37	5.2
ARHGAP20	-0.47	0.28	4.11	38.78	-0.21	3.13	-0.27	2.78	-0.41	0.54	-0.11	3.13	-0.17	2.5	0.22	5.18	0.45	6.03	-0.47	0.15	-0.43	0.58	-0.44	0.35	-0.4	0.6	-0.35	0.94	-0.47	0.16	-0.1	2.96	-0.49	0	-0.39	0.65	-0.47	0.13	0.1	8.45	0.75	5.95
ARHGAP21	0.28	48.09	1.18	48.61	0.77	43.18	-0.13	35.78	0.17	25.12	-0.24	23.96	2.55	48.17	-0.5	18.88	-1.12	11.35	-0.53	17.44	0.4	29.3	-0.45	17.92	-0.55	15.91	-0.21	20.76	-0.41	17.79	1.4	39.37	-0.1	22.3	-1.51	6.7	-1.94	2.51	0.14	29.23	0.81	29.74
ARHGAP22	-0.47	6.52	-0.31	7.65	1.82	40.28	-0.2	11.05	1.98	30.4	-0.54	2.17	1.32	24.38	-0.16	7.07	-0.43	3.05	-0.44	2.99	-0.48	2.84	-0.59	1.3	-0.64	0.52	-0.61	0.92	-0.63	0.63	2.65	40.25	-0.65	0.47	-0.54	1.7	-0.61	0.82	-0.24	4.93	-0.23	7.81
ARHGAP23	0.58	27.05	-0.36	8.72	-0.65	5.33	-0.15	14.03	-1	0.46	0.79	16.21	-0.57	4.35	1.33	18.82	0.14	8.83	-0.14	7.09	1.84	23.35	-0.5	4.34	0.37	9.72	0.73	13.36	-0.96	0.72	-0.39	5.8	-0.92	1.29	-0.93	0.87	-1.01	0.3	2.57	2.46	-0.77	31.97
ARHGAP24	1.07	81.82	1.29	80.45	1.4	82.05	1.08	70.55	1.45	67.95	-0.74	17.41	0.7	56.53	-0.7	17.32	1.6	69.18	0.44	47.29	-0.83	13.74	-0.76	14.65	-0.99	6.62	-0.91	10	-0.97	7.42	-0.57	21.04	-0.89	10.62	-1.01	5.96	-1.12	2.49	-0.09	50.7	0.55	43.12
ARHGAP25	-0.65	5.31	-0.35	9	1.71	38.71	-0.45	8.36	1.29	23.68	0.08	12.28	-0.25	7.38	-0.46	4.87	-0.66	2.07	-0.66	2.06	-0.25	7.68	-0.72	1.46	-0.29	5.85	-0.18	7.46	-0.77	0.89	-0.09	9.64	-0.77	1.12	1.9	24.61	2.71	32.58	-0.46	2.11	-0.68	6.32
ARHGAP26	0.54	83.72	-0.85	44.15	1.37	88.4	-0.1	63.67	0.71	64.5	1.21	73.42	-1.2	26.57	0.99	70.23	-1.32	20.62	-0.22	46.69	0.11	57.09	0.37	53.21	0.48	55.17	0.49	59.04	1.21	67.62	-1.71	12.53	1.32	72.01	-1.31	19.15	0.08	48.24	-0.82	20.77	-1.33	41.64
ARHGAP27	0.11	11.67	-0.37	4.64	1.87	17.87	-0.02	8.59	1.23	9.76	0.07	5.79	-0.94	0.6	0.85	8.42	-0.8	1.07	-0.33	3.08	1.83	13.32	-0.94	0.52	1.27	8.54	1.4	9.95	-1.01	0.23	-0.96	0.52	-1.05	0.06	-0.67	1.39	-0.14	3.27	-0.41	0.35	-1	3.35
ARHGAP28	-0.51	2.61	1.17	17.42	-0.6	0.94	0.46	12.79	-0.65	0.1	-0.13	3.93	-0.3	2.65	0.1	5.2	-0.56	0.7	-0.51	1.06	-0.46	1.54	-0.22	2.61	0.35	5.79	0.69	8.39	-0.56	0.67	0.19	6.12	-0.6	0.53	-0.62	0.31	-0.64	0.16	3.77	2.11	-0.34	30.86
ARHGAP29	-0.75	24.99	-0.08	33.33	-1.14	6.35	-0.51	26.41	-1.36	0.44	1.2	46.68	-0.1	24.01	0.83	37.62	-0.9	8.64	-0.75	11.16	1.2	45.17	0.35	28.11	2.02	47.07	1.89	49	0.55	30.08	-0.13	24.05	0.49	31.98	-0.95	6.61	-1.28	1.5	-0.24	17.96	-0.34	24.91
ARHGAP30	-0.47	0.56	-0.33	1.97	2.32	29.23	-0.32	2.37	1.98	17.52	-0.43	0.63	-0.48	0.23	-0.43	0.59	-0.36	1	-0.43	0.51	-0.41	0.75	-0.48	0.17	-0.48	0.12	-0.47	0.23	-0.49	0.1	-0.49	0.13	-0.49	0.06	0.48	5.69	2.67	18.48	-0.38	0	-0.51	1.49
ARHGAP31	0.28	55.95	0.07	40.56	0.45	51.41	-0.06	41.11	-0.11	26.23	1.16	55.26	-0.88	9.74	1.83	61.52	0.46	34.93	-0.34	20.01	0.77	46.5	-1.1	3.69	1.66	51.98	1.79	58.01	-1.2	1.34	-0.02	29.79	-1.22	1.06	-0.82	8.67	-0.98	5.45	-0.62	3.87	-1.1	17.1
ARHGAP32	-0.4	25.73	1.89	49.7	-0.38	17.4	-0.34	22.01	-0.74	8.06	-0.55	11.79	0.63	25.24	-0.73	8.7	0.78	23.56	-0.78	7.27	-0.04	17.51	0.21	17.77	-1.05	3.77	-0.9	6.03	0.56	20.97	-0.17	15.95	0.58	22.54	-0.83	6.05	-1.31	0.9	2.69	24.65	0.86	48.33
ARHGAP33	-0.3	1.54	-0.22	1.07	4.27	10.34	-0.33	1.1	-0.44	0.35	-0.27	0.63	0	1.04	-0.43	0.37	-0.2	0.65	-0.47	0.29	-0.15	0.91	-0.14	0.72	-0.5	0.23	-0.4	0.38	-0.14	0.72	0.15	1.25	0.05	1.06	-0.01	0.81	-0.44	0.3	-0.27	1.41	0.26	1.12
ARHGAP35	1.7	48.26	0.59	32.09	1.02	32.99	-0.33	28.49	-0.58	16.31	0.22	22.84	-0.06	19.84	0.49	21.73	-1	13.26	-0.45	15.97	0.25	21.69	-0.23	16.7	-0.34	15.14	0.06	18.51	0.13	17.66	-0.51	17.83	0.01	19.13	-1.5	9.61	2.79	26.53	-1.7	15.14	-0.56	15.24
ARHGAP36	-0.25	0.01	0.09	0.02	-0.4	0	3.84	0.2	-0.29	0	0.49	0.03	-0.35	0	-0.4	0	1.66	0.05	-0.4	0	-0.4	0	-0.19	0.01	-0.19	0	-0.4	0	-0.4	0	-0.4	0	-0.4	0	-0.4	0	-0.4	0	-0.4	0	-0.4	0
ARHGAP39	-0.15	2.78	0.1	2.46	-0.33	1.02	0.18	3.5	-0.55	0.32	-0.28	0.89	-0.19	1.08	-0.28	0.88	4.05	8.13	-0.47	0.44	0.08	1.62	-0.37	0.61	-0.56	0.27	-0.46	0.48	-0.29	0.72	0.32	2.09	-0.21	1	-0.53	0.29	-0.63	0.12	0.99	0.7	-0.42	4.09
ARHGAP4	-0.65	0.28	-0.52	1.69	2.67	29.62	-0.42	2.83	2.19	18.14	-0.18	4.01	-0.64	0.22	1.2	12.52	-0.47	1.37	-0.6	0.46	-0.41	1.91	-0.64	0.22	-0.12	3.2	-0.29	2.48	-0.66	0.09	-0.65	0.21	-0.65	0.18	0.48	6.18	1.39	11.18	-0.36	0	-0.68	2.23
ARHGAP40	0.12	0.11	1.16	0.13	-0.75	0	3.73	0.35	-0.26	0.02	0.67	0.09	0.18	0.05	-0.75	0	-0.75	0	-0.25	0.04	0.35	0.06	0	0.03	-0.18	0.03	0.28	0.05	-0.39	0.02	-0.42	0.02	-0.75	0	-0.35	0.02	-0.12	0.02	-0.75	0	-0.75	0
ARHGAP42	0.03	40.72	0.46	42.65	-0.81	4.15	0.29	40.12	-0.93	0.32	-0.61	8.43	0	21.57	-0.86	1.76	0.81	33.5	-0.29	14.08	-0.7	6.04	0.95	35.7	-0.87	1.32	-0.85	2.02	2.07	52.69	1.31	48.02	2.31	59.21	-0.82	2.58	-0.92	0.25	-0.75	23.59	0.18	5.58
ARHGAP44	0.34	31.45	-0.45	8.29	-0.75	2.12	0.4	23.81	-0.83	0.16	-0.15	10.74	-0.17	9.61	-0.61	3.06	-0.57	3.66	-0.16	8.98	-0.17	9.86	0.87	20.65	-0.8	0.45	-0.75	1.21	1.67	28.45	-0.41	6.56	1.83	32.1	-0.72	1.57	-0.83	0.14	2.78	4.23	-0.52	45.72
ARHGAP5	2.24	65.93	0.48	38.38	1.79	51.41	1.32	48.39	1.2	31.98	-0.49	18.32	-0.36	18.79	-0.18	20.23	0.15	21.6	0.65	26.07	-0.11	21.33	-0.48	15.63	-0.51	14.07	-0.52	15.12	-1.1	9.22	-0.24	20.33	-0.93	12.09	-1.57	4.05	-1.33	6.01	0.45	15.85	-0.45	31.97
ARHGAP6	-1.17	4.11	-0.76	17.35	1.03	61.83	-0.08	35.93	0.73	42.63	-0.59	18.08	0.3	36.66	-0.9	9.32	-0.71	12.6	-0.92	8.04	-0.39	22.35	1.02	45.87	-1.06	4.45	-0.99	6.45	1.9	58.37	0.87	49.27	2.05	63.26	0.05	26.52	-1.18	1.85	0.04	41.55	0.75	34.94
ARHGAP8	-0.83	0.57	1.05	5.53	0.99	5.41	-0.69	1.01	1.96	5.08	1.12	4.33	-0.5	0.91	-0.82	0.29	-0.46	0.89	-0.89	0.13	2.46	6.22	-0.83	0.25	-0.84	0.2	-0.53	0.76	-0.85	0.2	0.72	3.22	-0.69	0.41	0.17	1.61	-0.43	0.82	-0.23	1.76	0.12	1.49
ARHGAP9	-0.44	0.58	-0.35	0.68	2.37	9.72	-0.06	1.94	2	5.76	-0.4	0.42	-0.48	0.16	-0.44	0.29	-0.36	0.4	-0.43	0.24	-0.39	0.41	-0.51	0.07	-0.49	0.11	-0.43	0.24	-0.5	0.09	-0.46	0.19	-0.47	0.18	-0.13	0.74	2.71	5.96	-0.37	0.35	-0.36	0.74
ARHGDIA	-1.28	0.17	-0.13	1.39	1.08	2.59	-0.82	0.72	0.31	1.3	1.16	2.11	-0.34	0.85	0.71	1.7	0.41	1.28	-0.73	0.42	1.21	1.97	-1.04	0.22	-0.52	0.56	-0.07	0.94	-1.01	0.26	0.03	1.13	-0.66	0.53	-0.71	0.38	-0.29	0.66	2.97	0.7	-0.28	3.72
ARHGDIB	-0.84	0.15	-0.63	2.71	1.67	28.21	-0.75	1.3	0.49	10.52	-0.33	4.76	-0.18	5.52	-0.44	3.35	-0.61	1.82	-0.74	0.77	-0.6	2.08	-0.5	2.57	-0.58	1.87	-0.36	3.75	0.44	9.03	-0.01	7.08	0.32	9.21	2.66	21.25	2.2	19.36	-0.62	1.76	-0.6	2.23
ARHGDIG	0.74	0.05	-0.59	0	-0.59	0	3.24	0.09	-0.02	0.01	-0.59	0	-0.17	0.01	-0.59	0	0.55	0.02	-0.59	0	-0.59	0	-0.22	0.01	-0.41	0	-0.29	0.01	-0.07	0.01	2.15	0.04	-0.59	0	-0.59	0	0.43	0.01	-0.59	0	-0.59	0
ARHGEF1	-0.7	7.25	-0.36	7.54	1.94	22.57	-0.79	4.92	0.83	10.19	0.23	8.74	-0.38	4.92	0.39	8.59	-0.38	4.17	-0.89	2	-0.15	6.18	-0.72	2.69	-0.01	5.45	-0.07	5.81	-0.55	3.39	-0.29	5.49	-0.22	5.16	-0.27	4.14	3.38	18.15	-0.46	3.87	-0.53	5.58
ARHGEF10	-0.19	27.82	-0.02	22.59	-0.6	14.42	-0.34	21.35	-1.23	3.89	1.13	28.37	0.52	20.92	0.89	23.78	1.55	26.35	-0.67	8.54	1.33	28.66	-0.72	8.17	0.82	19.51	0.99	22.89	-1.25	3.3	0.46	20.61	-1.24	3.7	-1.37	1.97	-1.47	1.13	1.21	16.2	0.22	30.86
ARHGEF10L	1.37	46.64	0.54	25.81	1.88	40.44	0.64	29.48	1.73	27.82	-0.88	2.73	-0.05	12.09	-0.83	3.2	0.29	13.79	0.23	13.71	-0.74	4.48	1.76	26.39	-1.1	0.07	-1.08	0.24	-0.73	3.74	0.11	13.9	-0.75	4.11	-0.96	1.39	-1.06	0.38	-0.23	9.15	-0.16	12.27
ARHGEF11	1.78	45.78	0.47	25.77	2.24	38.87	1.04	33.12	0.77	19.01	-0.18	14.98	-0.01	15.06	-0.62	10.64	0.59	16.78	0.01	13.68	0.27	17.33	-0.19	12.3	-1.48	4.54	-1.07	7.42	-0.28	11.42	0.47	18.56	-0.15	13.03	-0.89	7.39	-2.08	0.91	-0.19	10.56	-0.51	17.1
ARHGEF12	1.42	76.11	-0.53	42.44	-1.14	30.33	0.28	55.31	-1.81	11.34	0.51	48.28	0.03	39.45	0.15	40.06	0.32	38.79	-0.17	32.7	0.62	47.58	0.44	40.26	0.04	33.24	0.28	38.95	1.16	47.15	0.36	44.66	1.41	53.4	-1.7	10.88	-2.3	2.46	0.55	37.32	0.08	53.53
ARHGEF15	-0.55	0.32	-0.35	2.2	-0.39	1.88	-0.46	1.48	-0.57	0.08	0.65	8.4	-0.55	0.16	1.14	10.42	-0.49	0.56	-0.45	0.75	0.58	7.32	-0.55	0.17	2.44	14.93	2.85	18.55	-0.57	0.07	-0.56	0.12	-0.58	0	-0.51	0.4	-0.51	0.33	-0.05	0.35	-0.52	4.46
ARHGEF16	-0.58	0.03	-0.03	0.24	3.44	1.25	0.36	0.4	0.24	0.2	-0.34	0.08	-0.58	0.01	0.06	0.15	1.89	0.49	-0.63	0	-0.21	0.08	-0.6	0.01	-0.08	0.11	-0.33	0.07	-0.48	0.03	-0.63	0	-0.63	0	-0.63	0	-0.46	0.03	0.84	0	-0.63	0.37
ARHGEF17	-0.01	18.04	-0.22	9.55	-0.74	1.33	-0.17	12.41	-0.79	0.28	-0.47	4.07	-0.33	5.17	-0.24	5.93	-0.31	4.96	-0.31	4.99	-0.22	6.47	1.59	21.01	-0.5	2.75	-0.54	2.56	2.56	28.09	-0.05	8.21	2.69	30.99	-0.7	1.1	-0.79	0.22	-0.09	4.23	-0.35	9.29
ARHGEF18	-0.16	18.17	-0.07	13.21	2.53	26.72	-0.46	12.87	1.01	12.54	0.01	10.05	-0.38	7.61	-0.38	7.51	-0.71	5.41	-1.02	4.44	-0.18	8.7	-0.39	6.58	-0.56	5.56	-0.31	7.03	-0.6	5.59	-0.06	8.98	-0.38	6.92	-0.52	5.4	3	16.31	-0.32	7.39	-0.07	9.67
ARHGEF19	-1.38	0.1	-0.7	0.49	1.65	1.49	-0.35	0.84	-0.31	0.4	2.01	1.37	0.79	0.87	0.93	0.9	-0.37	0.37	-1.24	0.07	0.62	0.89	-1.04	0.16	1.08	0.74	1.09	0.83	-0.32	0.36	-0.37	0.42	-0.89	0.23	-0.05	0.43	0.53	0.55	-1.52	0.35	-0.16	0
ARHGEF2	-1.25	13.7	0.44	20.51	2.16	30.72	-0.98	13.6	1.59	18.68	0	13.18	-0.51	9.83	2.15	21.42	0.06	11.07	-1.66	3.84	-0.76	9.05	0.25	11.94	-0.14	9.5	-0.09	10.73	-0.47	8.55	-0.01	12.25	-0.31	9.92	-0.6	7.17	-0.31	8.33	0.91	8.45	-0.47	18.96
ARHGEF25	-0.76	0.08	-0.35	0.53	-0.79	0.08	-0.42	0.61	-0.77	0.03	-0.42	0.32	0.21	0.74	-0.63	0.13	-0.25	0.42	-0.64	0.15	-0.44	0.29	2.37	2.01	0.46	0.72	0.34	0.71	1.96	1.7	-0.02	0.6	2.28	2	-0.66	0.11	-0.72	0.06	-0.82	0.7	0.04	0
ARHGEF26	-0.62	0.79	1.22	23.44	-0.55	1.8	-0.26	6.57	-0.64	0.22	-0.47	1.99	0.52	11.11	-0.43	2.2	3.43	30.85	-0.59	0.59	-0.54	1.31	-0.33	2.73	-0.34	2.61	-0.29	3.15	-0.58	0.71	1.2	17.58	-0.6	0.65	-0.56	0.78	-0.62	0.38	-0.02	15.49	1.06	8.18
ARHGEF28	-0.9	1.33	0.91	26.99	-0.82	2.43	-0.16	13.88	-0.94	0.22	0.15	12.51	-0.23	7.43	2.58	34.51	-0.66	2.89	-0.84	1.29	0.77	18.51	-0.48	4.73	-0.46	4.66	0.14	11.04	0.15	10.36	2.06	29.92	0.14	11.09	-0.84	1.19	-0.8	1.46	1.16	0.35	-0.93	27.51
ARHGEF3	-0.12	31.74	-0.23	20.71	-0.41	17.24	0.15	30.52	-0.7	7.84	-0.05	17.86	-0.27	14.08	0.1	18.97	-0.83	5.43	-0.55	9.29	0.27	22.16	-1.1	1.89	0.88	24.09	1.73	35.34	-1.2	0.53	-0.27	14.3	-1.22	0.29	1.37	28.17	2.58	40.9	0.82	4.58	-0.94	33.83
ARHGEF33	3.08	5.28	0.71	1.71	-0.89	0.39	1.43	2.75	-0.96	0.19	0.36	1.02	0.31	0.9	-0.67	0.4	0.15	0.72	0.14	0.75	0.57	1.08	-0.05	0.61	-0.95	0.19	-0.66	0.36	-0.41	0.43	0.24	0.86	0.2	0.7	-1.18	0.09	-1.17	0.08	0.51	0.35	-0.75	1.12
ARHGEF35	-0.66	0.1	1.39	1.18	-0.71	0.08	-0.66	0.12	-0.46	0.11	0	0.32	0.41	0.48	1.09	0.68	0.03	0.3	-0.74	0.02	-0.59	0.08	-0.56	0.08	-0.54	0.07	-0.43	0.11	-0.59	0.06	-0.03	0.31	-0.61	0.06	-0.59	0.07	-0.51	0.09	3.03	1.06	1.72	1.86
ARHGEF37	1.02	16.46	-0.02	6.6	-0.06	6.11	1.55	15.77	-0.46	2.93	1.44	9.52	0.69	6.63	1.94	10.11	-0.41	2.73	-0.05	3.87	1.09	8.2	-0.84	1.57	0.08	3.9	0.48	5.43	-1.3	0.17	0.14	4.99	-1.32	0.18	-1.21	0.43	-1.23	0.34	-0.53	1.06	-1	4.09
ARHGEF38	0.12	3.68	0.03	2.09	-0.4	1.25	4.26	10.47	-0.49	0.72	0.07	1.74	-0.28	1.04	-0.14	1.17	-0.12	1.16	-0.64	0.51	-0.27	1.14	-0.27	0.92	-0.25	0.88	-0.25	0.97	-0.25	0.89	-0.45	0.83	0	1.23	-0.46	0.65	-0.37	0.7	-0.01	1.41	0.17	1.12
ARHGEF39	-0.1	0.78	-0.06	0.58	4.31	7.84	0.25	1.3	-0.27	0.14	-0.28	0.15	-0.28	0.13	-0.29	0.11	-0.15	0.21	-0.29	0.13	-0.36	0.04	0.05	0.45	-0.33	0.06	-0.36	0.04	-0.28	0.11	-0.27	0.15	-0.3	0.06	-0.33	0.04	-0.17	0.19	-0.11	0	-0.39	0.37
ARHGEF4	0.7	2.63	1.95	3.27	-0.45	0.63	3	4.31	-0.43	0.46	-0.29	0.63	-0.45	0.49	-0.5	0.4	0.74	1	-0.15	0.62	-0.29	0.58	-0.62	0.33	-0.67	0.27	-0.49	0.4	-0.73	0.25	-0.46	0.48	-0.32	0.47	-0.44	0.38	-0.25	0.5	1.29	0	-1.15	2.6
ARHGEF40	-0.82	6.48	1.73	18.67	1.27	16.46	-0.48	7.61	0.44	7.56	-0.95	2.48	0.8	9.55	-0.68	3.42	0.32	6.69	-1.09	1.56	0.01	6.47	-0.12	5.04	-0.83	2.29	-0.89	2.27	-0.03	5.28	2.45	16.39	0.28	6.92	0.8	7.17	-1.31	0.62	-1.04	5.99	0.11	2.6
ARHGEF5	-0.68	0.34	1.92	3.76	0.03	1.18	-0.47	0.72	-0.49	0.34	0.05	0.89	0.77	1.51	1.77	2.45	0.12	0.75	-0.84	0.02	-0.51	0.37	-0.63	0.19	-0.55	0.24	-0.53	0.28	-0.67	0.14	0.27	1.07	-0.69	0.18	-0.74	0.11	-0.46	0.3	2.79	0.35	-0.44	4.09
ARHGEF6	0.83	40.7	0.78	29.08	0.35	25.55	1.57	38.01	0.26	17.12	-0.62	11.02	-0.53	10.95	-0.91	7.49	0.71	19.27	-0.32	11.68	-0.62	10.54	0.11	14.49	-1.13	4.79	-0.94	6.88	-0.35	10.89	-0.24	13.97	-0.27	12.56	2.9	30.08	0.61	16.93	-1.08	5.28	-1.1	7.43
ARHGEF7	-0.55	40.45	0.33	48.03	-0.21	37.54	-0.44	35.96	-0.62	20.04	-0.08	31.3	-0.61	21.1	-0.49	22.63	-0.65	17.92	-1.03	12.48	0.43	37.73	2.52	56.26	0.5	30.77	0.29	31.06	1.69	46.25	-0.54	22.96	2.2	55.11	-0.99	11.47	-0.64	16.34	-0.39	18.66	-0.7	27.51
ARHGEF9	2.22	34.78	-0.21	10.53	0.38	14.03	3	31.33	-0.41	5.83	-0.5	6.23	-0.44	5.91	-0.73	4.43	-0.38	5.48	0.28	8.54	-0.39	6.33	0.86	10.59	-1.28	1.48	-1.09	2.56	-0.19	6.01	-0.01	8.04	-0.19	6.4	0.15	6.74	0.04	6.71	-0.33	3.87	-0.78	7.06
ARID1A	0.09	45.31	1.3	46.41	3.12	59.17	-1.45	22.79	1.37	32.97	0.15	28.29	-0.63	20.48	0.1	24.97	-0.33	20.11	-1.16	15.07	-0.52	21.77	-0.59	18.42	-0.56	17.32	-0.42	20.05	-0.09	21.08	-0.07	25.18	0.35	25.65	0	19.53	0.61	23.72	-0.27	16.2	-1.01	27.88
ARID1B	0.49	82.9	1.47	82.65	0.78	79	-0.43	68.53	-0.56	54.68	0.19	65.93	0.7	65.47	-1.18	51.85	-1.25	47.04	-1.85	43.55	0.8	66.94	0.3	58.12	-1.73	41.67	-0.71	52.16	-0.06	54.54	1.06	70.23	0.34	60.09	1.91	62.4	-0.09	51.61	-0.57	61.27	0.42	62.83
ARID2	1.31	62.37	1.4	52.91	2.42	59.25	-0.09	46.69	0.35	33.75	0.57	38.59	-0.4	31.59	0.58	35.54	-1.46	23.3	-1.6	22.89	-0.16	33.76	-0.39	28.35	-0.93	24.07	-0.27	29.55	-0.56	26.64	0.07	34.68	0.45	33.51	-1.45	20.38	0.86	30.69	-0.12	27.46	-0.59	38.29
ARID3A	-0.28	9.61	0.39	11.54	2.7	27.66	-0.28	7.87	3.03	21.02	-0.46	3.56	-0.38	3.78	-0.74	1.48	-0.72	1.51	-0.56	2.44	0.09	6.35	-0.36	3.24	-0.71	1.43	-0.56	2.4	-0.37	3.17	-0.15	5.01	-0.23	4.34	0.31	5.76	-0.35	3.03	-0.06	3.87	-0.32	6.69
ARID3B	-0.12	8.34	0.48	7.65	2.51	14.66	-0.14	6.54	0.98	6.15	-0.11	3.98	-0.62	2.31	0.55	5.24	-0.28	2.87	-0.71	2.02	0.13	4.42	-0.64	1.98	-0.48	2.17	-0.43	2.48	-1.22	0.58	-0.06	3.82	-1.21	0.7	1.22	5.33	1.91	6.88	-0.27	0	-1.48	3.72
ARID3C	0.31	0.02	2	0.02	-0.57	0	-0.57	0	-0.29	0	2.47	0.03	0.08	0.01	-0.57	0	-0.57	0	-0.57	0	2.28	0.02	-0.57	0	-0.35	0	-0.57	0	-0.29	0	-0.57	0	-0.57	0	-0.57	0	0.63	0.01	-0.57	0	-0.57	0
ARID4A	-0.25	25.25	0.88	23.89	2.3	31.11	-0.38	20.62	1.98	20.11	-0.2	13.61	-0.33	12.07	0.34	14.37	-0.48	10.25	-1.3	7.14	0.72	16.52	-0.73	9.22	-0.27	10.15	0.19	13.02	-0.87	8.38	0.05	13.82	-0.86	9.21	0.83	12.88	0.96	13.63	-1.15	6.69	-1.43	11.52
ARID4B	-1.29	47.1	0.23	50.26	0.9	54.08	-1.93	33.58	0.25	35.6	0.48	41.67	-0.01	35.7	0.57	38.5	-0.64	28.15	-2.41	17.07	1.06	43.45	-0.06	31.73	-0.24	28.46	0.2	33.81	0.05	31.19	0.04	37.2	0.74	38.32	-0.03	28.24	1.89	39.36	0.99	28.52	-0.78	46.84
ARID5A	0.02	11.99	-0.89	4.47	0.17	8.86	1.36	15.19	0.33	6.08	1.81	11.4	-1.02	2.58	2.09	11.02	-0.79	2.91	-1.16	2.02	-0.59	3.96	0.33	5.73	-0.36	3.57	-0.27	4.22	-0.19	4.13	-1.3	1.84	0.54	6.34	-0.72	2.62	1.5	7.73	0.2	2.46	-1.06	6.69
ARID5B	0.28	49.68	2.15	62.99	-0.24	29.86	0.04	38.82	-0.43	18.4	-0.35	21.47	0.33	30.21	-0.48	18.82	-1.21	7.36	-0.73	14.19	-0.24	22.72	0.45	28.55	-1.37	4.68	-1.18	7.86	-0.28	18.65	-0.15	24.36	0.13	25.65	-1.09	7.75	0.93	30.58	2.41	35.56	1.03	57.62
ARIH1	0.63	62.91	2.44	64.36	0.99	55.96	-1.14	42.29	0.01	35.18	0.21	40.53	-0.32	34.82	-0.23	34.35	-1.22	25.77	-1.6	23.65	0.4	40.22	-0.05	32.76	-0.16	29.86	0.24	35.01	-0.13	31.18	-0.08	37.16	0.37	36.5	-0.95	24.19	-0.75	25.61	2.15	29.23	-0.83	53.16
ARIH2	3.14	67.61	0.68	35.32	0.4	31.27	2.01	49.29	-0.41	14.42	0.05	21.04	-0.35	15.95	-0.45	14.37	-0.61	11.65	0.8	23.76	-0.36	15.63	-0.29	14.42	-0.85	9	-0.58	12.35	-0.63	11.18	-0.72	12.3	-0.38	14.79	-1.07	6.74	-0.57	10.84	0.32	15.85	-0.14	26.39
ARIH2OS	3.13	2.75	1.43	1.17	-0.43	0.47	1.84	1.62	-0.38	0.34	-0.03	0.46	-0.33	0.37	-0.49	0.33	-0.09	0.37	0.11	0.39	-0.99	0.25	-0.86	0.21	-0.64	0.24	-0.28	0.35	-0.76	0.23	-0.42	0.33	-1	0.18	0.12	0.34	0.22	0.38	0.08	0.35	-0.21	0.74
ARL1	1.13	7.41	1.31	5.38	0.47	3.68	0.55	4.86	-0.88	0.96	0.04	2.33	1.66	3.97	-0.33	1.7	0.24	2.05	0.35	2.17	-0.34	1.68	-0.96	0.81	-1.29	0.4	-0.99	0.8	-1	0.74	2.24	4.63	-0.35	1.7	-1.03	0.63	-1.27	0.39	0.01	2.11	0.44	2.6
ARL10	2.38	21.14	0.59	9.47	-0.76	4.39	1.6	14.93	-1.25	2.05	-0.52	4.04	0.63	6.23	-0.42	3.9	-0.44	3.42	-0.29	3.93	0.18	5.6	0.6	5.33	-1.13	1.98	-0.86	2.77	0.47	5	1.69	8.43	0.04	5.05	-0.96	2.19	-1.18	1.79	0.18	3.52	-0.55	5.95
ARL11	-0.44	0.13	-0.42	0.15	3.09	6.58	0.31	1.65	2.44	3.54	-0.42	0.09	-0.47	0.03	-0.42	0.09	-0.48	0.02	-0.45	0.04	-0.41	0.15	-0.47	0.03	-0.44	0.07	-0.46	0.04	-0.49	0.01	-0.48	0.02	-0.49	0	1.08	1.48	-0.32	0.18	0.22	0	-0.49	0.74
ARL13A	0.14	0.61	0.87	0.58	-1.48	0	1.54	0.93	-0.66	0.12	1.29	0.46	0.65	0.33	0.4	0.31	0.37	0.26	-0.96	0.07	-0.11	0.17	-0.63	0.13	-0.36	0.15	-0.11	0.2	-0.44	0.14	0.3	0.27	-0.3	0.18	2.36	0.43	0.1	0.18	-1.48	0	-1.48	0
ARL13B	-0.48	18.22	-0.37	13.63	1.11	20.45	0.54	21.09	-0.73	7.31	0.37	12.87	0.61	12.79	-0.19	9.72	-0.37	8.18	-1.25	5.21	0.37	12.18	-0.63	7.11	-0.3	7.63	-0.03	9.27	-0.32	7.83	0.04	10.73	0.19	9.98	-1.18	4.68	-1.78	2.86	1.78	17.61	2.61	21.56
ARL14	-0.23	0	-0.23	0	-0.23	0	4.36	0.17	-0.23	0	-0.23	0	-0.1	0	-0.23	0	-0.23	0	-0.23	0	-0.23	0	-0.23	0	-0.14	0	-0.23	0	-0.23	0	-0.23	0	-0.23	0	-0.23	0	-0.23	0	-0.23	0	-0.23	0
ARL14EP	1.17	14.25	0.68	8.57	3.13	13.95	0.7	10.79	0.71	5.52	-0.61	3.62	-0.38	3.81	-0.35	3.59	-0.62	3.01	-0.42	3.25	-0.13	4.34	-0.71	2.76	-1.04	2.09	-0.73	2.82	-0.76	2.59	-0.41	3.72	-0.38	3.35	-1.28	1.57	-0.24	3.15	0.63	5.99	1.05	7.06
ARL14EPL	-0.33	0.13	4.06	1.26	-0.66	0	0.3	0.35	-0.04	0.1	0.24	0.15	-0.23	0.09	-0.51	0.02	-0.36	0.05	-0.46	0.04	0.19	0.15	-0.46	0.03	-0.42	0.03	-0.24	0.07	-0.34	0.05	-0.49	0.04	-0.39	0.06	-0.11	0.07	0.03	0.09	0.86	0	-0.66	0.37
ARL15	-0.28	74.24	-0.67	49	0.18	79.78	-0.44	59.16	-0.05	57.29	-0.28	55.31	0.15	62.58	3.46	97	-0.77	34.6	-0.44	45.02	0.59	73.92	-1.09	24.47	0.91	67.99	0.6	68.07	-0.68	35.23	0.42	72.4	-0.77	34.98	-0.67	34.04	-0.52	38.49	-0.73	78.87	1.06	43.49
ARL16	0.2	5.97	1.39	5.49	3.16	7.45	-0.43	3.85	-0.05	2.26	-0.29	2.43	-0.07	2.39	-0.62	1.78	-0.86	1.49	-1.15	1.25	-0.05	2.39	-0.71	1.58	-0.89	1.3	-0.66	1.64	-0.74	1.49	1.25	3.53	-0.41	2	0.38	2.15	0.6	2.33	-0.66	2.46	0.61	2.23
ARL17A	1.09	15.59	0.03	9.1	1.89	11.99	0.1	10.67	-0.22	5.49	0	6.69	0.02	6.11	0.13	6.02	-0.54	4.78	-1.17	4.24	-0.44	5.77	-0.26	4.97	-1.28	3.66	-0.37	5.07	-0.58	4.51	-0.14	6.05	-0.29	5.4	-0.19	4.28	1.21	5.83	-1.62	8.1	2.63	5.2
ARL17B	0.51	25.66	-0.49	15.6	0.46	18.81	-0.55	17.7	0.39	13.59	0.95	16.92	0.85	15.66	0.09	12.67	0.06	11.79	-0.42	9.93	0.61	14.9	0.61	13.36	-0.6	9.17	0.32	12.93	0.2	11.69	-0.26	12.36	0.4	13.15	0.57	11.44	1.43	14.41	-2.79	4.23	-2.33	4.46
ARL2	-0.56	1.94	0.08	1.56	1.51	2.59	0.08	2	-0.26	0.98	0.92	1.74	0.03	1.16	0.81	1.39	0.56	1.21	-0.54	0.79	2.27	2.1	-1.32	0.5	0.13	0.97	0.59	1.27	-1.12	0.56	0.91	1.54	-0.42	0.94	-1.22	0.45	-1.61	0.31	-1.21	1.06	0.37	0.74
ARL2BP	0.83	8.64	0.49	5.15	0.18	4.47	-0.08	5.32	-1	1.54	1.41	5.18	0.3	3.23	1.56	4.61	0.27	2.84	-0.4	2.15	-0.06	2.93	-0.71	1.73	-0.36	1.97	-0.14	2.46	-1.21	1.1	0.45	3.4	-1.25	1.35	-1.32	0.94	-1.24	0.95	2.46	2.46	-0.18	7.43
ARL3	0.37	9.7	-0.17	5.45	1.9	9.09	-0.15	6.62	0.01	3.66	0.43	4.87	0.38	4.36	-0.03	3.68	1.79	5.29	-1.25	2.11	0.19	4.25	0.93	4.4	-0.98	2.11	-0.67	2.69	1.05	4.44	0.15	4.13	0.95	4.81	-0.68	2.24	-0.95	1.96	-1.83	1.76	-1.45	1.49
ARL4A	-0.29	2.27	0.05	2.48	0.23	2.82	0.21	3.41	-0.4	0.76	1.24	4.41	-0.23	1.11	0.28	1.96	-0.47	0.56	-0.42	0.68	3.75	8.51	-0.7	0.14	-0.05	1.14	0.54	2.36	-0.73	0.09	-0.48	0.61	-0.75	0.06	-0.59	0.27	-0.62	0.24	0.22	0	-0.78	2.23
ARL4C	-0.48	0.3	-0.43	0.62	1.34	13.24	-0.47	0.43	1.21	8.35	-0.39	0.71	-0.49	0.11	-0.44	0.35	-0.43	0.42	-0.46	0.2	0.04	2.97	-0.5	0.02	-0.46	0.22	-0.38	0.61	-0.5	0.03	-0.49	0.12	-0.51	0	0.97	6	3.54	15.99	-0.19	0	-0.51	2.23
ARL4D	-0.83	0.03	-0.06	0.66	-0.06	0.55	-0.47	0.38	-0.58	0.14	2.45	1.96	1.27	1.13	-0.39	0.26	-0.38	0.23	-0.73	0.06	-0.12	0.37	-0.66	0.09	-0.42	0.19	0.78	0.76	-0.75	0.05	-0.65	0.12	-0.75	0.06	-0.48	0.13	-0.77	0.04	2.12	1.06	1.49	2.23
ARL5A	0.54	29.33	0.3	19.91	1.14	23.98	1.85	31.01	0.72	14.68	1.98	22.16	-0.06	12.19	1.17	17.32	-0.81	7.85	-0.88	7.66	0.24	13.94	-0.94	7.17	-0.96	6.68	-0.27	10.23	-0.74	7.84	1.09	17.37	-0.84	7.92	-1.01	6.02	-0.79	6.96	-1.1	8.45	-0.64	8.92
ARL5B	0.42	9.3	0.08	5.32	-0.42	4.31	-0.11	6.22	-0.64	2.32	1.21	5.92	-0.33	2.99	0.4	4.12	-0.6	2.21	-0.73	2.13	-0.09	3.51	-0.51	2.32	-0.1	2.69	-0.07	3.02	-0.47	2.25	0.09	3.61	0.21	3.52	-0.83	1.57	-0.63	1.87	3.81	1.76	-0.68	11.15
ARL5C	-0.33	0.12	-0.16	0.17	0.76	0.86	0.44	0.72	4.18	2.19	-0.26	0.11	-0.32	0.05	-0.32	0.07	-0.25	0.07	-0.31	0.06	-0.05	0.17	-0.39	0.02	-0.28	0.06	-0.34	0.04	-0.34	0.04	-0.16	0.13	-0.42	0	-0.26	0.07	-0.37	0.02	-0.42	0	-0.42	0
ARL6	0.01	6.71	0.61	5.58	0.2	4.7	0.99	7.75	-1.28	1.19	0.68	4.05	1.29	4.58	-0.17	2.58	-0.11	2.33	-1.1	1.27	0.34	3.45	0.79	3.38	-1.32	1.01	-0.74	1.78	0.23	2.67	2.5	6.14	0.6	3.4	-1.32	0.94	-1.07	1.21	-0.16	1.41	-0.97	3.72
ARL6IP1	-0.51	2.79	0.96	7.16	3.56	15.05	-0.37	2.95	-0.11	2.15	-0.01	2.73	-0.5	1.29	0.68	4.14	-0.4	1.42	-0.62	0.84	1.37	5.81	-0.67	0.75	0.15	2.31	0.11	2.5	-0.74	0.57	-0.55	1.21	-0.77	0.65	-0.64	0.72	-0.14	1.69	-0.12	0.7	-0.7	2.97
ARL6IP4	0.83	6.26	0.52	3.93	2.77	6.35	-0.59	2.81	0.75	2.65	0.72	2.99	-0.34	1.84	0.25	2.31	-0.38	1.63	-0.52	1.41	0.45	2.41	-0.67	1.37	-1.33	0.73	-0.8	1.26	-0.89	1.16	-0.64	1.55	-0.22	2.17	-0.64	1.19	-0.31	1.4	1.93	1.06	-0.91	4.09
ARL6IP5	2.4	29.86	1.86	18.63	0.22	8.15	1.62	20.22	-0.21	3.67	-0.38	3.5	0.05	5.16	-0.55	2.4	-0.15	3.63	1.34	9.62	-0.6	2.01	-0.85	0.67	-0.95	0.17	-0.88	0.55	-0.96	0.16	-0.58	2	-0.92	0.41	-0.41	2.04	0.52	5.76	-0.69	4.58	0.13	1.86
ARL6IP6	-0.82	9.63	0.64	14.08	3.79	27.66	-0.63	9.03	0.08	7.26	0.23	8.85	-0.16	6.79	-0.02	7.18	-0.32	5.38	-1.22	2.57	0.47	9.5	-0.29	5.47	-0.27	5.22	0.03	6.67	-0.1	5.89	-0.15	6.81	0.01	6.98	-0.66	3.72	0.28	6.54	0.32	2.82	-1.19	11.15
ARL8A	-0.12	6.21	1.12	5.77	2.26	7.29	-0.87	4.17	1.81	4.17	0.75	3.87	-0.1	2.83	-0.42	2.42	-0.23	2.38	-1.37	1.52	0.62	3.4	-0.72	2.04	-0.62	1.93	-0.26	2.42	-0.91	1.82	-0.07	2.73	-0.91	2	-0.06	2.15	-0.54	1.91	1.63	1.76	-0.97	5.2
ARL8B	-0.1	25.09	0.62	22.35	3.61	36.91	-0.18	20.08	1.48	18	0.08	14.55	-0.36	11.42	-0.07	12.23	-0.71	8.81	-1.36	6.44	-0.05	13.03	-0.6	9.1	-0.28	9.53	-0.06	11.32	-0.67	8.5	-0.19	12.28	-0.41	10.56	0.05	10.03	-0.52	8.27	0.33	9.15	-0.61	18.59
ARL9	-0.48	0.35	0.02	0.62	0.21	0.71	4.05	3.3	-0.36	0.2	-0.04	0.34	0.36	0.49	0.16	0.42	-0.2	0.23	-0.54	0.13	-0.14	0.29	-0.43	0.15	-0.64	0.08	-0.58	0.11	-0.53	0.12	0.57	0.58	-0.13	0.29	-0.37	0.18	-0.37	0.17	0.29	0	-0.86	0.74
ARMC1	0.98	16.19	1.4	12.2	3.46	17.24	0.69	12.29	0.11	5.51	-0.04	5.96	-0.08	5.37	-0.12	5.11	-0.17	4.57	-0.83	3.49	0.03	5.66	-0.41	4.1	-0.79	3.22	-0.33	4.43	-0.76	3.34	0.17	5.91	-0.46	4.46	-0.74	3.07	-0.45	3.66	-0.79	3.17	-0.87	5.2
ARMC10	-0.24	13.35	0.89	12.22	0.2	9.95	-0.38	10.5	-0.45	5.36	0.12	7.35	0.63	7.58	-0.34	5.58	-0.45	4.99	-1.65	3.01	-0.01	6.52	0.2	5.92	-1.49	3.05	-0.83	4.43	0.26	5.81	0.58	7.58	0.6	7.16	-0.84	3.65	-1.14	3.38	2.41	8.8	1.94	12.64
ARMC12	-0.4	0.1	0.19	0.13	3.78	0.63	1.13	0.38	0.23	0.11	0.36	0.14	0.09	0.1	-0.86	0	-0.41	0.05	-0.63	0.02	-0.3	0.06	0.1	0.09	-0.4	0.04	-0.43	0.04	-0.33	0.04	-0.43	0.04	-0.53	0.06	0.5	0.11	0.07	0.07	-0.86	0	-0.86	0
ARMC2	1.78	42.81	0.22	20.15	1.5	29.62	1.67	34.05	1.74	21.33	-0.72	8.6	-0.27	10.86	-0.87	6.72	-0.21	9.95	-0.12	10.98	0.35	15.38	0.45	13.87	-1.4	2.79	-1.18	4.55	-0.2	9.64	0.48	16.1	0.08	12.27	-1.3	3.29	-1.08	4.33	-0.3	7.75	-0.63	12.64
ARMC3	-0.24	0.5	0.42	0.64	-0.43	0.31	2.72	2.02	-0.62	0.07	-0.09	0.29	-0.11	0.26	-0.53	0.11	2.91	1.07	-0.45	0.15	0	0.29	-0.11	0.23	-0.72	0.04	-0.53	0.11	-0.27	0.18	-0.47	0.13	0.54	0.47	-0.5	0.09	-0.62	0.07	-0.04	0	-0.86	0.37
ARMC4	-0.17	1.66	-0.11	1.13	-0.27	0.63	0.85	3.85	-0.44	0.24	-0.2	0.65	-0.31	0.46	-0.42	0.29	0.05	0.91	-0.4	0.31	0.29	1.31	-0.03	0.76	-0.44	0.21	-0.34	0.36	-0.36	0.33	-0.13	0.75	-0.46	0.18	-0.43	0.22	-0.47	0.17	4.15	0.35	-0.34	9.67
ARMC5	-0.81	0.72	-0.19	0.85	0.39	1.02	-0.56	0.75	0.03	0.58	2.52	1.73	-0.28	0.54	0.77	0.9	-0.76	0.3	-1.21	0.11	2.29	1.49	-0.51	0.36	-0.13	0.45	0.45	0.72	-0.57	0.33	-0.53	0.42	-1.02	0.18	0.06	0.47	-0.52	0.31	1.28	0.35	-0.7	1.49
ARMC6	0.45	4.58	1.11	3.44	2.61	4.86	-0.61	2.43	-0.39	1.31	0.03	1.85	-0.2	1.56	-0.45	1.39	-0.65	1.03	-0.71	1.03	0.1	1.8	-0.61	1.09	-1.06	0.76	-0.59	1.13	-0.14	1.3	-0.32	1.38	1.23	2.35	-1.6	0.43	-0.34	1.1	1.95	1.76	0.2	3.35
ARMC7	0.24	3.98	-0.17	2.22	0.91	3.06	0.96	3.82	0.8	1.93	3.22	3.9	-0.36	1.29	0.43	1.83	-0.48	1.05	-1.19	0.64	0.01	1.6	-0.69	0.89	-0.32	1.05	0.32	1.55	-1.06	0.67	-0.68	1.11	-1.21	0.7	-0.72	0.81	0.73	1.51	-0.1	0.7	-0.62	1.86
ARMC8	0.78	47.54	2.15	45.24	2	46.24	0.07	35.03	-0.16	21.06	0.28	26.28	-0.11	22.35	0.04	22.54	-0.75	16.24	-1.19	14.32	0.07	23.64	0.06	20.65	-1.07	13.79	-0.6	17.72	-0.65	16.49	-0.54	20.12	-0.27	20.07	-0.92	13.66	-0.86	14.31	-0.49	32.04	2.13	23.79
ARMC9	-0.67	7.74	-0.27	7.78	-0.24	7.99	0.09	12.44	-0.21	5.33	1.01	12.61	1.14	12.14	-0.12	5.84	-0.01	5.71	-0.72	2.92	0.45	9.07	0.08	6.36	-0.99	1.56	-0.35	4.61	-0.79	2.49	1.99	16.55	-0.65	3.4	-1.06	1.23	-1.24	0.44	2.74	4.93	-0.17	20.82
ARMCX1	-0.05	2.17	0.1	1.6	0.09	1.57	0.47	2.37	0.01	0.99	-0.25	0.96	0.89	1.6	-0.83	0.53	2.18	2.19	-0.17	0.77	0.36	1.31	-0.37	0.67	-1.14	0.24	-0.87	0.43	-0.63	0.54	0.87	1.55	-0.88	0.41	-0.87	0.38	-1.53	0.02	0.15	2.11	2.46	1.49
ARMCX2	-0.27	1.43	-0.32	0.85	-0.75	0.39	0.16	1.48	-0.91	0.13	0.81	1.39	1.35	1.73	0.25	0.97	0.27	0.89	-0.58	0.35	-0.26	0.64	0.16	0.77	-1.04	0.03	-0.94	0.1	0.1	0.72	2.44	2.51	0.29	0.94	-0.8	0.2	-0.98	0.08	2.13	0	-1.1	2.6
ARMCX3	0.28	10.17	0.43	7.11	0.59	7.52	1.17	9.89	0.39	4.49	0.23	4.98	0.14	4.49	0.28	4.63	0.17	4.03	-1.5	2.28	-0.07	4.46	-1.12	2.63	-1.78	1.9	-0.97	2.92	-0.71	2.98	1.59	6.16	-0.37	3.87	0.86	4.05	-1.87	1.72	0.9	4.93	1.36	5.58
ARMCX4	-0.98	28.99	0.83	35.64	-0.75	22.73	0.7	36.1	-0.58	16.36	0.88	28.6	0.76	25.94	-0.02	20.58	1.75	28.1	-1.74	8.63	0.89	27.41	0.71	22.86	-0.66	13.92	-0.07	18.94	0.26	19.59	0.83	26.95	0.53	22.54	-0.61	13.35	-2.49	3.45	-0.35	18.66	0.1	21.19
ARMCX5	-0.13	0.02	2.93	0.06	2.2	0.08	0.33	0.03	-0.21	0.01	-0.75	0	0.29	0.02	-0.75	0	1.04	0.02	-0.75	0	0.1	0.02	-0.33	0.01	-0.36	0.01	-0.75	0	-0.09	0.01	0.56	0.02	-0.75	0	-0.75	0	-0.35	0.01	-0.75	0	-0.75	0
ARMCX5-GPRASP2	-0.64	13.3	0.03	11.15	-0.59	9.09	0.49	14.72	-0.71	5.64	0.92	10.45	2	12.12	-0.49	6.24	-0.57	5.71	-1.5	3.73	0.72	9.38	1.03	8.78	-1.36	3.62	-0.74	5.36	0.47	7.35	1.45	11.15	0.21	7.39	-0.81	4.37	-1.17	3.86	1.53	5.99	-0.29	14.5
ARMCX6	0.54	2.03	0.59	1.24	1.85	1.8	0.35	1.62	1.03	0.98	0.44	0.86	-0.23	0.59	0.93	0.99	0.06	0.68	-0.98	0.33	0.87	1.02	-0.91	0.34	-0.97	0.29	-0.6	0.43	-0.93	0.3	1.63	1.19	-0.93	0.35	0.62	0.67	-0.73	0.35	-2.04	0.35	-0.57	0
ARMS2	-0.03	0.13	-0.59	0	0.02	0.08	3.96	0.69	-0.43	0.01	-0.23	0.03	-0.32	0.02	-0.46	0.02	-0.59	0	-0.1	0.04	0.09	0.04	-0.04	0.04	-0.33	0.02	-0.47	0.01	-0.38	0.01	0.4	0.08	1.16	0.12	-0.59	0	0.1	0.05	-0.59	0	-0.59	0
ARNT	-0.26	29.95	1.41	31.47	2.14	34.95	-1.08	19.7	0.89	19.27	-0.14	17.28	1.03	21.08	-0.4	14.26	-0.67	11.86	-1.43	8.76	-0.52	14.57	-0.18	13.82	-0.76	10.57	-0.51	12.68	0.08	14.15	0.79	20.35	0.54	17.55	-1.48	7.32	-1.23	8.32	1.27	16.9	0.53	26.39
ARNT2	-0.04	7.67	-0.22	3.01	-0.46	0.63	0.46	11.51	-0.5	0.09	-0.38	0.96	-0.09	2.98	-0.19	2.12	1.22	10.32	-0.34	1.21	-0.42	0.71	-0.15	2.33	-0.5	0.04	-0.5	0.08	-0.25	1.57	-0.19	2.53	-0.16	2.29	-0.48	0.16	-0.5	0.09	4.01	1.41	-0.3	32.34
ARNTL	-0.49	16.25	1.01	22.76	1.22	25.94	-0.66	11.66	-0.17	9.5	-0.61	7.63	0.23	12.46	-0.79	5.55	-0.63	5.8	-1.1	3.23	-0.73	6.23	-0.57	6.32	-0.6	5.76	-0.49	7.03	-0.3	7.67	1.01	16.91	0.03	10.45	0.14	9.16	1.18	14.37	-0.78	26.41	3.09	7.81
ARNTL2	-0.03	8.3	1.02	14.94	0.28	7.99	2.94	29.22	-0.48	0.45	-0.25	2.39	-0.49	0.41	-0.16	2.86	-0.49	0.33	-0.3	1.74	-0.17	2.91	-0.49	0.35	-0.48	0.44	-0.41	0.95	-0.53	0.08	-0.5	0.31	-0.54	0	-0.52	0.13	-0.52	0.16	2.65	0	-0.54	21.19
ARPC1A	1.86	29.24	-0.14	14.08	2.64	23.75	0.88	20.68	-0.13	9.11	-0.44	9.42	-0.89	7.51	-0.29	8.88	-0.29	8.08	-0.63	7.34	-0.22	9.57	1.41	12.02	-1.23	5.41	-0.76	7.03	0.34	9.06	-0.3	9.06	0.73	11.15	-0.97	5.85	0.11	8.01	-0.79	6.34	-0.88	9.67
ARPC1B	-1.34	1.54	-0.66	7.8	2.18	30.96	-0.92	6.07	1.31	17	0.68	15.29	-0.46	6.69	0.69	13.99	0.91	13.54	-1.21	1.4	0.31	12.06	-1.08	2.24	0.34	9.64	0.81	13.57	-1.22	1.36	-0.15	8.6	-1.14	1.94	-0.19	6.45	0.79	11.51	1.03	4.23	-0.69	17.1
ARPC2	-1.31	18.36	-0.03	26.35	2.06	44.59	-1.07	18.14	1.39	27.16	0.72	25.63	-0.44	15.48	0.25	20.41	-1.22	8.39	-1.56	6.04	-0.03	18.72	-0.53	13.02	-0.2	14.19	0.05	17.27	-0.55	12.38	0.38	21.8	-0.26	15.61	-0.34	12.54	1.79	25.06	1.39	13.73	-0.48	34.57
ARPC3	-0.75	13.49	-0.05	14.08	3.31	34.25	-0.68	11.77	1.97	18.21	0.24	12.16	-0.28	8.73	0.07	10.09	-0.72	5.64	-1.13	3.95	0.1	10.69	-0.83	5.28	-0.34	6.8	0	9.03	-0.8	5.21	-0.2	9.06	-0.53	6.92	0.38	8.87	0.36	9.04	0.21	7.39	-0.34	12.64
ARPC4	-0.72	6.66	0.09	6.26	3.08	12.54	-1.06	4.8	1.42	5.84	0.55	5.26	-0.35	3.57	0.35	4.52	-0.9	2.4	-1.55	1.51	0.06	4.19	-0.45	3.04	-0.39	2.86	0.15	3.89	-0.49	2.84	-0.17	3.78	-0.54	3.11	-0.34	2.69	0.96	4.23	-0.56	4.93	0.86	4.46
ARPC5	-0.83	10.53	-0.11	11.67	3.09	28.06	-0.33	11.72	1.65	13.99	-0.17	8.31	-0.63	5.77	-0.44	6.46	-0.75	4.59	-1.15	3.12	-0.11	7.86	0.95	10.58	-0.84	3.94	-0.57	5.41	0.14	7.42	-0.74	5.24	0.44	9.39	-0.88	3.56	-0.08	6.1	0.61	9.51	0.76	13.38
ARPC5L	0.03	5.03	0.84	4.81	1.93	6.35	-0.34	3.24	-0.25	1.81	0.22	2.68	-0.88	1.2	0.92	3.31	-1.05	0.84	-0.56	1.38	0.5	2.88	-0.92	0.98	-0.2	1.59	-0.01	1.98	-1.06	0.8	-0.3	1.86	-0.55	1.35	-0.93	0.76	2.05	3.55	1.77	0.7	-1.21	5.2
ARPP19	1.2	21.16	0.74	13.5	2.28	17.87	0.48	14.78	-0.29	6.47	-0.13	7.83	-0.55	6.35	-0.17	7.27	-0.6	5.48	-0.46	5.76	0.4	8.76	-0.74	5.03	-1.22	3.89	-0.5	5.84	-0.78	4.86	-0.55	6.3	-0.18	6.4	-0.93	4.08	-0.94	4.21	2.49	7.39	0.46	15.61
ARPP21	-0.34	0.11	-0.18	0.09	-0.31	0.08	3.21	0.75	-0.42	0.03	-0.17	0.06	-0.37	0.04	-0.52	0.02	-0.29	0.05	-0.62	0.02	0.33	0.12	-0.42	0.03	0.13	0.08	0.69	0.14	-0.63	0.01	0.13	0.1	-0.73	0	-0.73	0	-0.35	0.04	2.33	0	-0.73	0.37
ARR3	0.39	0.93	0.53	0.7	-0.21	0.39	0.11	0.58	-0.67	0.19	1.01	0.54	0.51	0.41	-0.66	0.22	0.55	0.4	-0.86	0.15	-0.23	0.25	-0.2	0.24	-0.26	0.22	-0.6	0.2	0.96	0.43	-0.85	0.17	3.19	0.82	-0.3	0.18	-0.87	0.13	-1.75	0.35	0.19	0
ARRB1	-1.08	7.52	0.7	28.89	1.64	38.64	-0.74	11.8	2.03	30.62	0.87	23.64	-0.49	9.45	0.06	14.52	-0.8	5.71	-1.13	2.57	2.31	34.86	-0.88	4.75	-0.3	9.32	0.3	15.63	-0.36	9.22	-0.71	7.35	-0.42	9.74	0.38	13.44	-0.38	8.13	-0.18	5.63	-0.8	14.5
ARRB2	-0.4	1.26	-0.33	1.62	3.12	33.7	-0.39	1.07	2.7	20.78	-0.35	0.92	-0.43	0.35	-0.4	0.59	-0.28	1.23	-0.39	0.51	-0.26	1.58	-0.46	0.08	-0.46	0.12	-0.44	0.25	-0.46	0.08	-0.46	0.15	-0.47	0.06	0.18	3.47	0.53	5.64	-0.08	0	-0.48	4.09
ARRDC1	-0.19	5.17	-0.78	2.16	1.98	8.46	-0.73	2.75	1.21	4.3	0.93	4.41	-0.76	1.34	1.71	5.07	-1.06	0.82	-0.73	1.17	0.24	2.95	-0.98	0.86	1.28	3.77	1.22	4.16	-1.05	0.71	-0.44	1.84	-0.9	0.94	-0.36	1.5	0.52	2.59	-0.3	1.06	-0.81	2.6
ARRDC2	-1.45	0.18	-0.94	1.8	1.64	8.31	-1.26	0.78	1.62	5.32	0.9	4.93	0.39	3.59	1.34	4.96	-0.41	1.79	-1.29	0.31	0.6	3.92	-0.52	1.59	0.72	3.32	0.65	3.63	-0.76	1.18	0.44	3.65	-0.6	1.7	0.22	2.33	0.7	3.08	-1.4	1.41	-0.58	0.37
ARRDC3	-0.5	7.84	0.79	12.12	1.68	15.99	-0.33	7.43	2.08	12.33	-0.46	3.91	1.26	10.09	-0.51	3.2	-0.24	3.84	-0.84	1.89	-0.21	4.86	-0.88	1.78	-1.25	0.43	-1.1	1.03	-0.9	1.66	-0.29	4.4	-0.83	2.23	-0.38	3.05	0.23	5.04	1.1	10.21	1.58	10.41
ARRDC4	-0.2	5.48	-0.15	3.2	2.12	7.92	0.41	5.99	1.38	4.37	-0.44	2.16	-0.32	2.15	-0.69	1.63	-0.19	2.03	-0.84	1.27	1.13	4.38	-0.84	1.25	-1.26	0.64	-0.9	1.15	0.77	3.14	-0.72	1.59	0.93	3.76	-0.71	1.19	-1.5	0.32	1.59	2.46	0.42	5.95
ARRDC5	-0.42	0.15	-0.36	0.32	-0.31	0.55	-0.33	0.46	1.98	5.61	-0.38	0.2	-0.42	0.07	-0.38	0.15	-0.38	0.16	-0.37	0.17	-0.37	0.17	-0.42	0.07	-0.42	0.05	-0.43	0.06	-0.44	0.03	-0.44	0.04	-0.43	0.06	1.98	4.5	3.06	6.69	-0.27	0	-0.45	0.74
ARSA	-0.31	2.24	1.24	2.67	2.34	3.61	-0.86	1.19	0.81	1.5	0.07	1.33	0.45	1.42	-0.06	1.06	-0.67	0.68	-1.15	0.42	-0.75	0.73	-0.68	0.67	0.7	1.24	0.61	1.36	-0.7	0.6	-0.28	0.96	-0.72	0.82	-0.67	0.58	-0.08	0.86	-1.35	2.11	2.06	0.37
ARSB	0.15	19.27	-0.23	9.55	3.35	39.97	0.57	20.08	2.19	21.93	-0.03	8.66	-0.5	4.73	-0.3	5.93	-0.34	5.01	-0.5	4.22	-0.17	7.16	-0.57	3.71	-0.68	2.73	-0.52	4.15	-0.92	1.34	-0.28	6.24	-0.81	2.29	0.17	7.12	-0.09	5.87	-0.2	4.93	-0.31	7.81
ARSD	0.69	7.86	2.34	8.98	0.82	5.25	1.46	8.82	0.8	3.56	0.93	4.31	-0.14	2.24	0.58	3.17	0.33	2.66	-0.46	1.58	-0.6	1.52	-0.52	1.47	-1.08	0.62	-0.62	1.39	-1.21	0.45	-0.18	2.21	-1.24	0.47	0.95	3.02	-0.71	1.03	-1.38	1.06	-0.74	0.37
ARSE	-0.17	0.47	-0.18	0.34	-0.12	0.31	1.21	2.05	-0.4	0.05	0.26	0.54	-0.13	0.24	-0.17	0.2	4.06	2.77	-0.25	0.15	-0.24	0.15	-0.37	0.06	-0.4	0.04	-0.36	0.08	-0.35	0.07	-0.2	0.19	-0.36	0.06	-0.47	0	-0.41	0.04	-0.47	0	-0.47	0
ARSF	0.55	0.56	0.46	0.39	-0.07	0.24	2.2	0.84	-0.3	0.12	0.2	0.2	-0.2	0.14	-0.66	0.07	-0.22	0.14	-0.58	0.09	1.83	0.39	-0.21	0.12	-0.5	0.08	-0.31	0.1	-0.52	0.08	-0.09	0.15	-1.22	0	-0.94	0.02	-0.55	0.07	-1.22	0.35	2.34	0
ARSG	0.14	14.24	0.12	9.61	0.9	14.18	0.44	13.16	0.04	5.97	0.16	7.03	-0.51	3.63	-0.83	2.23	0.24	6.15	-0.63	2.96	-0.81	2.41	-0.84	2.03	-0.49	3.03	-0.44	3.54	-0.99	1.37	2.71	17.16	-0.97	1.64	0.91	7.64	2.18	11.81	-0.71	2.82	-0.62	3.35
ARSH	-0.07	0.22	-0.06	0.15	-0.23	0.08	0.77	0.43	-0.35	0.05	-0.13	0.09	-0.3	0.06	-0.27	0.07	-0.29	0.07	-0.11	0.07	-0.12	0.08	-0.31	0.04	-0.34	0.04	-0.34	0.04	-0.36	0.04	-0.45	0.04	-0.03	0.06	-0.43	0.02	-0.15	0.06	4.2	0	-0.64	0.74
ARSI	-0.43	0.07	-0.33	0.08	-0.37	0.08	0.35	0.2	-0.32	0.04	-0.05	0.08	-0.16	0.08	-0.44	0.02	3.73	0.65	-0.28	0.06	-0.59	0	-0.13	0.07	-0.46	0.02	-0.41	0.03	-0.47	0.02	-0.29	0.06	-0.59	0	0.9	0.2	-0.56	0.01	1.49	0	-0.59	0.37
ARSJ	-0.56	3.14	-0.35	4.17	-0.69	0.86	1.03	18.05	-0.77	0.06	0.35	7.51	1.74	15.31	0.07	5.33	-0.59	1.14	-0.54	1.45	-0.04	4.86	-0.3	2.68	-0.77	0.06	-0.74	0.24	-0.65	0.68	1.51	14.15	-0.71	0.47	-0.68	0.56	-0.77	0.03	0.68	19.72	2.77	10.78
ARSK	0.74	6.26	0.6	3.87	1.66	5.17	1.47	6.39	-0.18	1.76	-0.24	1.86	0	2.07	-0.67	1.28	1.04	2.77	-0.56	1.34	0.41	2.49	-0.96	0.93	-0.75	1.06	-0.19	1.67	-1.12	0.79	-0.4	1.65	-1.17	0.94	2.1	3.09	0.55	1.98	-0.75	0.35	-1.57	1.86
ART1	1.12	1.43	-0.45	0.09	-0.11	0.24	2.66	2.17	-0.46	0.04	-0.21	0.17	-0.45	0.06	-0.23	0.15	-0.39	0.07	-0.13	0.17	-0.12	0.15	-0.44	0.06	-0.26	0.1	2.95	1.14	-0.35	0.07	-0.39	0.1	-0.6	0	-0.6	0	-0.34	0.07	-0.6	0	-0.6	0
ART3	2.42	38.3	-0.33	1.07	-0.4	0.31	3.17	36.45	-0.43	0.01	-0.42	0.12	-0.42	0.02	-0.42	0.07	0.24	4.99	1.11	10.96	-0.4	0.19	-0.41	0.1	-0.43	0	-0.43	0.01	-0.43	0	-0.42	0.06	-0.43	0	-0.42	0.07	-0.43	0	-0.31	0	-0.43	1.12
ART4	-0.29	4.58	-0.28	3.01	-0.45	1.41	0.13	8.62	-0.55	0.06	3.27	27.32	0.28	6.19	-0.23	2.47	-0.36	1.3	-0.41	0.95	2.56	21.58	-0.37	1.18	-0.19	2.31	-0.13	2.91	-0.49	0.41	-0.43	0.9	-0.52	0.23	-0.51	0.27	-0.54	0.1	-0.41	3.17	-0.09	1.49
ART5	0.72	0.16	-0.24	0.06	0.73	0.08	3.8	0.38	-0.28	0.02	-0.14	0.05	-0.34	0.02	-0.39	0.02	0.44	0.05	-0.24	0.02	-0.45	0.02	-0.54	0.01	-0.39	0.01	0.9	0.07	-0.59	0.01	-0.28	0.02	-0.76	0	0.07	0.02	-0.48	0.01	-0.76	0	-0.76	0
ARTN	-0.26	0.03	-0.02	0.11	-0.32	0	-0.32	0	-0.23	0.02	-0.14	0.03	-0.26	0.01	-0.19	0.02	0.02	0.07	-0.22	0.02	-0.26	0.02	4.34	0.89	-0.28	0.01	-0.32	0	-0.16	0.03	-0.15	0.04	0.05	0.12	-0.32	0	-0.32	0	-0.32	0	-0.32	0
ARV1	0.9	6.47	3.06	7.24	1.34	4.86	0.15	4.08	0.06	1.95	0.35	2.56	-0.39	1.63	0.99	2.82	-0.71	1.16	-0.82	1.16	0.53	2.43	-0.8	1.14	-0.16	1.5	-0.19	1.63	-0.99	0.93	-0.22	1.82	-1.41	0.7	-0.66	1.08	-0.7	1.02	0.37	1.41	-0.71	2.97
ARVCF	2.73	6.33	-0.21	1.03	-0.58	0.63	1.05	3.15	-0.98	0.15	-0.35	0.63	-0.61	0.4	-0.32	0.62	-0.22	0.65	0.62	1.19	0.36	1.14	0.29	0.95	-0.56	0.38	-0.64	0.38	-0.31	0.52	1.66	1.94	-0.29	0.59	-0.92	0.18	-0.98	0.1	1.42	0	-1.17	1.86
ARX	-0.24	0.01	-0.06	0.02	-0.29	0	4.32	0.75	-0.23	0.01	-0.29	0	-0.23	0.01	-0.29	0	0.13	0.02	0.24	0.04	-0.29	0	-0.29	0	-0.23	0	-0.29	0	-0.29	0	-0.29	0	-0.29	0	-0.29	0	-0.19	0.01	-0.29	0	-0.29	0
AS3MT	2.84	16.27	0.17	3.5	-0.49	1.65	2.41	12.18	-0.59	0.86	-0.16	1.88	0.01	2.04	-0.47	1.12	-0.17	1.44	0.71	3.23	-0.16	1.81	0.06	1.91	-0.77	0.42	-0.66	0.66	-0.41	1.03	-0.01	2.03	-0.58	0.82	-0.78	0.36	-0.85	0.25	0.9	0	-1.01	4.46
ASAH1	2.64	65.73	0.31	22.16	0.95	33.15	1.89	48.86	0.7	20.56	-0.72	1.56	-0.78	0.47	-0.76	0.93	-0.47	4.87	1.17	24.69	-0.7	1.95	-0.41	5.57	-0.81	0.06	-0.8	0.22	-0.28	7.22	-0.79	0.4	-0.14	10.33	0.83	17.83	-0.75	0.81	-0.3	0	-0.81	9.29
ASAH2	0.3	0.84	0.21	0.43	-0.78	0	3.53	2.29	-0.42	0.12	0.35	0.4	-0.18	0.2	-0.36	0.11	-0.47	0.09	-0.22	0.17	-0.26	0.17	-0.14	0.17	-0.33	0.12	-0.24	0.17	-0.2	0.17	-0.39	0.12	-0.67	0.06	-0.61	0.04	-0.33	0.13	2.01	0	-0.78	1.12
ASAH2B	1.58	7.33	0.51	2.73	-0.69	0.24	3.63	10.41	-0.76	0.03	-0.1	1	0.13	1.27	-0.55	0.35	-0.61	0.21	0.38	1.43	-0.29	0.71	-0.12	0.81	-0.7	0.1	-0.63	0.21	-0.38	0.49	0.45	1.69	-0.14	0.88	-0.64	0.18	-0.54	0.25	-0.32	0.7	-0.21	1.12
ASAP1	-0.13	72.26	-0.92	44.53	0.84	79.78	-0.07	63.47	0.41	56.77	1.57	77.07	-0.59	41.42	0.3	56.99	-1.35	22.62	-0.79	34.39	2.28	84.42	-0.87	31.6	0.8	57.59	1.2	67.26	0.27	50.48	-0.14	52.42	0.51	56.57	-1.56	16.06	-1.41	18.9	-0.32	48.59	-0.03	52.42
ASAP2	-1.42	3.89	0.3	43.76	-0.28	30.49	-1.06	14.49	-1.24	5.55	1.48	52.98	0.3	32.68	0.73	39.73	2.43	56.1	-1.24	4.98	0.22	32.64	0.4	30.67	0.36	28.56	0.44	32.41	0.58	32.27	0.2	32.02	0.51	33.51	-1.26	4.23	-1.46	1.03	-0.12	28.52	0.14	30.48
ASAP3	2.14	27.78	0.62	11.48	-0.95	1.88	0.67	14.2	-1.2	0.09	0.39	7.43	1.67	12.51	-0.51	3.11	-0.15	4.17	0.37	6.35	-0.67	2.55	-0.67	2.18	-0.42	2.87	0.43	6.51	-0.93	1.14	-0.03	5.39	-1.01	1.06	-1.08	0.54	-1.19	0.1	1.27	9.86	1.25	12.27
ASB1	1.25	6.22	0.68	3.25	2.01	4.86	0.94	4.6	0.07	1.6	-0.62	1.14	0.37	1.98	-1.25	0.44	-0.01	1.4	-0.09	1.38	-0.68	1.02	-0.31	1.12	-1.7	0.02	-1.65	0.06	-0.37	1.09	1.02	2.59	-0.76	0.94	-0.86	0.65	0.85	1.85	1.24	1.06	-0.11	3.35
ASB10	3.47	19.55	-0.33	0.36	-0.41	0	1.58	8.85	-0.41	0.02	-0.41	0.02	-0.41	0	-0.41	0	-0.33	0.21	1.68	4.48	-0.4	0.04	-0.13	0.69	-0.41	0	-0.41	0.01	-0.41	0	-0.41	0	-0.41	0	-0.4	0.02	-0.41	0	-0.19	0	-0.41	0.74
ASB11	3	32.89	-0.33	0.77	0.09	4	2.63	23.81	-0.32	0.63	-0.41	0.12	-0.43	0.01	-0.42	0.07	-0.32	0.58	1.14	7.4	-0.42	0.08	-0.42	0.08	-0.43	0	-0.43	0.03	-0.43	0	-0.43	0	-0.43	0	-0.43	0	-0.43	0.01	-0.34	0	-0.43	0.37
ASB12	1.66	0.31	-0.09	0.09	-1.2	0	1.28	0.26	-0.82	0.01	-0.39	0.06	0.54	0.08	0.62	0.07	0.34	0.07	0.31	0.06	0.42	0.08	0.27	0.05	-0.55	0.03	-0.27	0.04	-0.57	0.02	2.56	0.17	0.21	0.06	-1.2	0	-0.75	0.01	-1.2	0	-1.2	0
ASB13	-0.55	3.88	0.48	5.39	0.77	6.03	-0.35	3.67	-0.1	2.47	0.2	3.47	1.15	4.99	-0.51	1.72	-0.68	1.16	-0.72	1.17	3.64	9.77	0.11	2.56	-0.4	1.61	0.01	2.46	-0.46	1.54	0.22	3.11	-0.4	1.82	-0.74	1.03	-1.16	0.35	-0.63	2.46	0.11	1.86
ASB14	3.05	25.05	-0.2	3.29	-0.12	3.45	2.39	17.5	-0.62	0.85	0.05	3.37	-0.06	2.69	-0.42	1.65	-0.4	1.51	1.19	5.98	-0.4	1.56	-0.52	1.08	-0.65	0.67	-0.6	0.94	-0.61	0.81	-0.08	2.59	-0.49	1.29	-0.43	1.12	-0.66	0.6	-0.56	2.82	0.12	1.49
ASB15	3.41	55.17	-0.29	1.52	-0.38	0.16	1.73	30.03	-0.39	0.01	-0.39	0.08	-0.39	0.02	-0.39	0.11	-0.34	0.49	1.68	17.7	-0.36	0.31	-0.38	0.12	-0.39	0	-0.39	0	-0.39	0	-0.39	0	-0.39	0	-0.39	0.04	-0.39	0	-0.34	0	-0.39	0.74
ASB16	2.91	8.45	-0.3	1.8	2.24	4.31	1	4.25	-0.46	1.01	-0.25	1.46	-0.32	1.19	-0.9	0.75	-0.85	0.7	0.43	1.58	-0.79	0.91	-0.07	1.25	-0.6	0.8	-0.36	1.06	-0.45	0.93	-0.33	1.17	0.15	1.41	0.09	1.14	0.22	1.24	0	0.35	-1.36	1.49
ASB17	1.61	2.66	-0.17	0.26	-0.42	0	3.9	4.34	-0.32	0.05	-0.23	0.12	-0.31	0.06	-0.31	0.04	-0.2	0.09	0.38	0.42	-0.3	0.06	-0.34	0.04	-0.37	0.02	-0.32	0.05	-0.27	0.08	-0.39	0.02	-0.35	0.06	-0.42	0	-0.37	0.02	-0.42	0	-0.42	0
ASB18	3.17	63.05	-0.31	2.09	-0.4	0.08	2.28	44.03	-0.4	0	-0.4	0.15	-0.4	0.03	-0.4	0.07	-0.33	1	1.45	23.68	-0.39	0.29	-0.38	0.33	-0.4	0.01	-0.4	0.04	-0.4	0.02	-0.4	0	-0.4	0	-0.4	0.04	-0.4	0	-0.25	0	-0.4	2.97
ASB2	3.07	38.71	-0.29	1.32	-0.37	0.55	2.52	28.26	-0.42	0	-0.4	0.12	-0.42	0.01	-0.41	0.07	-0.37	0.35	1.2	9.27	-0.39	0.21	0.05	2.89	-0.42	0	-0.42	0.01	-0.42	0.02	-0.42	0	-0.42	0	-0.41	0.07	-0.42	0	-0.42	0	-0.42	0
ASB3	1.33	49.35	0.87	36.94	1.22	38.17	2.43	44.29	-0.65	18.52	0.98	28.97	0.48	24.8	-0.28	20.56	-0.73	17.36	-1.44	14.37	-0.03	23.07	-0.55	17.75	-1.24	13.83	-0.64	17.96	-0.31	18.07	0.72	26.37	0.19	21.65	-0.09	17.07	0.13	18.46	-1.31	15.49	-1.06	20.82
ASB4	1.46	3.62	-0.03	0.55	-0.4	0.08	3.97	5.53	-0.44	0.02	-0.38	0.08	-0.08	0.3	-0.42	0.04	0.06	0.42	-0.05	0.35	-0.24	0.19	-0.31	0.12	-0.45	0.01	-0.42	0.03	-0.19	0.2	-0.07	0.35	-0.16	0.23	-0.45	0.02	-0.46	0.01	-0.47	0	-0.47	0
ASB5	0.12	1.85	-0.18	0.23	-0.26	0	4.35	11.92	-0.23	0.07	-0.23	0.06	-0.25	0.03	-0.23	0.07	-0.25	0.02	-0.15	0.22	-0.22	0.12	-0.19	0.14	-0.25	0.03	-0.24	0.04	-0.25	0.03	-0.26	0	-0.26	0	-0.25	0.02	-0.23	0.05	-0.26	0	-0.26	0
ASB6	0.29	1.82	0.17	1.13	3.29	2.35	-0.95	0.69	0.41	0.77	0.76	1.02	0.09	0.71	0.1	0.66	0.41	0.79	-1.33	0.24	0.43	0.85	-0.43	0.5	-0.44	0.45	0.04	0.65	-0.79	0.39	-0.74	0.48	-0.58	0.53	-1	0.29	0.13	0.57	1.16	0.35	-1.03	1.12
ASB7	0.33	11.56	0.83	8.76	1.83	10.19	-0.01	8.62	0.49	5.14	0.37	5.73	-0.29	4.18	-0.11	4.34	-0.62	3.26	-1.06	2.61	0.34	5.33	-0.55	3.28	-0.51	3.1	-0.05	4.02	-0.59	3.09	-0.4	3.95	-0.72	3.29	-0.99	2.22	0.28	3.94	2.97	1.76	-1.52	10.41
ASB8	3.14	18.3	0.68	6.11	0.88	6.58	1.55	10.76	-0.3	2.39	-0.03	3.22	-0.19	2.71	-0.56	2.12	-0.17	2.42	1.05	4.3	-0.16	2.78	-0.18	2.39	-1.23	0.63	-0.95	1.25	-0.24	2.25	-0.62	1.94	0.01	3.11	-0.52	1.57	-0.64	1.45	-1.03	2.11	-0.51	1.49
ASB9	0.02	1.36	-0.34	0.55	2.99	6.66	2.68	5.58	0.53	1.45	-0.24	0.52	-0.58	0.04	0.17	1.04	-0.48	0.16	-0.11	0.53	-0.34	0.35	-0.59	0.02	-0.04	0.6	0.33	1.1	-0.58	0.02	-0.6	0	-0.55	0.06	-0.56	0.04	-0.49	0.11	-0.6	0	-0.6	0
ASCC1	1.8	32.91	1.12	21.33	2.18	25.47	0.96	23.92	0.7	13.43	-0.38	11.96	-0.04	11.97	0.41	12.76	-0.31	9.79	-0.87	8.52	0.83	15	-1.03	7.93	-0.13	9.58	0.34	11.85	-1.32	7.03	0.03	12.3	-1.28	7.75	-0.35	8.38	-0.56	8.11	-1.44	9.15	-0.64	9.67
ASCC2	1.05	23.66	3.15	25.77	1.76	19.2	-0.16	13.8	0.4	8.99	0.2	9.89	-0.4	7.11	-0.2	7.51	-0.94	4.73	-0.82	5.21	0.06	8.72	-0.96	4.57	-0.46	5.57	-0.28	6.61	-0.89	4.62	-0.27	7.58	-1.2	4.11	-0.35	5.46	0.07	6.57	-0.19	8.1	0.43	10.04
ASCC3	-0.59	45.92	0.23	42.37	0.89	45.85	2.04	54.53	-0.95	22.8	0.27	33.66	0.58	33.18	0.19	30.61	-1.32	19.25	-1.9	15.81	0.1	31.06	-0.42	24.27	-0.72	20.98	0.85	31.69	-0.73	21.82	0.61	34.2	-0.35	26	-1.55	15.61	0.74	27.93	1.49	29.93	0.52	45.35
ASCL1	1.39	0	-0.47	0	-0.47	0	-0.47	0	2.51	0	-0.47	0	2.07	0	-0.47	0	-0.47	0	-0.47	0	-0.47	0	-0.47	0	-0.47	0	-0.47	0	1.95	0	-0.47	0	-0.47	0	-0.47	0	-0.47	0	-0.47	0	-0.47	0
ASCL2	-0.44	0	-0.25	0.04	3.19	0.47	-0.46	0	1.87	0.22	-0.46	0	-0.36	0.01	-0.46	0	-0.46	0	-0.46	0	-0.19	0.02	-0.31	0.01	-0.43	0	-0.38	0.01	-0.42	0	-0.46	0	-0.46	0	-0.05	0.02	1.87	0.17	-0.46	0	-0.46	0
ASCL3	-0.32	0	-0.32	0	-0.32	0	-0.32	0	2.69	0	-0.32	0	3.3	0	-0.32	0	-0.32	0	-0.32	0	-0.32	0	-0.32	0	-0.32	0	-0.32	0	-0.32	0	-0.32	0	-0.32	0	-0.32	0	-0.32	0	-0.32	0	-0.32	0
ASCL4	-0.27	0	-0.04	0.02	-0.32	0	-0.32	0	4.24	0.16	-0.32	0	-0.28	0	0.43	0.02	0.51	0.02	-0.32	0	-0.32	0	-0.32	0	-0.23	0	-0.32	0	-0.24	0	-0.32	0	-0.32	0	-0.32	0	-0.32	0	-0.32	0	-0.32	0
ASCL5	-0.5	0.01	0.36	0.06	-0.64	0	3.36	0.17	-0.42	0.01	-0.29	0.02	1.05	0.05	-0.64	0	0.22	0.02	-0.64	0	-0.64	0	1.25	0.06	-0.5	0	-0.28	0.01	-0.58	0	1.14	0.06	-0.64	0	-0.64	0	0.33	0.02	-0.64	0	-0.64	0
ASF1A	1.17	5.23	0.15	2.54	2.57	4.55	0.54	3.62	-0.36	1.33	0.68	2.17	-0.21	1.48	-0.3	1.43	-0.74	1.12	-0.04	1.45	0.34	1.81	-0.87	0.95	-1	0.83	-0.56	1.16	-1.19	0.8	-1.14	1.02	-0.85	1.06	-0.04	1.28	2.18	2.22	-0.18	1.41	-0.16	1.86
ASF1B	-0.17	1.08	-0.21	0.45	4.36	21.71	-0.06	1.59	-0.17	0.44	-0.24	0.28	-0.24	0.21	-0.2	0.35	-0.26	0.12	-0.22	0.26	-0.25	0.19	-0.25	0.16	-0.27	0.1	-0.26	0.13	-0.27	0.11	-0.21	0.35	-0.26	0.18	-0.22	0.25	-0.22	0.25	-0.17	0.35	-0.21	0.74
ASGR1	-0.71	0.05	-0.14	0.23	1.98	0.78	-0.01	0.38	1.43	0.5	0.09	0.25	-0.4	0.1	-0.21	0.15	-0.58	0.05	-0.59	0.06	3.2	1	-0.44	0.09	-0.37	0.09	-0.16	0.14	-0.49	0.07	-0.36	0.12	-0.07	0.18	0.02	0.13	-0.6	0.04	-0.8	0	-0.8	0
ASGR2	-0.35	0.04	-0.16	0.09	3.22	1.18	-0.27	0.09	2.74	0.68	-0.19	0.06	-0.32	0.02	-0.33	0.02	-0.42	0	-0.22	0.04	0.05	0.12	-0.36	0.02	-0.38	0.01	-0.38	0.01	-0.4	0.01	-0.33	0.02	-0.42	0	-0.25	0.02	-0.38	0.01	-0.42	0	-0.42	0
ASH1L	0.08	73.89	1.71	76.17	2.12	78.84	-1.48	54.56	0.71	53.65	0.27	56.63	-0.01	51.51	0.04	51.21	-1.32	37.79	-1.83	34.77	0.12	53.5	0.01	46.85	-1.32	35.79	-0.71	43.06	0.02	45.81	0.02	53.55	0.83	54.28	-0.34	40.04	0.66	47.13	0.97	45.07	-0.56	65.43
ASH2L	0.16	18.44	1.83	20.55	3.27	26.57	-0.15	13.1	0.06	7.8	1.05	12.62	-0.22	7.26	0.37	9.21	-0.71	4.82	-1.04	3.87	-0.05	8.13	-0.41	5.75	-0.6	4.72	-0.33	6.15	-0.58	4.96	0.15	8.6	-0.9	4.58	-0.35	5.11	-0.16	5.74	-0.49	3.87	-0.91	8.18
ASIC1	-0.33	0.16	0.31	0.32	-0.16	0.16	-0.19	0.2	0.23	0.17	0.07	0.15	1.48	0.38	-0.61	0.02	3.56	0.61	-0.57	0.04	-0.11	0.12	-0.41	0.07	-0.51	0.04	-0.16	0.09	-0.52	0.03	1.1	0.33	-0.74	0	-0.44	0.04	-0.52	0.03	-0.74	0	-0.74	0
ASIC2	-0.33	2.09	-0.2	1.73	-0.39	1.02	-0.05	2.86	-0.46	0.54	-0.13	1.37	-0.05	1.56	-0.48	0.53	0.03	1.49	-0.48	0.48	3.4	9.03	-0.46	0.48	-0.51	0.36	-0.42	0.6	-0.51	0.37	-0.12	1.4	-0.52	0.35	-0.43	0.52	-0.53	0.33	2.4	2.11	0.23	7.81
ASIC3	3.05	0.88	0.19	0.15	1.06	0.24	1.83	0.43	-0.13	0.07	-0.67	0.03	-0.35	0.06	-0.5	0.04	-0.09	0.07	1.15	0.18	-0.76	0.02	-0.52	0.04	-0.31	0.05	-0.52	0.04	-0.36	0.04	-0.02	0.08	-0.93	0	0.04	0.07	-0.3	0.05	-0.93	0	-0.93	0
ASIC4	-0.29	0.11	-0.09	0.15	-0.27	0.08	2.98	2.14	-0.35	0.02	-0.21	0.08	-0.29	0.05	-0.4	0	-0.24	0.07	-0.4	0	-0.4	0	-0.15	0.09	-0.36	0.02	-0.37	0.02	-0.33	0.03	-0.33	0.02	-0.4	0	3.01	1.03	-0.29	0.03	-0.4	0	-0.4	0
ASIC5	-0.26	0.03	0.01	0.02	-0.49	0	4.11	0.32	-0.38	0.01	-0.27	0.02	-0.22	0.01	0.45	0.04	-0.27	0.02	-0.49	0	-0.29	0.02	-0.38	0.01	-0.3	0.01	0.03	0.03	-0.27	0.01	0.03	0.02	0.85	0.06	-0.49	0	-0.36	0.01	-0.49	0	-0.49	0
ASIP	2.65	8.93	0.05	1.35	-0.03	1.33	2.88	7.64	-0.47	0.31	-0.18	0.74	-0.05	0.84	-0.54	0.24	-0.32	0.49	1.07	1.84	-0.39	0.44	-0.46	0.3	-0.46	0.27	-0.51	0.26	-0.57	0.19	-0.19	0.65	-0.62	0.18	-0.6	0.16	-0.63	0.09	0.1	0	-0.73	1.12
ASL	-0.84	6.06	0.13	5.94	0.96	6.97	-0.8	4.92	-0.26	3.19	1.24	5.86	-0.62	2.95	1.05	4.96	0.03	3.19	-1.86	1.14	1.85	6.2	-0.93	2.16	0.87	3.91	1.88	5.45	-0.8	2.21	-0.32	3.3	-0.38	2.76	-0.02	2.89	-0.54	2.35	0.44	1.76	-1.1	4.46
ASMT	0.88	0.74	0.25	0.36	0.41	0.39	2.96	1.07	-0.31	0.16	-0.02	0.22	0	0.2	-1.2	0.07	-0.24	0.16	-0.06	0.2	0.6	0.27	-0.27	0.14	-0.02	0.16	0.22	0.22	-0.2	0.15	1.46	0.38	-0.36	0.12	-0.07	0.13	-0.79	0.09	-1.62	0	-1.62	0
ASMTL	-0.5	13.04	0.04	10.66	2	16.46	3.12	22.07	0.25	7.33	-0.15	7.55	-0.12	6.94	-0.52	5.73	-0.97	4.22	-1.83	2.55	-0.26	6.72	-0.51	5.09	0.37	6.22	0.19	6.59	-0.43	5.17	-0.56	5.95	0.17	6.57	0.28	5.82	0.01	5.56	-0.05	4.93	-0.53	9.67
ASNSD1	0.28	3.12	-0.56	1.64	2.35	3.06	0.29	2.31	-0.69	0.94	0.42	1.65	0.89	1.63	-0.47	1.1	0.45	1.23	-0.62	0.81	-0.21	1.16	-0.29	1	-1.55	0.51	-0.99	0.8	-0.29	0.97	0.2	1.38	1	1.7	-1.71	0.45	-0.7	0.77	0.31	1.76	1.9	1.49
ASPA	-0.36	1.28	1.47	16.56	-0.42	0.55	-0.04	4.66	-0.46	0.05	-0.38	0.57	0.14	3.84	-0.44	0.2	3.94	21.71	-0.37	0.53	-0.35	0.83	-0.11	1.98	-0.46	0.04	-0.45	0.09	-0.21	1.44	0.19	4.07	-0.17	1.76	-0.44	0.2	-0.46	0.06	-0.24	0.35	-0.38	1.86
ASPDH	-0.82	0.03	0.13	0.09	1.9	0.16	0.12	0.09	0.91	0.07	2.1	0.12	0.13	0.05	-1.15	0	-1.15	0	0.45	0.06	1.4	0.1	-0.8	0.01	0.36	0.04	0.25	0.04	-0.42	0.02	-0.64	0.02	-1.15	0	0.36	0.04	0.34	0.04	-1.15	0	-1.15	0
ASPG	1.72	3.35	2.19	2.59	-0.42	0.08	2.95	4.25	-0.47	0.03	0.14	0.46	-0.44	0.06	-0.52	0	-0.31	0.14	0.34	0.55	-0.46	0.06	-0.31	0.12	-0.5	0.01	-0.47	0.03	-0.48	0.02	-0.5	0.02	-0.52	0	-0.41	0.07	-0.51	0.01	-0.52	0	-0.52	0
ASPH	0.58	61.94	3.21	86.15	1.34	64.73	0.75	55.16	0.12	28.3	-0.16	25.81	0.35	34.57	-0.46	17.17	0.53	34.11	-0.1	23.28	-0.18	24.45	-0.76	9.55	-0.99	4.42	-0.73	10.84	-0.95	5.44	0.16	31.79	-0.93	6.87	-1	3.9	-1.1	1.9	-0.12	33.1	0.43	29.74
ASPHD1	-0.27	5.14	-0.23	3.46	0.24	5.8	-0.39	3.27	-0.21	2.24	-0.31	2.13	-0.06	2.85	-0.05	2.8	-0.23	2.05	-0.59	0.99	-0.33	2.07	-0.33	1.73	-0.38	1.43	-0.31	1.85	-0.22	1.93	0.07	3.26	-0.07	2.58	-0.05	2.15	0.16	2.78	4.25	0.7	-0.69	19.33
ASPHD2	-0.28	0.45	-0.29	0.28	2.82	1.25	0.76	0.75	1.39	0.54	0.07	0.28	-0.1	0.23	-0.76	0.11	-0.29	0.19	-0.71	0.09	-0.73	0.1	-0.54	0.12	-0.77	0.06	-0.52	0.11	-0.6	0.1	0.03	0.29	-0.04	0.18	1.39	0.43	1.34	0.45	-1.09	0	-1.09	0
ASPM	-0.17	2.2	-0.23	0.3	4.36	50.94	-0.03	4.6	-0.23	0.2	-0.23	0.23	-0.24	0.09	-0.24	0.13	-0.23	0.21	-0.2	0.48	-0.23	0.17	-0.24	0.06	-0.24	0.07	-0.24	0.1	-0.24	0.04	-0.24	0.12	-0.25	0	-0.23	0.16	-0.21	0.38	-0.21	0	-0.25	0.37
ASPN	-0.6	2.87	-0.24	7.48	-0.12	9.8	-0.17	9.52	-0.69	0.48	-0.51	2.7	1.69	23.47	-0.68	0.66	-0.26	4.61	-0.5	2.26	-0.52	2.34	0.34	9.75	-0.72	0.15	-0.71	0.27	1.27	17.29	3.07	37.18	1.29	19.01	-0.6	1.28	-0.7	0.28	-0.25	3.52	-0.38	6.69
ASPRV1	-0.63	0.09	1.28	0.21	-0.68	0.08	1.15	0.26	-0.74	0.03	0.47	0.12	0.9	0.13	0.83	0.11	-0.09	0.07	-0.43	0.06	0.93	0.14	-0.68	0.03	-0.01	0.06	1.72	0.16	-0.62	0.04	1.29	0.13	0.61	0.12	-1.39	0	-1.12	0.01	-1.39	0	-1.39	0
ASPSCR1	3.13	24.68	0.98	10.7	1.54	11.76	0.71	12.26	0.2	5.31	0.24	6.16	-0.3	4.49	-0.09	4.8	-0.33	3.73	0.39	5.34	-0.52	4	-0.84	2.73	-0.83	2.58	-0.65	3.24	-0.78	2.83	0.38	6.05	-0.93	2.82	-0.72	2.53	-0.59	2.86	0.15	2.11	-1.15	6.32
ASRGL1	-0.61	1.32	-0.45	2.01	1.14	10.5	-0.46	2.05	-0.18	2.3	-0.04	3.14	-0.69	0.29	3.03	13.88	-0.43	1.23	-0.61	0.55	-0.09	2.84	-0.65	0.4	1.88	8.26	1.24	7.01	-0.62	0.5	-0.65	0.46	-0.6	0.65	0.36	3.4	-0.58	0.59	-0.33	0.35	-0.67	2.23
ASS1	0.6	14.44	2.79	23.63	-0.72	1.25	-0.02	7.09	-0.84	0.05	0.47	7.21	-0.56	1.49	1.8	12.38	-0.73	0.58	-0.15	3.14	-0.6	1.35	-0.71	0.63	0.79	6.47	1.11	8.54	-0.83	0.06	-0.31	2.61	-0.83	0.06	-0.76	0.36	-0.8	0.18	0.79	1.76	-0.48	8.92
ASTE1	1.66	6.7	0.89	3.5	2.22	4.55	0.54	4.31	-0.12	1.73	-0.13	2.11	-0.26	1.77	-0.58	1.56	-0.44	1.47	-1.07	1.14	0.5	2.16	-0.67	1.33	-1.22	0.98	-0.75	1.36	-0.88	1.18	-0.3	1.84	-1.15	1.23	-0.44	1.23	0.78	1.82	-0.43	2.46	1.88	2.23
ASTL	-0.38	0.08	-0.32	0.08	-0.34	0.08	1.34	0.64	-0.13	0.08	-0.23	0.06	-0.44	0.02	-0.01	0.09	-0.41	0.02	-0.56	0	-0.45	0.02	-0.41	0.03	-0.31	0.04	-0.47	0.02	-0.46	0.01	-0.16	0.08	-0.23	0.06	-0.56	0	3.67	0.63	1.41	0	-0.56	0.37
ASTN1	-0.56	0.62	-0.42	1.07	-0.5	0.55	0.18	4.45	-0.57	0.24	-0.47	0.68	-0.34	0.97	-0.47	0.53	-0.35	0.91	-0.48	0.44	-0.47	0.58	-0.1	1.6	-0.61	0.08	-0.58	0.16	2.77	9.51	0.09	2.53	2.44	9.15	-0.45	0.54	-0.62	0.04	1.67	1.76	-0.16	9.29
ASTN2	-0.08	22.74	-0.19	13.98	-0.34	9.8	0.88	34.77	-0.26	7.75	-0.36	7.27	0.05	14.09	-0.54	3.33	4	60.25	-0.29	7.12	-0.37	6.56	-0.37	5.59	-0.64	1.18	-0.57	2.73	-0.5	3.61	0.77	26.01	-0.49	3.99	0	10.32	-0.53	2.86	-0.3	13.38	0.13	9.67
ASXL1	-0.9	37.17	1.23	47.18	1.64	49.69	-1.23	28.03	-0.8	19.59	1.18	37.45	0.02	26.75	0.39	29.04	-0.63	19.5	-1.85	11.25	1.08	34.9	-0.57	19.93	-0.17	21.01	0.33	26.43	0.04	22.96	-0.12	26.39	0.78	30.16	-1.61	11.06	-0.44	18.58	1.57	24.3	0.04	43.12
ASXL2	0.05	36.65	0.3	29.77	3.18	49.69	-0.08	29.65	1.45	26.44	0.17	21.54	-0.66	14.81	-0.12	18.25	-0.53	13.72	-1.18	10.43	0.29	21.77	-0.69	12.95	-0.48	13.15	-0.02	17.24	-0.86	11.56	-0.42	16.66	-0.56	14.26	-0.22	13.53	1.57	22.84	-0.21	11.27	-0.99	20.45
ASXL3	2.55	28.27	0.55	8.18	-0.62	0.78	2.88	23.26	-0.73	0.01	-0.39	1.7	-0.37	1.68	-0.34	1.9	-0.23	2.12	0.62	5.56	-0.15	2.64	0.17	3.54	-0.73	0.01	-0.69	0.17	0.27	3.75	-0.64	0.4	0.2	4.11	-0.68	0.2	-0.72	0.02	-0.22	0	-0.73	2.97
ASZ1	0	0.15	-0.22	0.06	0.09	0.08	4.04	0.61	-0.49	0.02	0.46	0.09	-0.19	0.05	-0.04	0.07	-0.41	0.02	0.1	0.07	0.42	0.1	-0.65	0.01	-0.33	0.03	-0.09	0.04	-0.42	0.02	0.25	0.08	-0.8	0	0.15	0.04	-0.29	0.03	-0.8	0	-0.8	0
ATAD1	2.73	46.13	0.77	23.33	0.42	20.3	1.63	32.02	-0.73	7.95	-0.26	11.71	-0.45	9.88	-0.37	9.96	-0.71	7.43	0.8	14.72	-0.63	9.05	-0.27	9.53	-1.37	3.95	-1.15	5.43	-0.1	10	-0.31	10.6	0.07	11.97	-1.21	4.32	-0.24	8.62	1.32	11.27	0.04	22.68
ATAD2	0.67	32.65	-0.15	9.79	4.13	65.2	0.63	26.15	-0.37	3.29	-0.3	4.75	-0.26	5.06	-0.47	1.98	-0.41	2.61	-0.02	7.47	-0.41	3.07	-0.31	3.83	-0.57	0.49	-0.54	0.93	-0.28	4.03	-0.38	3.28	-0.17	5.75	-0.2	4.5	-0.01	6.81	-0.16	2.46	-0.43	7.81
ATAD2B	0.28	49.67	0.62	41.94	2.23	48.59	-1.35	33.32	0.95	29.93	0.74	33.1	0.16	28.32	0.35	28.38	-2.06	15.84	-1.91	16.69	0.32	29.32	-0.5	22.62	-0.49	20.95	0.24	26.05	-0.88	20.22	0.93	32.55	-0.23	24.59	0.29	22.42	0.55	23.9	-0.61	27.11	0.37	30.11
ATAD3A	0.74	4.96	0.98	3.52	1.94	4.7	1.46	5.06	-0.47	1.08	0.28	1.94	-0.26	1.34	-0.25	1.32	-0.91	0.65	-0.67	0.92	-0.26	1.27	-0.49	1.01	-0.59	0.83	-0.18	1.24	-0.72	0.81	0.49	2	-0.75	0.88	-0.8	0.63	-0.64	0.76	2.45	0.35	-1.36	4.46
ATAD3B	0.31	8.41	1.07	7.07	1.68	7.68	0.2	6.45	-0.34	2.67	-0.09	3.48	-0.33	2.89	1.1	4.5	-0.45	2.31	-0.89	1.96	-0.01	3.36	-0.63	2.16	-0.18	2.44	0.16	3.09	-0.82	1.84	0.05	3.36	-1.11	1.7	-1.1	1.43	-0.56	1.97	2.93	1.76	-1	8.18
ATAD3C	-0.47	0.33	-0.08	0.53	-0.13	0.31	0.13	0.75	-0.55	0.1	0.25	0.48	-0.41	0.17	-0.39	0.18	3.32	1.51	-0.74	0.04	0.05	0.35	-0.76	0.03	0.47	0.42	0.51	0.5	-0.72	0.04	-0.33	0.21	-0.61	0.06	-0.45	0.11	-0.36	0.15	2.1	0	-0.83	1.49
ATAD5	-0.26	10.59	-0.18	8.18	4.34	54.86	-0.32	7.58	-0.08	6.18	-0.16	6.33	-0.14	5.96	-0.32	4.01	-0.25	4.15	-0.44	2.66	-0.24	5.15	-0.22	4.49	-0.34	3.29	-0.25	4.45	-0.07	5.6	-0.26	4.88	-0.02	6.51	-0.21	3.9	-0.13	4.62	-0.22	4.58	-0.23	5.95
ATAT1	1.24	7.9	0.6	4.51	1.99	5.64	0.93	5.96	-0.52	1.95	0.28	2.87	-0.67	1.94	1.33	3.48	-0.21	2.03	-0.54	1.84	0.52	2.86	-0.14	2.02	-0.65	1.57	-0.35	1.96	-0.76	1.57	-0.59	1.98	-0.57	1.94	-0.84	1.32	-0.8	1.4	1.72	0.7	-1.99	4.83
ATCAY	1.15	6.96	-0.16	0.79	-0.25	0.63	4.09	11.57	-0.36	0.17	-0.17	0.59	-0.35	0.21	-0.4	0.11	-0.25	0.35	0.19	1.12	-0.23	0.5	-0.28	0.33	-0.42	0.06	-0.37	0.15	-0.4	0.08	-0.37	0.15	-0.34	0.18	0.04	0.76	-0.38	0.11	-0.27	0	-0.45	0.74
ATE1	2.25	57.33	2.19	47.44	0.73	38.71	0.84	40.41	-0.53	20.5	-0.05	26.04	0.32	25.76	-0.5	21.35	-0.49	19.13	-0.51	19.41	0.98	30.07	-1.11	16.15	-1.02	15.43	-0.6	19.16	-0.56	18.2	0.74	28.62	-0.28	21.42	-1.4	13.19	-1.09	14.66	0.22	21.83	-0.14	29.37
ATF1	1.29	25.7	0.8	16.77	1.71	19.04	1.63	21.41	-0.02	9.48	0.12	11.05	0.1	10.3	-0.25	9.1	-1.26	6.59	-1.44	6.41	-0.33	9.4	-0.75	7.45	-1.51	5.67	-1.02	7.13	0.06	8.61	0.48	11.27	0.87	11.21	-1.12	5.98	-0.05	7.77	1.32	7.39	-0.63	14.87
ATF2	0.64	37.49	2.63	37.63	1.74	32.84	0.53	30.23	-0.4	15.3	0.29	20.37	-0.09	17.38	0.45	18.64	-0.96	12.35	-1.48	10.91	0.83	20.86	-0.02	15.52	-0.77	12.06	-0.07	15.72	-0.29	14.03	0.24	18.66	0.13	16.96	-1.72	8.69	-0.67	11.82	-0.06	12.68	-0.96	20.07
ATF3	-0.17	3.5	-0.08	2.99	-0.25	1.72	-0.1	3.73	-0.19	1.45	-0.25	1.43	-0.39	0.49	-0.28	1.12	-0.21	1.28	-0.27	1.05	-0.17	1.7	0.02	2.43	-0.36	0.5	-0.33	0.74	0	2.25	-0.44	0.17	0.33	4.05	-0.4	0.31	-0.41	0.24	4.29	0.7	-0.34	26.02
ATF4	0.74	13.3	3.03	16.17	1.6	11.83	-0.73	5.15	0.46	5.34	0.41	5.89	-0.16	4.38	-0.07	4.34	-0.37	3.33	-0.41	3.27	0.39	5.46	-0.47	3.15	-0.8	2.25	-0.25	3.64	-0.84	2.29	-0.63	3.11	-1.06	2.23	-1.13	1.48	-1	1.76	0.44	5.63	0.85	7.06
ATF5	-0.48	1.35	2.39	3.65	0.78	2.27	-0.18	1.5	2.66	2.46	0.05	1	-0.08	0.85	-0.6	0.51	-0.79	0.3	-0.67	0.39	0.16	1	-0.84	0.29	-0.67	0.37	-0.5	0.51	-0.79	0.3	0.14	0.98	-0.88	0.35	-0.45	0.45	-0.77	0.27	1.01	1.06	0.51	1.86
ATF6	-0.61	35.96	0.2	36.47	2.72	59.33	-0.82	27.54	2.48	41.87	0.3	29.1	-0.48	20.19	0.24	25.87	-0.79	15.24	-1.29	11.4	0.94	32.91	-0.44	18.11	-0.34	17.63	-0.19	20.55	-0.4	17.81	-0.78	17.56	0	22.36	-0.62	14.56	-0.32	17.06	0.4	20.77	-0.21	34.57
ATF6B	0.19	12.67	-0.07	7.95	3.52	16.22	-0.81	7.41	0.76	6.36	0.2	6.27	-0.24	5.02	0.97	6.74	-0.68	3.68	-1.54	2.39	0.22	6	-0.16	4.46	-0.41	3.83	0.09	5.14	-0.52	3.75	-0.13	5.2	-0.02	4.81	0	4.01	0.4	4.77	-0.57	2.82	-1.21	4.83
ATF7	-0.59	39.28	2.15	52.27	1.53	47.73	-0.85	30.69	0.02	24.68	0.43	31.01	0.92	32.04	0.53	28.62	-0.78	17.64	-1.38	13.84	0.64	31.13	0.08	23.36	-0.55	17.98	-0.11	22.81	-0.45	19.19	1.22	34.97	0	24.18	-1.78	9.65	-1.42	12.04	-0.3	27.11	0.69	27.51
ATF7IP	0.27	53.72	1.17	50.13	2.05	56.82	-0.35	40.27	0.67	33.14	0.24	34.4	-0.17	28.68	-0.69	24.11	-0.4	23.97	-1.16	18.8	0.57	34.99	-0.56	23.04	-1.18	17.25	-0.52	23.74	-0.27	24.3	-0.32	28.5	0.01	28.4	-0.78	18.79	2.74	40.87	-1	24.65	-0.34	26.02
ATF7IP2	2.11	60.5	0.13	26.6	0.11	25.16	1.43	43.88	-0.74	8.35	0.32	22.76	-0.52	11.44	0.58	23.12	0.04	15.96	0.52	20.82	-0.38	13.26	-0.99	5.22	1.14	24.68	0.98	25.13	-1.33	1.33	-1.06	4.91	-1.26	2.11	-1.15	2.93	0.63	19.41	0.79	1.41	-1.33	30.86
ATG10	0.84	40.89	1.32	34.44	1.93	38.09	2.39	43.56	-0.04	16.36	-0.01	18.94	0.34	19.46	-0.17	15.98	-0.4	13.33	-0.71	11.93	1.05	24.03	-0.97	10.18	-0.87	9.99	-0.37	13.71	-0.99	9.75	0.13	18.64	-0.67	12.5	-0.99	8.89	-0.99	8.92	0.15	9.86	-0.98	22.68
ATG12	-0.37	16.91	1.18	16.37	2.08	18.5	-0.45	14.15	0.79	9.72	0.67	11.02	0.77	10.39	0.19	8.95	-0.93	5.92	-2.15	3.78	0.34	9.53	-1.12	5.56	-1.06	5.23	-0.32	7.24	-0.9	5.75	0.83	10.63	-0.14	7.81	1.07	8.2	0.64	7.8	-0.09	5.63	-1.02	10.04
ATG13	0.38	22.66	0.14	14.66	0.56	16.85	-0.04	16.4	-0.45	7.51	-0.07	10.23	0.74	12.37	-0.89	6.08	2.18	15.24	-0.99	5.23	-0.94	6.04	0.12	8.73	-1.34	3.77	-0.94	5.45	1.08	11.41	0.2	10.54	1.42	13.73	-0.99	4.61	-0.32	6.59	-1.41	13.38	1.55	4.46
ATG14	3.01	41.57	0.81	20.47	0.04	15.67	2.45	32.28	0.05	10.55	0.17	12.45	-0.13	10.44	-0.75	7.62	-0.56	7.57	-0.06	9.38	-0.33	9.75	-0.39	8.13	-1.16	5.08	-0.7	7.3	-0.41	7.75	-0.06	10.75	-0.34	8.92	-0.25	7.53	-0.64	6.49	-0.68	9.86	-0.04	10.04
ATG16L1	-0.39	9.59	0.15	9.02	2.45	17.87	-0.39	7.52	0.53	6.77	0.74	8.46	-0.45	4.09	0.02	5.35	-0.67	2.98	-0.96	2.28	-0.46	4.09	-0.58	3.21	-0.37	3.48	-0.19	4.37	-0.61	3	-0.42	4.17	-0.59	3.52	-0.23	3.65	3.06	11.51	-0.11	3.52	-0.51	5.58
ATG16L2	-0.17	13.68	-0.83	4.36	3.49	31.97	-0.39	9.34	1.59	13.96	-0.02	7.8	-0.31	5.52	-0.03	6.74	-0.75	2.91	-0.68	3.23	-0.24	5.93	-0.31	4.87	0.36	7.25	0.34	8.01	-0.6	3.47	-0.54	4.34	-0.53	4.05	0.73	8.09	0.46	7.27	-0.84	3.17	-0.73	3.72
ATG2A	-0.01	5.36	0.24	3.65	-0.12	3.13	-0.76	3.1	-0.16	2.1	0.78	3.25	0.09	2.45	-0.48	1.87	-0.99	1.3	-1.56	0.9	0.2	2.53	-0.03	1.95	-0.75	1.36	-0.32	1.81	0.64	2.4	-0.29	2.13	2.07	3.93	-1.3	0.96	1.62	2.85	2.08	1.41	-0.97	5.58
ATG2B	0.44	29.73	1.05	23.23	0.57	21.47	-0.61	21.2	-1.02	11.21	1.1	18.08	1.21	16.77	0.52	14.94	0.42	13.16	-2.17	8.17	1.03	16.79	-0.05	12.35	-1.41	8.99	-0.37	12.06	-0.73	10.52	0.62	15.7	-0.2	12.38	-1.89	7.61	0.24	11.5	0.07	15.49	1.16	17.1
ATG3	-0.11	9.94	0.34	8.38	3.41	17.79	-0.31	7.17	1.99	8.76	0.18	5.66	-0.37	3.84	-0.28	4.1	-0.88	2.4	-0.98	2.11	0.16	5.21	-0.51	3.07	-0.66	2.59	-0.26	3.67	-0.72	2.57	-0.38	3.78	-0.26	4.05	-0.66	2.33	0.28	4.19	-0.3	4.93	0.32	4.83
ATG4A	0.31	6.26	0.04	3.23	0.23	3.76	1.26	7.41	-0.75	0.97	0.62	3.64	-0.66	1.18	0.35	2.69	-0.55	1.16	-0.52	1.21	-0.23	1.85	-0.54	1.15	2.21	4.58	2.74	5.77	-0.75	0.88	-0.6	1.19	-0.75	0.94	-0.57	0.94	-0.68	0.83	-0.08	0.35	-1.09	2.6
ATG4B	0.56	21.27	0.75	15.55	3.13	22.1	0.15	15.97	0.17	8.88	0.31	10.49	-0.22	8.56	-0.08	8.51	-1.02	6.03	-1.66	4.79	0.26	9.77	-0.49	6.93	-0.63	6.18	-0.18	7.7	-0.74	6.25	0.65	10.6	0.07	8.39	-0.71	5.73	-0.47	6.22	1.27	5.63	-1.13	12.27
ATG4C	-0.12	16.92	0.13	13.05	3.15	30.8	-0.06	14.17	2.45	18.18	-0.24	8.17	-0.07	8.11	-0.22	7.32	-0.15	6.78	-0.58	5.25	0.11	9.25	-0.35	5.93	-0.41	5.46	0	7.67	-0.57	4.97	-0.14	8.02	-0.24	6.81	0.15	7.12	-0.6	4.36	-1.12	3.17	-1.12	4.46
ATG4D	2.96	8.79	0.48	3.4	1.49	4.08	0	3.85	-0.84	1.39	0.08	2.19	-0.26	1.83	-0.01	2.01	-0.84	1.33	-0.55	1.45	-0.78	1.47	0.3	1.93	-0.54	1.35	-0.94	1.25	0.38	1.88	-0.57	1.61	1.53	2.82	-0.64	1.28	0.5	1.79	-1.1	1.41	-0.67	1.49
ATG5	-0.54	27.37	0.51	25.53	2.73	36.05	-0.09	25.08	0.63	17.53	0.36	18.57	-0.57	13.48	0.1	15.84	-0.79	11	-1.77	7.4	0.19	17.27	-0.8	10.91	-0.42	11.53	0.07	14.53	-0.21	12.64	-0.45	14.32	0.3	15.9	-1.1	8.67	2.17	19.54	0.18	12.32	-0.48	20.07
ATG7	-0.52	46.63	-0.05	47.03	2.93	86.13	-0.57	37.92	2.7	68.08	0.36	44.34	-0.29	30.74	-0.08	33.74	-0.49	23.97	-0.98	16.21	-0.06	35.3	-0.53	23.43	-0.57	21.22	-0.24	28.75	-0.73	19.38	-0.13	34.13	-0.56	23.77	-0.41	22.46	-0.27	24.79	0.58	32.04	-0.09	50.93
ATG9A	1.53	4.74	1.26	2.97	1.46	2.98	0.41	2.78	-0.34	1.28	0.27	1.79	0.42	1.69	-0.15	1.45	-0.28	1.19	0.28	1.43	0.04	1.52	-0.79	1.01	-1.46	0.73	-0.65	1.15	-1.04	0.9	-0.17	1.38	-0.74	1.12	-1.58	0.65	0.92	1.46	1.87	0.7	-1.26	2.23
ATG9B	-0.56	0.13	-0.32	0.51	-0.53	0.16	-0.38	0.49	-0.58	0.03	2.77	4.25	-0.59	0.03	1.59	2.53	-0.56	0.05	-0.55	0.06	0.25	1.02	-0.56	0.04	1.41	1.86	1.89	2.54	-0.57	0.04	-0.6	0.02	-0.61	0	-0.17	0.4	-0.4	0.19	-0.31	0	-0.61	0.37
ATIC	-0.16	5.94	1.56	8.06	0.97	6.43	-0.02	5.24	-0.32	2.27	-0.18	2.8	0.59	3.87	-0.96	1.21	-0.36	1.98	-0.86	1.21	-0.38	2.37	-0.29	2.05	-1.66	0.05	-1.54	0.24	-0.11	2.27	0.79	4.24	0.36	3.23	-0.4	1.75	0.07	2.31	0.06	6.69	2.84	3.35
ATL1	-0.8	2.01	-0.08	4.89	-0.61	2.27	0.47	8.22	-0.86	0.69	-0.46	2.13	0.92	6.46	-0.25	2.6	3.29	11.91	-0.8	0.79	0.11	4.03	0.22	3.66	-0.8	0.77	-0.69	1.23	0.08	3.19	1.71	9.23	0.32	4.34	-0.43	1.68	-0.79	0.69	0.12	1.41	-0.63	5.2
ATL2	0.14	33.42	1.83	39.49	1.24	35.03	-0.5	21.49	-0.48	12.25	3.01	37.96	0.06	16.99	0.39	18.36	-1.17	6.87	-0.89	8.76	-0.61	12.24	0.2	15.73	-0.42	10.87	-0.09	14.17	-0.28	12.17	-0.14	15.83	0.15	15.9	-1.22	5.76	-1	7.11	-0.09	13.38	-0.15	19.33
ATL3	-0.9	12.11	0.19	16.79	3.76	38.87	-0.92	9.86	-0.15	9.17	0.31	13.13	0.35	12.31	0.23	11.3	-0.23	7.9	-1.1	4.13	0.17	11.72	-0.07	8.87	-0.36	6.95	-0.02	9.42	-0.33	7.32	-0.04	10.19	-0.11	8.69	-1.03	3.74	-0.83	4.69	0.57	11.97	0.52	16.36
ATM	-0.1	44.53	-0.31	30.43	2.22	67.87	0	39.31	1.7	45.61	-0.38	22.55	0.1	27.92	-0.56	17.7	-0.24	20.27	-0.73	14.04	-0.46	19.84	-0.49	16.96	-1.17	7.11	-0.88	12.06	-0.52	16.11	0.12	28.6	-0.5	18.19	0	20.81	2.77	50.31	-0.12	17.61	-0.46	28.25
ATMIN	-0.63	2.69	0.65	3.25	-0.11	1.96	-0.74	1.85	-0.88	0.93	0.73	2.36	-0.19	1.53	1.58	2.78	0.24	1.63	-0.71	0.97	0.58	2.05	-0.95	0.82	2.28	2.74	1.53	2.42	-1.02	0.74	-0.15	1.55	-0.85	1.06	-1.27	0.49	-0.86	0.81	1.11	1.06	-0.36	3.35
ATN1	-0.59	9.17	1.54	13.31	-0.12	7.68	-0.86	6.28	-0.89	3.24	0.36	6.89	0.22	6.04	1.21	8	-0.51	3.84	-1.33	2.15	0.26	6.45	0.34	5.52	-0.1	4.27	0.28	5.61	0.34	5.3	0.47	6.55	0.63	6.57	-1.48	1.59	-1.81	0.95	2.34	4.23	-0.31	12.64
ATOH7	1.44	0.09	-0.48	0	-0.48	0	3.64	0.12	0.02	0.01	-0.48	0	-0.23	0	1.08	0.02	-0.48	0	-0.48	0	-0.48	0	-0.48	0	-0.39	0	-0.32	0.01	-0.06	0.01	-0.48	0	-0.48	0	0.62	0.02	-0.48	0	-0.48	0	-0.48	0
ATOH8	-0.44	4.8	-0.47	2.88	1.23	13.01	-0.31	4.83	-0.42	2.06	0.86	8.23	-0.5	1.7	1.39	9.54	0.99	7.29	-0.42	1.84	-0.43	2.18	-0.14	2.91	2.61	12.03	1.55	9.19	-0.8	0.31	-0.79	0.44	-0.84	0.18	-0.73	0.54	-0.79	0.33	-0.66	0	-0.88	1.49
ATOX1	-0.58	4.4	0.6	4.42	2.17	6.19	0.27	4.77	1.41	3.54	1.48	4.21	-0.19	2.29	1.09	3.24	-0.51	1.84	-0.93	1.47	0.08	2.59	-0.93	1.43	-0.18	1.85	0.32	2.47	-1.27	1.11	0.25	2.63	-0.92	1.64	-0.35	1.66	0.78	2.46	-0.84	0.7	-1.74	2.6
ATP10A	-1.01	0.65	0.91	32.41	0.24	21.71	-0.69	7.32	-0.34	8.85	0.99	26.92	0.11	15.48	-0.73	4.28	-0.82	2.87	-0.91	1.56	-0.25	10.94	3.38	46.05	-0.99	0.5	-0.91	1.58	0.04	12.27	-0.36	9.58	0.24	15.43	0.37	14.78	0.91	20.45	-0.07	11.97	-0.08	16.36
ATP10B	-0.27	1.27	-0.28	0.7	-0.25	0.71	0.06	2.6	-0.29	0.41	-0.23	0.71	-0.33	0.32	-0.32	0.35	1.19	4.73	-0.32	0.35	-0.07	1.18	-0.36	0.2	-0.34	0.24	-0.32	0.35	-0.36	0.17	-0.32	0.38	-0.34	0.23	-0.26	0.4	-0.29	0.34	4.11	0	-0.42	14.87
ATP10D	-0.8	21.51	-0.91	13.31	-0.03	25.63	-0.05	28.64	-0.23	15.66	1.71	36.72	1.25	30.5	0.23	20.52	-0.69	10.18	-1.03	6.94	-0.3	16.17	-0.34	13.46	-0.63	10.1	-0.41	13.22	0.15	17.32	2.47	42.42	0.57	22.83	-1.11	5.53	-1.08	5.71	-0.38	32.04	1.63	18.59
ATP11A	1.93	67.49	-0.96	17.84	1.94	61.44	0.73	45.7	0.69	31.9	-0.1	25.37	-0.37	20.37	-0.36	20.27	-0.96	11.44	0.18	24.49	1.66	44.14	-1.23	8.14	-0.14	19.21	0.06	23.52	-0.96	11.17	-0.22	22.9	-0.79	14.26	-0.72	12.36	-0.77	12.17	1.26	12.68	-0.87	44.98
ATP11B	1.17	52.08	1.8	46.65	1.17	41.14	0.86	42.61	-0.11	22.47	-0.24	24.89	-0.63	20.56	-0.53	20.54	0.18	22.46	-0.89	16.98	0.81	29.43	-0.82	17.11	-1.13	14.36	-0.86	17.33	-0.96	15.75	0.72	28.81	-0.67	18.43	0.16	19.75	2.07	29.25	-1.1	16.55	-0.99	22.3
ATP11C	-1.94	5.56	0.29	17.99	2.85	30.17	-0.44	15.36	0.95	14.79	0.36	13.99	-0.12	10.92	0.52	13.33	-0.44	8.22	-1.91	2.46	0.84	15.17	0.19	10.87	-0.43	7.78	0.28	11.34	-0.11	9.19	-0.68	8.52	-0.07	10.33	-0.77	6.11	0.21	9.7	0.68	8.8	-0.27	17.1
ATP12A	0.07	0.44	0.83	0.45	-0.73	0.08	0.71	0.61	-0.38	0.1	0.31	0.23	0.08	0.2	-0.21	0.13	-0.23	0.09	-0.69	0.04	-0.5	0.1	-0.55	0.07	-0.11	0.13	0.37	0.22	-0.24	0.11	0.26	0.19	-0.3	0.12	-0.96	0	-0.53	0.06	3.79	0	-0.96	1.12
ATP13A1	-0.43	1.84	0.65	1.94	2.81	3.21	-1.18	1.07	1.26	1.45	0.53	1.29	0	1.02	0.18	1.01	-0.7	0.63	-0.92	0.57	0.27	1.2	-0.57	0.66	-0.72	0.58	-0.02	0.9	-0.57	0.65	0.06	1.04	-0.9	0.59	-1.76	0.22	0.32	0.89	0.54	1.41	1.15	1.49
ATP13A2	-1.05	4.06	-0.46	4.21	1.91	9.72	-0.88	3.82	0.29	3.85	0.75	5.19	-0.41	2.86	1.27	5.49	-0.84	1.93	-1.39	1.05	1.61	6.39	-0.51	2.38	0.85	3.99	0.67	4.14	-0.8	1.87	0.48	4.24	-0.62	2.35	-0.95	1.52	-0.3	2.31	1.39	1.76	-1	6.32
ATP13A3	1.18	60.26	1.74	58.42	0.67	43.42	0.93	49.18	-0.31	19.74	1.46	43.6	-0.41	20.15	1.41	39.82	-0.54	16.05	-0.22	20.32	-0.67	15.94	-0.93	11.32	-0.07	19.51	-0.52	16.09	-1.28	6.4	-0.42	20.54	-1.14	9.04	-1.22	6.38	-1.22	6.37	1.35	25.7	0.2	45.72
ATP13A4	0.19	1.76	-0.21	0.86	1.53	2.12	2.68	3.27	-0.14	0.58	-0.11	0.65	-0.35	0.54	-0.53	0.42	1.43	1.07	-0.49	0.39	-0.57	0.42	-0.88	0.29	-1.03	0.2	-0.85	0.28	-0.82	0.29	-0.13	0.65	-1.02	0.23	0.87	0.83	1.36	1	-0.37	0.35	-0.57	0.37
ATP13A5	1.39	1.99	-0.22	0.21	-0.04	0.39	3.26	2.72	-0.48	0.08	-0.16	0.2	-0.5	0.07	-0.46	0.07	-0.26	0.16	0.26	0.35	-0.39	0.1	-0.47	0.06	-0.54	0.04	-0.58	0.03	-0.59	0.03	-0.37	0.12	-0.19	0.12	-0.56	0.02	-0.45	0.06	2.01	0	-0.67	1.12
ATP1A1	0.88	34.73	-0.37	13.65	0.1	18.18	0.1	21.23	-0.87	5.3	1.42	23.99	0.49	15.83	2.26	26.95	-0.59	6.9	-0.34	8.52	-0.58	8.03	-1.21	2.51	0.59	13.54	0.59	15	-1.43	0.74	-0.24	10.56	-1.43	0.82	-1.01	3.49	-0.58	6.08	1.07	18.66	1.14	23.05
ATP1A2	2.34	54.8	1.71	35.88	-0.7	0.16	1.17	33.15	-0.71	0.01	-0.65	0.77	-0.7	0.09	-0.7	0.11	0	8.27	0.96	18.4	-0.65	0.89	1.54	23.21	-0.71	0	-0.71	0.01	0.68	13.59	-0.7	0.08	0.53	13.09	-0.68	0.38	-0.71	0.03	-0.61	0	-0.71	1.49
ATP1A3	3.7	35.77	-0.21	1.22	-0.38	0.08	1.25	13.68	-0.39	0	-0.37	0.09	-0.39	0	-0.39	0.02	-0.27	0.63	1.54	8.85	-0.36	0.15	-0.37	0.1	-0.39	0	-0.39	0.01	-0.39	0	-0.38	0.02	-0.39	0	-0.36	0.11	-0.39	0.01	-0.28	0	-0.39	0.74
ATP1A4	0	1.31	-0.12	0.55	-0.32	0.16	4.31	8.82	-0.39	0.03	-0.19	0.29	-0.37	0.06	-0.32	0.11	0.09	0.54	-0.11	0.37	-0.34	0.1	-0.04	0.41	-0.39	0.02	-0.34	0.07	-0.05	0.37	-0.38	0.06	-0.07	0.35	-0.1	0.34	-0.36	0.06	-0.12	0	-0.41	0.37
ATP1B1	3.17	58.07	-0.45	2.8	-0.01	8.62	1.33	31.01	0.21	8.23	-0.41	2.68	-0.56	0.84	-0.6	0.4	-0.23	4.01	1.61	20.58	-0.54	0.91	-0.58	0.46	-0.62	0.02	-0.62	0.08	-0.63	0	0.2	8.68	-0.63	0	-0.53	0.96	-0.59	0.28	1.09	0	-0.63	20.45
ATP1B2	-0.67	0.04	-0.13	0.45	-0.72	0	-0.56	0.09	-0.67	0.02	-0.52	0.09	0.25	0.46	-0.52	0.09	0.63	0.56	-0.44	0.11	-0.45	0.15	2.43	1.3	-0.61	0.04	-0.6	0.05	1.85	1.03	1.96	1.27	1.19	1	-0.38	0.13	-0.58	0.05	-0.72	0	-0.72	0
ATP1B3	-0.13	21.88	1.06	32.97	1.72	38.17	-0.83	20.51	-0.33	15.43	0.54	25.12	-0.67	14.13	0.08	19.52	-1.39	7.95	-1.38	7.47	-0.38	16.97	1.42	21.65	-0.45	12.94	-0.45	14.54	0.73	19.18	-1.4	9.06	1.44	24.94	0.7	15.61	-1.42	6.85	0.23	25.35	0.92	22.68
ATP1B4	-0.16	0.42	-0.21	0.08	-0.23	0	4.36	22.39	-0.22	0.01	-0.22	0.02	-0.22	0.02	-0.23	0	-0.21	0.05	-0.19	0.11	-0.22	0.04	-0.22	0.03	-0.23	0	-0.23	0	-0.23	0	-0.22	0.02	-0.23	0	-0.23	0	-0.23	0	-0.23	0	-0.23	0
ATP2A1	1.54	6.09	-0.01	1.67	-0.21	1.65	3.68	8.24	-0.56	0.54	0.51	1.68	0.06	1.14	-0.02	1.1	-0.38	0.7	0.09	1.06	-0.38	0.75	-0.58	0.49	-0.43	0.57	-0.46	0.59	-0.65	0.42	0.32	1.44	-0.64	0.47	-0.75	0.36	-0.62	0.43	0.23	0.35	-0.74	2.23
ATP2A2	3.03	86.27	0.06	26.05	-0.1	21.32	1.44	57.88	-0.38	8.37	-0.52	5.5	-0.62	2.53	-0.56	4.01	-0.29	10.21	1.95	50.91	-0.53	4.67	0.59	28.09	-0.68	0.5	-0.66	1.14	-0.35	8.12	-0.59	3.05	-0.37	8.8	-0.59	2.69	-0.68	0.41	0.57	0	-0.7	34.94
ATP2A3	-0.59	0.35	-0.42	1.99	-0.33	2.66	-0.48	1.53	-0.5	0.73	-0.12	3.73	-0.53	0.53	2.91	21.04	-0.51	0.63	-0.52	0.55	-0.46	1.02	0	3.59	-0.05	3.09	-0.17	2.69	-0.49	0.72	-0.47	0.96	-0.52	0.59	2	13.21	2.06	14.09	-0.19	0	-0.61	3.72
ATP2B1	-0.57	24.06	-0.57	17.41	2.24	59.87	-0.38	23.86	1.45	36.28	-0.35	16.2	-0.41	14.35	-0.21	16.81	0.45	22.81	-0.86	6.88	0.34	24.92	-0.78	7.9	-0.57	9.99	-0.33	14.06	-0.94	5.47	-0.01	20.08	-0.85	7.45	-0.75	7.39	0.84	25.24	2.58	14.79	-0.32	50.19
ATP2B2	-0.35	0.53	-0.32	0.38	-0.25	0.55	0.94	3.18	-0.37	0.18	-0.21	0.43	-0.4	0.15	3.87	5.88	-0.28	0.26	-0.38	0.18	-0.26	0.37	-0.44	0.09	-0.41	0.11	-0.36	0.21	-0.43	0.09	-0.38	0.21	-0.42	0.12	1.35	1.93	-0.33	0.19	-0.07	0	-0.51	0.74
ATP2B3	-0.57	0.04	-0.35	0.08	-0.02	0.08	3.74	0.72	-0.37	0.03	-0.06	0.08	0.69	0.14	0.01	0.09	-0.16	0.05	-0.16	0.06	-0.75	0	0.52	0.1	-0.57	0.01	-0.63	0.01	0.17	0.07	0.19	0.1	1.12	0.12	-0.75	0	-0.53	0.01	-0.75	0	-0.75	0
ATP2B4	1.33	59.95	1.03	46.92	0.67	44.51	0.18	40.5	-1.15	13.59	0.28	31.45	-0.94	16.71	0.17	27.63	0.26	26.61	-0.2	22.62	-0.39	22.97	1.6	37.59	1.04	30.46	0.78	30.75	-0.99	13.85	-1.15	14.97	-0.91	16.14	-1.67	6.56	1.02	30.15	0.63	8.8	-1.59	34.57
ATP2C1	2.81	64.6	0.82	39.32	0.41	34.87	2.37	52.88	-0.26	18.7	-0.36	20.45	-0.55	17.36	-0.25	19.41	-0.88	12.67	0.53	23.48	0.07	23.01	-0.23	17.79	-0.77	12.82	-0.43	16.75	-0.71	13.78	0.13	23.34	-0.36	17.55	-1.32	7.97	-0.87	11.7	-0.2	20.42	0.04	24.16
ATP2C2	0.37	1.42	-0.28	0.66	-0.19	0.63	1.89	1.94	-0.57	0.35	0.65	0.76	-0.08	0.5	-1.49	0.15	0.06	0.49	-0.95	0.28	0.17	0.6	2.34	0.97	-0.15	0.38	0.56	0.57	-0.57	0.32	-0.51	0.36	-0.76	0.29	0.32	0.47	0.34	0.45	0.9	0	-2.07	1.12
ATP4A	2.14	0.18	0.78	0.06	-0.87	0	2.63	0.17	0.21	0.02	0.03	0.03	0.15	0.02	-0.87	0	-0.87	0	-0.22	0.02	-0.87	0	-0.34	0.01	0.05	0.02	0.79	0.03	-0.37	0.01	-0.87	0	-0.87	0	0.87	0.02	0.24	0.02	-0.87	0	-0.87	0
ATP4B	-0.4	0.04	-0.07	0.06	0.92	0.16	1.76	0.29	-0.39	0.01	-0.63	0	0.1	0.05	-0.17	0.04	-0.63	0	-0.63	0	-0.32	0.02	-0.23	0.02	-0.4	0.01	-0.42	0.02	-0.28	0.02	0.31	0.06	-0.63	0	3.55	0.18	-0.17	0.02	-0.63	0	-0.63	0
ATP6AP1	-0.31	1.77	0.08	1.94	2.68	5.56	-0.12	1.74	2.32	3.42	0.69	2.2	-0.45	0.81	0.13	1.48	0.02	1.14	0.06	1.12	0.41	1.68	-1	0.15	-0.87	0.26	-0.61	0.59	-0.98	0.17	-0.85	0.35	-1.03	0.18	-0.54	0.49	-0.71	0.39	0.18	1.76	0.88	1.49
ATP6AP1L	0.91	20.26	2.07	20.43	-0.02	7.99	3.14	27.89	-0.68	2.67	-0.11	5.75	0.19	6.53	-0.41	3.94	-0.39	3.49	-0.06	5.16	0.07	6.14	-0.06	4.78	-0.79	1.85	-0.48	3.31	-0.29	3.75	0.14	6.51	-0.12	4.81	-0.95	1.19	-1.11	0.6	-0.01	1.06	-1.04	7.06
ATP6AP2	-0.44	7.8	-0.13	6.2	2.43	12.93	0.25	8.76	0.93	5.89	0.92	6.87	0.62	5.67	0.07	4.65	0.1	4.15	-1.14	2.09	0.64	5.81	-1.01	2.23	-1.28	1.69	-0.81	2.67	-1.11	2.03	0.09	4.66	-0.96	2.64	-0.95	2.02	-0.62	2.54	0.85	6.34	1.57	5.95
ATP6V0A1	-0.2	24.31	0.39	21.82	1.32	27.9	0.15	22.97	2.13	23.36	0.2	15.41	0.43	15.45	-0.58	9.72	-0.57	8.9	-0.99	6.79	-0.59	10.11	0.02	11.81	-0.88	6.56	-0.72	8.08	-0.18	10.35	1.92	23.97	-0.17	11.44	-1.03	5.71	-1.97	1.22	1.16	11.97	0.15	23.05
ATP6V0A2	-0.22	15.96	-0.2	11.2	0.02	13.17	-0.31	11.86	-0.37	5.52	-0.17	8.69	-0.2	7.58	-0.14	7.82	-0.44	4.59	-0.61	3.3	-0.18	7.78	-0.42	4.79	-0.36	4.89	-0.27	6.17	-0.37	5.01	0.11	10.52	-0.32	6.04	4.26	34.11	-0.19	5.97	-0.06	12.32	0.44	10.78
ATP6V0A4	0.11	0.75	-0.01	0.47	0.87	0.63	2.63	1.19	-0.43	0.23	1.02	0.46	-0.45	0.24	-0.03	0.29	0	0.26	-1.07	0.13	0.78	0.37	-0.97	0.14	-0.83	0.15	-0.31	0.25	-0.86	0.15	-0.13	0.25	0.05	0.29	0.24	0.25	-0.09	0.23	1.54	0	-2.05	0.74
ATP6V0B	0.14	3.43	-0.19	1.6	2.64	7.84	-0.39	1.45	2.53	4.8	0.06	1.86	-0.48	0.73	-0.42	0.84	-0.08	1.23	0.07	1.38	0.09	1.56	-0.67	0.39	-0.84	0.14	-0.68	0.4	-0.84	0.14	-0.75	0.31	-0.89	0.12	-0.48	0.56	-0.38	0.65	1.37	1.41	0.2	4.09
ATP6V0C	-0.63	0.21	0.13	0.83	2.9	3.68	-0.57	0.26	1.64	1.66	0.37	0.97	-0.37	0.33	-0.29	0.44	0.15	0.61	-0.34	0.28	-0.19	0.46	-0.73	0.06	-0.69	0.08	-0.51	0.21	-0.75	0.04	-0.69	0.08	-0.81	0	-0.03	0.38	-0.3	0.28	2.09	0.35	-0.39	2.6
ATP6V0D1	-0.03	11.15	0.23	8.89	3.11	19.75	-0.14	8.62	2.03	10.69	-0.27	4.89	-0.59	3.54	-0.57	3.55	-0.74	2.66	-0.69	2.85	-0.29	4.5	-0.39	3.58	-0.6	2.83	-0.42	3.59	-0.33	3.63	-0.48	3.82	0.08	4.99	0.06	4.08	-0.28	3.37	1.42	1.76	-1.09	10.78
ATP6V0D2	-0.36	0.37	-0.25	0.3	0.76	0.78	3.66	2.37	0.06	0.3	0.23	0.4	-0.29	0.19	-0.54	0.09	-0.48	0.09	-0.55	0.09	-0.05	0.31	-0.42	0.12	-0.54	0.07	-0.47	0.1	-0.53	0.08	0.15	0.33	-0.29	0.18	-0.46	0.09	-0.53	0.07	-0.75	0.7	1.66	0
ATP6V0E1	0.26	24.46	0.49	18.91	2.89	31.82	-0.04	19.06	1.05	14.81	0.36	13.78	0.14	11.81	0.36	12.45	-0.72	7.08	-1.05	5.84	0.08	11.62	-1.17	5.3	-0.81	6.21	-0.62	7.65	-1.49	3.87	-0.14	10.52	-1.2	5.52	-0.1	8.06	-0.12	8.29	0.42	14.79	1.42	15.24
ATP6V0E2	2.58	5.9	0.29	1.35	1.08	2.35	1.57	3.41	-0.44	0.39	-0.12	0.66	-0.64	0.23	-0.55	0.35	-0.03	0.65	1.22	1.51	-0.67	0.21	-0.58	0.27	-0.84	0.07	-0.79	0.14	-0.87	0.07	-0.54	0.33	-0.9	0.06	-0.14	0.45	1.51	1.56	-0.2	0	-0.95	0.74
ATP6V1A	1.04	28.35	0.68	18.52	2.49	26.88	1.3	25.08	1.79	16.2	0.56	13.64	-0.69	8.1	0.48	12.05	-0.93	6.2	-0.51	7.78	-0.08	10.58	-0.87	6.51	-0.51	7.18	-0.15	9.12	-0.86	6.44	-0.62	8.41	-0.74	7.69	0.08	8.26	-0.31	7.28	-0.87	5.28	-1.29	8.92
ATP6V1B1	-0.38	0	-0.16	0.02	-0.38	0	-0.19	0.03	-0.34	0	-0.38	0	-0.25	0.01	0.21	0.04	-0.38	0	-0.38	0	-0.38	0	-0.26	0.01	-0.09	0.02	-0.31	0.01	-0.21	0.01	-0.38	0	1.2	0.12	-0.24	0.02	-0.38	0	-0.38	0.35	4.08	0
ATP6V1B2	-0.03	10.03	0.45	9.49	2.95	20.85	0.38	10.62	2.59	13.06	-0.41	3.45	0.16	5.35	-0.63	2.29	-0.28	3.17	-0.47	2.55	-0.2	4.09	-0.4	2.83	-1.03	0.7	-0.83	1.45	-0.43	2.61	-0.25	3.86	-0.27	3.35	-0.71	1.5	-0.57	1.95	-0.34	5.28	0.32	3.72
ATP6V1C1	-0.03	20.31	0.71	18.29	3.4	31.11	0.3	18.6	1.79	15.88	-0.17	10.2	-0.13	9.41	0.44	11.3	-0.03	8.6	-1	5.31	-0.07	9.84	-0.61	6.55	-0.6	6.13	-0.4	7.5	-0.67	6.1	-0.2	9.06	-0.42	7.69	-0.43	6.23	-0.65	5.64	-0.11	4.93	-1.11	10.41
ATP6V1C2	1.07	3.14	-0.47	0.94	-0.07	1.18	1.64	3.01	-0.54	0.58	0.05	0.96	-0.38	0.68	3.22	2.27	-0.37	0.56	-0.25	0.7	-0.36	0.75	-0.5	0.56	0.16	0.75	-0.17	0.69	-0.61	0.5	0.5	1.07	-0.56	0.59	-0.54	0.45	-0.14	0.59	0.13	0	-1.81	1.12
ATP6V1D	1.28	25.64	2.62	23.12	0.57	15.05	0.92	19.99	-0.26	8.11	0.78	12.44	-0.32	8.25	0	9.21	-0.56	6.73	-1.06	5.45	0.12	9.65	-0.77	6.12	0.26	8.14	0.57	9.79	-1.21	4.91	-0.8	6.91	-1.36	5.11	-0.55	5.87	-1.29	4.31	1.1	7.39	-0.06	14.13
ATP6V1E1	0.98	18.42	0.84	12.44	3.34	18.65	-0.28	11.19	1.34	9.15	0.74	9.2	-0.32	6.36	-0.08	6.77	-0.72	4.59	-0.87	4.53	-0.21	6.6	-0.7	4.83	-0.55	4.71	-0.15	5.9	-1.25	3.71	-0.28	6.22	-0.18	6.57	-0.53	4.55	-0.4	4.73	-0.62	5.99	-0.1	6.69
ATP6V1E2	-0.18	2.88	1.01	3.55	2.41	5.8	1.53	5.03	0.26	1.62	-0.38	1.11	1.1	2.56	-0.62	0.77	-0.17	1.14	-0.65	0.64	-0.45	0.93	-0.78	0.56	-0.98	0.34	-0.88	0.45	-0.75	0.56	1.94	3.34	-0.55	0.94	-0.77	0.47	-0.05	1.1	-0.84	1.06	-0.19	0.74
ATP6V1F	2.51	7.2	-0.24	0.55	0.24	1.41	2.98	6.45	-0.29	0.34	-0.35	0.28	-0.54	0.04	-0.47	0.15	-0.36	0.21	0.83	1.41	-0.46	0.12	-0.48	0.09	-0.54	0.03	-0.5	0.09	-0.56	0.01	-0.5	0.08	-0.57	0	-0.38	0.18	-0.51	0.06	0.75	0	-0.57	1.49
ATP6V1G1	0.44	7.26	1.61	7.07	2.28	7.92	-0.08	4.98	1.01	3.8	0.47	3.65	-0.01	2.84	-0.29	2.45	-0.24	2.19	-0.39	2.02	0.4	3.32	-0.99	1.25	-1.37	0.81	-0.97	1.43	-1.05	1.22	-0.57	2.09	-0.95	1.53	-1.01	1.16	-0.57	1.59	0.81	4.23	1.48	4.09
ATP6V1G2	0.54	0.83	-0.39	0.21	-0.71	0.16	-0.11	0.4	-0.46	0.13	-0.16	0.25	-0.22	0.2	-0.63	0.11	-0.01	0.21	-0.6	0.09	0.67	0.37	-0.18	0.17	-0.02	0.19	0.01	0.2	0.36	0.28	-0.1	0.27	1.31	0.53	-0.75	0.04	3.59	0.82	-1.05	0	-1.05	0
ATP6V1G3	-0.24	0.02	-0.13	0.02	-0.37	0	1.49	0.23	-0.27	0.01	-0.37	0	-0.25	0.01	-0.37	0	-0.37	0	-0.37	0	-0.37	0	-0.13	0.01	-0.31	0	-0.29	0.01	-0.34	0	-0.37	0	-0.37	0	-0.37	0	0.17	0.03	3.98	0	-0.37	0.37
ATP6V1H	0.75	31.59	0.94	24.47	3.23	37.85	1.2	28.64	0.95	16.46	0	13.56	-0.3	10.83	-0.18	11.3	-0.95	6.57	-0.61	8.19	-0.02	12.57	-0.39	9.16	-0.71	7.13	-0.39	9.45	-0.91	6.51	-0.35	10.5	-0.71	8.1	-0.7	6.7	0.39	11.3	-0.02	5.28	-1.21	14.87
ATP7A	0.29	0.32	1.36	0.3	-1.06	0.08	-0.66	0.14	1.44	0.19	0.97	0.2	0.25	0.14	0.38	0.18	1.08	0.16	0.23	0.11	-0.96	0.06	0.27	0.13	-0.52	0.07	-0.42	0.09	-0.01	0.1	0.6	0.15	1.08	0.18	-0.56	0.07	0.37	0.11	-2.08	0	-2.08	0
ATP7B	1.86	16.08	0.6	6.09	-0.9	0.94	1.3	10.62	-1.08	0.12	0.46	4.25	-0.78	0.89	1.16	5.42	-0.57	1.26	0.26	3.23	0.04	3.05	-0.53	1.31	1.95	6.1	1.2	5.21	-0.76	0.8	-0.28	2.13	-0.72	1	-0.95	0.4	-1.04	0.18	-0.11	0	-1.12	3.35
ATP8A1	1.18	51.7	-0.68	8.27	-0.55	11.36	1.35	45.15	-0.7	5.41	1.32	35.23	-0.52	7.98	1.76	36.76	-0.28	10.55	0.12	15.95	-0.66	6.35	-0.99	1.08	0.11	13.95	0.19	16.49	-1.06	0.07	-0.62	6.78	-1.05	0.12	-0.66	4.73	2.35	37.02	-0.04	7.04	-0.56	18.96
ATP8A2	-0.27	2.31	-0.23	1.84	-0.33	0.86	0.41	8.33	-0.31	0.61	-0.1	2.27	-0.29	0.8	-0.31	0.68	-0.27	0.82	-0.35	0.37	-0.22	1.31	-0.33	0.44	-0.33	0.41	-0.31	0.62	-0.33	0.44	-0.27	0.98	-0.35	0.35	0.53	4.9	-0.29	0.62	4.24	0.7	-0.32	32.71
ATP8B1	-0.54	34.25	-0.66	24.21	-0.82	21.47	0.41	42.58	-1.24	9.83	2.42	49.62	0.58	31.72	1.69	41.56	-0.81	13.75	-1.12	10.56	0.66	33.31	0.57	28.46	0.27	23.57	1.06	33.4	-0.67	14.94	-0.06	25.37	-0.42	18.72	-0.64	13.91	-1.08	9.51	-0.72	35.92	1.12	20.45
ATP8B2	-0.42	7.65	-1.2	2.35	-1.28	2.04	-0.26	7.2	-1.65	0.29	0.05	4.96	0.58	5.85	0.31	5	0.48	4.82	-0.92	1.78	0.24	5.25	0.3	4.52	-0.87	1.81	-0.54	2.77	-0.38	2.93	1.55	8.33	-0.19	3.52	0.09	3.54	2.64	8.45	1.27	3.87	0.18	9.67
ATP8B3	-0.27	0.29	-0.24	0.36	4.34	7.92	-0.22	0.4	0.03	0.47	-0.15	0.32	-0.2	0.23	-0.29	0.09	-0.22	0.14	-0.23	0.15	-0.25	0.17	-0.33	0.06	-0.18	0.2	-0.18	0.22	-0.28	0.1	-0.32	0.08	-0.32	0.06	-0.21	0.16	-0.02	0.32	-0.08	0	-0.38	0.37
ATP8B4	-0.48	0.55	-0.23	8.85	3.04	80.25	-0.35	5.18	2.65	57.73	-0.41	2.22	-0.44	1.37	-0.45	0.99	-0.39	2.28	-0.42	1.54	-0.39	2.51	-0.39	2.28	-0.49	0.13	-0.47	0.45	-0.35	2.96	-0.48	0.42	-0.34	3.11	0.97	25.2	0.05	9.7	-0.12	0	-0.5	10.41
ATP9A	0.04	22.22	3.95	62.63	-0.72	2.12	0.06	18.8	-0.8	0.12	-0.02	10.2	0.29	13.4	-0.13	8.42	-0.34	5.34	-0.41	4.66	0.76	19.34	-0.33	5.41	-0.17	6.59	-0.18	7.04	-0.55	2.88	0.57	17.22	-0.53	2.99	-0.72	1.03	-0.78	0.32	0.17	6.69	-0.17	14.13
ATP9B	-0.26	51.85	1.32	53.14	2.7	59.95	0.17	46.23	1.26	37.44	0.26	36.32	0	32.22	0.26	32.68	-0.69	25.09	-2.11	17.15	0.15	33.53	-0.24	27.37	-1.13	21.01	-0.45	26.87	-0.4	25.73	-0.29	31.11	0.41	32.51	-0.81	21.41	0.49	28.52	0.44	23.94	-1.07	39.78
ATPAF1	2.46	25.38	1.39	14.85	0.59	11.6	1.33	16.98	-0.95	4.4	0.14	7.66	0.12	7.04	-0.04	6.48	-0.18	5.55	0.09	6.22	0.17	7.35	0.9	7.81	-1.45	2.8	-1.15	3.7	0.23	6.18	0.26	7.47	0.05	6.57	-1	3.36	-1.46	2.62	-1.12	5.28	-0.37	5.2
ATPAF2	2.09	11.02	-0.09	4.74	2.33	7.76	-0.1	5.93	1.39	4.2	0.32	3.84	-0.28	2.93	0.15	3.28	-0.53	2.33	-0.13	2.88	1.09	4.21	-0.77	2.19	-0.96	1.93	-0.31	2.62	-1.22	1.8	0.41	3.57	-1.45	1.82	-0.48	2.17	-0.04	2.39	-0.78	2.11	-0.64	3.72
ATR	-0.13	37.39	1.04	37.84	3.19	53.13	-0.37	29.71	0.67	23.85	0.07	23.13	-0.12	20.19	0.08	20.85	-1.04	12.26	-1.44	9.93	0.2	22.58	-0.97	12.61	-0.9	12.11	-0.36	16.84	-0.62	14.24	-0.21	19.81	-0.35	17.37	-0.87	11.71	0.82	21.03	0.96	21.83	0.34	32.71
ATRAID	0.57	2.93	0.57	1.94	0.51	1.96	0.72	2.37	-0.7	0.55	0.69	1.62	1.2	1.7	-0.64	0.62	-0.12	0.82	0.59	1.16	0.25	1.22	-0.75	0.49	-1.25	0.22	-0.92	0.43	-1.07	0.31	-0.48	0.69	-0.91	0.53	-1.2	0.22	-0.95	0.31	1.61	2.11	2.28	2.23
ATRIP	-0.52	3.05	-0.06	2.65	4.02	8.31	-0.39	2.57	-0.69	1.05	0.48	2.57	0.05	1.91	0.19	2.03	-0.06	1.68	-1.04	0.62	-0.34	1.66	-0.55	1.12	0.05	1.52	0.21	1.86	-0.19	1.38	-0.54	1.29	0.49	2.35	-0.65	0.87	-0.02	1.4	-0.23	1.76	-0.21	1.86
ATRN	0.67	45.67	0.73	36.33	2.98	56.03	0.21	33.79	2.4	36.51	-0.21	19.96	-0.21	18.56	-0.29	17.58	-0.61	13.21	-0.6	13.73	-0.12	19.51	-0.55	13.72	-0.83	10.92	-0.56	14.06	-0.56	13.32	0.27	22.76	-0.43	15.32	-0.95	9.45	-0.5	12.63	-0.36	14.44	-0.46	20.45
ATRNL1	1.89	33.28	-0.39	1.8	-0.28	2.9	2.93	36.77	-0.39	1.04	-0.12	3.54	-0.47	0.44	-0.5	0.22	-0.4	1	0.78	10.13	-0.46	0.5	-0.46	0.47	-0.51	0.05	-0.5	0.13	-0.51	0.08	-0.5	0.17	-0.51	0.06	-0.5	0.13	-0.51	0.02	1.93	0	-0.52	24.91
ATRX	-0.07	61.73	0.79	57.5	1.73	62.07	-0.09	51.92	0.49	40.58	0.76	46.71	-0.28	39.01	1.41	45.57	-1.23	30.75	-2.32	25.32	1.21	47.1	-0.55	33.82	-0.22	32.86	0.64	39.69	-0.66	32.21	-0.08	41.15	-0.06	37.5	-0.99	28.13	1.04	37.46	-0.18	31.34	-1.34	45.72
ATXN1	1.04	80.32	-0.27	53.57	0.47	64.26	0.12	59.3	0.76	53.94	0.08	49.5	-0.48	37.94	-0.72	32.97	-1.02	25.61	-0.17	39.82	-1	29.55	0.32	46.22	-1.18	21.62	-0.83	29.21	-0.4	34.25	0.44	54.01	-0.25	38.79	1.41	55.36	2.07	61.91	1.57	10.56	-1.97	71.75
ATXN10	0.49	49.45	0.73	41.26	1.54	44.75	-0.77	33.53	-0.35	23.65	0.37	30.45	0.85	30.56	0.2	26.97	-0.4	21.85	-1.85	15.88	0.41	29.03	-0.38	22.16	-1.45	16.19	-1.06	19.69	-0.2	22.1	1.64	34.86	-0.14	24.47	-1.35	15.61	-0.58	19	1.7	27.11	0.59	38.29
ATXN1L	-0.01	0.07	2.38	0.11	0.79	0.08	-1.19	0	0.49	0.05	1.08	0.06	0.38	0.05	0.29	0.04	-1.19	0	-0.48	0.02	1.44	0.08	-0.26	0.02	0.34	0.04	0.18	0.04	0.71	0.04	-0.57	0.02	-1.19	0	-1.19	0	0.41	0.04	-1.19	0	-1.19	0
ATXN2	0.87	65.25	2.15	64.1	1.99	63.56	-0.46	48.08	0.12	36.14	0.67	44.12	-0.14	36.08	0.5	39.36	-0.79	28.17	-1.4	24.55	0.27	39.43	0.66	37.29	-0.73	26.81	-0.25	32.41	-0.19	30.97	0.53	41.19	0.22	36.38	-1.3	21.93	-1.86	18.68	-0.72	33.1	-0.15	38.29
ATXN2L	-0.23	15.22	0.36	12.84	3.71	24.53	-0.89	9.29	0.66	8.95	0.38	9.57	-0.27	6.99	-0.02	7.43	-0.75	4.78	-1.38	3.34	0.47	9.17	-0.52	5.49	-0.4	5.39	0.03	7	-0.34	5.67	0.17	8.23	0.31	7.69	-0.38	4.97	0.08	6.11	0.07	3.52	-1.07	8.92
ATXN3	-1.02	29.18	0.78	35.26	0.16	30.72	-0.68	27.16	-0.45	17.46	0.54	25.97	1.17	27.73	-0.19	19.3	0.12	19.27	-1.89	8.41	2.47	35.4	-0.06	18.27	-0.15	16.59	0.76	23.14	0.37	19.78	0.81	26.2	0.89	24.41	-1.22	10.44	-1.34	10.06	-0.89	17.96	-0.17	19.33
ATXN3L	-0.13	0	-0.32	0	-0.32	0	-0.32	0	3.4	0	-0.32	0	-0.32	0	-0.32	0	-0.32	0	-0.32	0	-0.32	0	-0.32	0	2.55	0	-0.32	0	-0.32	0	-0.32	0	-0.32	0	-0.32	0	-0.32	0	-0.32	0	-0.32	0
ATXN7	0.08	34.98	0.35	28.82	1.76	37.15	-0.35	26.73	0.36	19.11	-0.05	19.4	-0.15	17.6	0.07	18.27	-0.54	13.44	-1.63	8.61	-0.5	16.14	-0.7	12.94	-0.37	13.31	-0.27	15.14	-0.87	11.59	0.04	18.77	-0.72	13.5	-0.42	12.47	1.56	21	2.9	13.73	-0.55	37.92
ATXN7L1	-0.11	40.3	1.91	44.53	2.59	48.9	-0.27	33.01	1.22	28.19	0.18	25.38	-0.03	22.7	0.16	23.12	0.34	21.88	-1.74	11.58	-0.93	18.01	-0.05	20.04	-0.88	14.72	-0.3	19.09	-0.62	16.51	0.39	25.7	-0.33	19.48	-0.04	17.85	0.11	18.64	-0.05	11.97	-1.57	28.25
ATXN7L2	1.14	0.94	0.54	0.51	0.93	0.55	0.73	0.67	-0.8	0.12	-0.29	0.22	-0.04	0.23	-0.49	0.18	-0.37	0.16	0.11	0.24	-0.9	0.12	0.16	0.24	-0.86	0.09	-0.38	0.17	0.45	0.26	0.04	0.25	2.77	0.65	-1.65	0	-0.33	0.15	0.89	0	-1.65	0.37
ATXN7L3	-0.44	1.52	-0.34	1.15	2.65	3.37	-0.47	1.07	1.23	1.54	0.22	1.2	-0.64	0.56	0.05	0.95	-0.77	0.42	-0.89	0.37	0.77	1.37	-0.6	0.54	-0.17	0.65	0.08	0.88	-0.57	0.5	-0.47	0.67	0.05	0.88	-0.45	0.49	0.09	0.73	2.22	0	-1.55	2.97
ATXN7L3B	0.89	7.31	1.33	5.51	1.77	5.88	0.37	5.18	0.67	2.95	0.57	3.14	0.41	2.98	-0.24	2.4	1.1	3.15	-0.51	2.06	1.09	3.55	-1.32	1.46	-2.01	0.93	-0.81	1.88	-1.11	1.55	-1.16	1.69	-0.68	2.17	-0.93	1.48	0.01	2.09	0.42	2.46	0.15	3.72
AUH	2.67	63.08	1.38	43.72	0.24	32.99	1.91	49.52	-0.17	20.52	-0.26	22.42	0.4	25.8	-0.58	17.72	0.03	20.27	0.43	23.22	0.03	23.43	-0.59	16.44	-1.37	10.38	-0.83	15.21	-1.13	12.2	-0.08	22.53	-1.15	13.67	-0.81	12.97	0.16	19.36	-0.48	21.83	0.19	24.54
AUNIP	0.2	1.56	0.04	0.81	4.15	4.94	0.86	2.17	-0.32	0.25	-0.09	0.43	-0.24	0.32	-0.34	0.24	-0.28	0.26	0.04	0.46	-0.33	0.23	-0.38	0.18	-0.47	0.12	-0.38	0.18	-0.34	0.21	-0.21	0.35	-0.23	0.23	-0.35	0.18	-0.45	0.13	-0.22	0	-0.66	0.74
AUP1	-0.78	1.9	-0.34	1.77	1.91	3.13	-1.15	1.01	0.99	1.72	0.26	1.54	-0.04	1.31	0.33	1.43	0.46	1.4	-0.97	0.73	1.71	2.28	-1.15	0.59	-0.46	0.85	0.08	1.21	-1.1	0.59	0.45	1.54	-1.15	0.59	-0.22	0.83	-0.67	0.71	2.05	1.06	-0.23	2.97
AURKA	0	1.98	-0.22	0.53	4.35	14.89	-0.11	1.16	-0.2	0.36	-0.27	0.25	-0.28	0.2	-0.28	0.18	-0.23	0.28	-0.18	0.37	-0.24	0.31	-0.27	0.2	-0.3	0.12	-0.26	0.23	-0.28	0.18	-0.28	0.21	-0.31	0.12	-0.22	0.27	-0.26	0.19	-0.13	0.7	-0.02	0.74
AURKAIP1	0.25	0.51	-0.37	0.17	0.08	0.31	0.67	0.64	-0.68	0.04	0.44	0.32	-0.6	0.07	-0.11	0.2	1.48	0.47	3.35	0.84	-0.07	0.23	-0.31	0.12	-0.64	0.04	-0.41	0.08	-0.83	0.01	-0.72	0.04	-0.86	0	-0.57	0.07	-0.3	0.1	1.06	0	-0.86	0.37
AURKB	-0.23	0.05	-0.23	0.02	4.36	18.57	-0.2	0.23	-0.2	0.1	-0.21	0.08	-0.23	0.02	-0.23	0.02	-0.22	0.05	-0.23	0.02	-0.19	0.15	-0.23	0.01	-0.23	0.02	-0.22	0.04	-0.23	0.01	-0.23	0.02	-0.24	0	-0.22	0.07	-0.22	0.04	-0.13	0	-0.24	0.37
AURKC	0.97	0.49	1.64	0.36	0.16	0.16	3.13	0.75	-0.08	0.1	0.17	0.12	0.2	0.13	-0.51	0.07	-0.02	0.09	-0.39	0.07	0.06	0.12	0.27	0.12	-0.41	0.06	-0.3	0.08	-0.28	0.07	0.32	0.12	-0.27	0.06	-1.23	0	-0.98	0.02	-1.23	0	-1.23	0
AUTS2	-0.44	69.17	0.84	84.66	0.53	77.74	-0.91	51.46	-0.01	54.22	0.99	75.85	0.29	64.6	-1.2	35.15	-1	36.79	-0.75	42.43	1.46	81.34	0.5	62.98	0.48	58.39	0.51	62.61	0.84	67.26	1.28	81.02	1.1	73.83	-1.95	14.92	-1.74	18.58	-0.83	58.45	0.02	48.7
AVEN	-0.21	20.46	1.71	24.38	0.01	15.36	0.12	18.11	-1.2	5.96	1.34	17	-0.06	10.61	0.34	11.79	-1.29	5.27	-1.18	5.89	0.77	13.72	-0.39	8.15	-0.46	7.35	-0.09	9.35	-0.33	8.07	1.77	17.41	0.02	9.74	-1.41	4.3	-0.97	5.58	1.83	8.45	-0.34	21.93
AVIL	0.85	20.63	0.97	14.68	-0.24	9.17	2.88	24.91	0.09	7.05	0.83	10.71	1.18	10.83	-0.23	6.28	0.06	6.52	-0.85	3.95	-0.79	4.61	-0.29	5.47	-0.19	5.34	0.06	6.62	-0.72	4.07	0.86	10.1	-0.73	4.64	-1.29	2.22	-1.53	1.63	-0.73	5.99	-0.2	5.95
AVL9	-0.01	44.15	0.78	38.98	3.07	50.63	-0.82	33.03	1.22	28.93	0.05	26.65	0.07	25	0.17	25.19	-1.41	15.89	-2.03	13.49	0.35	26.71	-0.66	19.13	-0.2	19.64	0.03	22.32	-0.55	18.85	0.19	25.89	-0.51	20.95	-0.18	18.5	0.29	20.81	-0.3	24.65	0.48	27.88
AVP	-0.34	0.01	1.04	0.08	2.51	0.08	0.4	0.03	-0.42	0	-0.47	0	-0.38	0	-0.47	0	-0.47	0	-0.47	0	-0.47	0	-0.47	0	-0.47	0	-0.47	0	-0.42	0	0.23	0.02	3.02	0.06	-0.47	0	-0.47	0	-0.47	0	-0.47	0
AVPI1	0	2.38	3.27	6.62	0.88	2.82	0.03	2.17	0.09	1.11	-0.31	0.8	-0.26	0.81	-0.44	0.64	1.06	1.91	-0.58	0.42	-0.3	0.79	-0.5	0.5	-0.73	0.25	-0.61	0.38	-0.91	0.09	-0.48	0.56	-0.86	0.12	0.16	0.94	-0.58	0.34	1.71	0.35	-0.63	2.97
AVPR1A	-0.51	0.01	-0.29	0.26	-0.52	0	-0.39	0.14	-0.5	0.02	-0.41	0.11	-0.44	0.05	-0.45	0.04	-0.3	0.16	-0.43	0.06	-0.35	0.12	0.47	0.63	-0.45	0.04	-0.42	0.07	3.14	2.26	-0.46	0.04	1.81	1.76	-0.35	0.09	-0.48	0.02	-0.52	1.41	1.85	0
AVPR1B	-0.22	0.01	-0.08	0.02	-0.25	0	-0.21	0.03	-0.25	0	-0.25	0	-0.21	0	-0.25	0	-0.25	0	-0.25	0	-0.25	0	-0.25	0	-0.25	0	-0.14	0.01	-0.22	0	-0.25	0	-0.25	0	4.36	0.2	-0.03	0.01	-0.25	0	-0.25	0
AVPR2	-0.63	0.01	-0.24	0.11	0.08	0.24	-0.43	0.09	-0.01	0.15	0.44	0.31	-0.6	0.02	0.95	0.4	-0.05	0.14	-0.67	0	-0.14	0.14	-0.57	0.02	2.84	0.72	2.57	0.74	-0.61	0.01	-0.67	0	-0.67	0	-0.48	0.04	0.2	0.17	-0.67	0	-0.67	0
AWAT1	-0.06	0.52	1.03	0.62	-1.42	0	0.2	0.46	-0.91	0.08	0.5	0.35	0.11	0.25	-0.64	0.13	0.43	0.3	-0.98	0.06	0.08	0.25	-0.31	0.15	-0.42	0.13	-0.35	0.17	0.3	0.24	-0.36	0.17	0.08	0.18	-0.1	0.18	-0.94	0.06	0.18	1.06	3.56	0.37
AWAT2	0.47	0.05	-0.72	0	-0.72	0	2.72	0.14	0.43	0.02	1.49	0.03	1.35	0.04	-0.72	0	-0.72	0	0.49	0.02	-0.72	0	0.68	0.02	-0.18	0.01	-0.72	0	1.13	0.03	-0.72	0	-0.72	0	-0.72	0	-0.72	0	-0.72	0	-0.72	0
AXDND1	0.17	1.59	0.66	1.3	0.25	1.02	3.74	3.44	-0.28	0.45	-0.02	0.59	-0.23	0.49	-0.56	0.35	-0.08	0.51	-0.64	0.28	0.19	0.64	-0.63	0.3	-0.69	0.24	-0.35	0.38	-0.73	0.24	0.08	0.61	-0.84	0.18	-0.51	0.27	-0.36	0.33	1.32	0.35	-0.47	1.49
AXIN1	-1.1	7.59	0.21	9.74	2.07	16.22	-0.85	7.41	0.3	6.49	-0.28	5.76	-0.35	5.24	0.18	6.3	-0.38	4.4	-1.51	2.18	0.09	6.45	-0.84	3.49	-0.65	3.6	-0.44	4.55	-0.69	3.68	0.72	8.04	-0.4	4.52	-0.16	4.37	2.18	8.83	1.93	5.63	-0.02	13.38
AXIN2	2.5	9.19	2.16	5.56	-0.89	0.08	0.81	3.88	-0.87	0.06	-0.46	0.65	0.04	1.22	-0.63	0.33	-0.59	0.37	1.02	2.24	-0.58	0.46	0.43	1.46	-0.84	0.09	-0.77	0.17	0.12	1.11	0.9	2.26	0.43	1.7	-0.84	0.09	-0.76	0.17	-0.59	0.35	-0.62	0.37
AXL	-0.93	1.44	-0.3	11.79	-0.01	15.6	-0.7	5.61	0.09	11.68	-0.81	2.34	1.27	24.99	-0.88	1.32	0.6	15.98	-0.79	2.06	-0.76	2.76	1.39	22.9	-0.97	0.11	-0.96	0.34	1.16	20.49	1.66	29.39	1.42	24.77	-0.81	1.81	-0.96	0.3	-0.27	25.7	1.55	10.04
AZGP1	1.06	7.09	3.98	14.44	-0.34	0.31	0.58	4.17	-0.4	0.02	-0.36	0.12	-0.4	0.02	-0.38	0.07	0.28	1.61	0.36	1.69	-0.37	0.06	-0.39	0.04	-0.4	0	-0.4	0.01	-0.4	0.01	-0.4	0	-0.4	0	-0.4	0.02	-0.4	0.01	-0.4	0	-0.4	0
AZI2	-0.26	17.79	2.04	23.82	1.03	18.18	-0.68	11.86	0.15	9.32	0.05	10.28	0.59	11.58	-0.79	6.15	-0.69	5.96	-1.2	4.2	-0.06	9.38	-0.08	7.98	-1.2	3.84	-0.79	5.69	0.76	10.34	-0.27	8.52	1.24	13.03	-1.41	3.05	-0.69	5.22	0.11	15.49	2.15	13.01
AZIN1	1.78	35.79	0.79	20.47	1.44	24.92	1.6	29.42	-0.26	8.49	-0.37	8.91	-0.02	10.24	1.83	18.53	0.38	10.9	0.04	9.38	-0.43	8.24	-1.06	4.17	-0.74	5.25	-0.67	6.06	-1.28	3	-0.39	8.66	-1.16	4.11	-0.93	4.21	-0.78	4.76	0.8	6.69	-0.56	17.84
AZU1	-0.23	0.13	-0.42	0.02	4.28	1.72	-0.28	0.12	0.35	0.2	-0.3	0.05	-0.24	0.06	-0.15	0.09	-0.07	0.07	-0.43	0.02	-0.39	0.02	-0.26	0.05	-0.36	0.02	-0.31	0.03	-0.25	0.05	-0.32	0.04	-0.02	0.12	0.04	0.09	-0.26	0.04	0.09	0	-0.46	0.37
B2M	-0.96	0.77	-0.66	9.47	0.56	42.01	-0.81	5.29	-0.19	16.9	1.3	47.17	-0.77	5.14	1.16	43.35	-0.36	12.65	-0.7	5.95	0.58	33.1	-0.94	1.05	1.23	39.09	1.33	43.59	-0.96	0.64	-0.91	1.71	-0.96	0.7	-0.44	9.83	2.32	52.85	0.67	11.97	-0.48	36.8
B3GALNT1	3.22	31.26	-0.42	1.95	-0.11	3.76	2.3	20.28	-0.56	0.72	-0.1	2.97	-0.47	1.05	-0.15	2.69	-0.49	0.93	1	6.5	-0.38	1.49	0.01	2.77	-0.68	0.11	-0.62	0.4	-0.03	2.61	-0.25	2.03	-0.11	2.7	-0.63	0.34	-0.69	0.06	-0.2	0.35	-0.62	2.6
B3GALNT2	2.52	43.59	0.62	19.61	0.64	19.12	1.28	27.54	-0.48	6.99	-0.34	8.77	-0.32	8.19	-0.31	8.15	-0.12	8.18	0.41	11.35	-0.41	7.7	2.1	19.67	-0.98	3.46	-0.87	4.48	-0.27	7.14	0.52	13.03	-0.25	7.81	-1.13	2.62	-1.26	1.88	-0.61	4.93	-0.75	8.18
B3GALT1	0.01	0.04	-0.59	0	0.76	0.08	3.85	0.26	-0.59	0	-0.16	0.02	-0.31	0.01	-0.59	0	0.11	0.02	-0.59	0	-0.59	0	0.98	0.04	-0.27	0.01	-0.41	0.01	-0.26	0.01	0.53	0.04	-0.59	0	0.17	0.02	-0.28	0.01	-0.59	0	-0.59	0
B3GALT2	3.25	7.42	0.1	0.86	-0.25	0.47	1.4	3.24	-0.47	0.06	-0.3	0.26	-0.47	0.07	-0.23	0.26	-0.11	0.35	2.1	2	-0.37	0.17	-0.45	0.08	-0.39	0.12	-0.34	0.18	-0.52	0.02	-0.52	0.02	-0.54	0	-0.43	0.09	-0.4	0.1	-0.54	0	-0.54	0
B3GALT4	-1.1	2.29	-0.42	1.99	1.14	3.45	-0.89	2.14	0.47	1.8	-0.22	1.65	0.23	1.73	0.34	1.76	0.52	1.61	-1.67	0.61	0.9	2.16	-0.45	1.17	-0.25	1.19	0.3	1.6	-0.35	1.18	0.64	2.03	-0.23	1.41	0.07	1.21	2.93	2.52	-1.58	1.06	-0.4	1.12
B3GALT5	0.38	4.1	-0.23	0.23	-0.29	0	4.32	16.11	-0.28	0.02	-0.23	0.18	-0.28	0.02	-0.28	0.02	-0.12	0.37	-0.07	0.51	-0.26	0.1	-0.24	0.12	-0.28	0.01	-0.28	0.03	-0.28	0.01	-0.26	0.06	-0.29	0	-0.27	0.04	-0.28	0.02	-0.17	0	-0.29	0.37
B3GALT6	-0.82	0.22	0.75	0.47	2.03	0.71	0.06	0.32	0.43	0.24	1.64	0.46	-0.4	0.15	-0.91	0.09	0.63	0.26	-0.54	0.11	1.88	0.42	-0.95	0.06	-0.25	0.14	0.1	0.21	-0.38	0.13	-0.83	0.08	0.45	0.23	0.17	0.18	-0.05	0.14	-1.51	0	-1.51	0
B3GAT1	-0.3	0.02	-0.29	0.02	-0.32	0	-0.21	0.14	-0.28	0.02	-0.3	0.02	-0.29	0.02	-0.27	0.02	0.52	0.56	-0.24	0.04	-0.27	0.02	-0.24	0.04	-0.29	0.01	-0.29	0.02	-0.21	0.06	-0.32	0	-0.32	0	-0.26	0.02	4.27	2.43	0.22	0	-0.32	0.37
B3GAT2	1.12	4.35	0.63	2.18	-0.3	1.25	1.74	3.73	-1.02	0.35	-0.12	1.05	-0.05	1	-0.66	0.62	-0.86	0.42	-0.52	0.62	-0.21	0.83	-0.7	0.5	-0.24	0.71	-0.35	0.76	-0.43	0.63	2.47	2.63	-0.19	0.76	-0.31	0.65	-0.21	0.7	1.77	0	-1.56	2.97
B3GAT3	-1.07	3.91	1.6	5.73	2.07	6.03	-1.38	2.46	0.61	2.82	0.87	3.44	0.1	2.62	-0.1	2.42	-0.75	1.72	-1.84	0.97	0.93	3.28	-0.62	1.74	-0.76	1.56	-0.23	2.1	0.12	2.22	0.56	2.94	-0.41	2.41	-0.83	1.34	1.27	2.72	-0.5	2.46	0.35	2.6
B3GNT2	0.35	11.37	-0.66	3.61	1.99	13.01	0.46	9.66	1.48	7.58	-0.26	3.87	-1.33	0.64	0.16	4.45	-1.13	1.07	-0.5	2.7	0.04	4.32	0.96	5.86	0.06	3.55	0.09	3.94	0.55	4.86	-1.51	0.1	0.98	6.34	-1.05	1.05	-0.62	2.02	1.33	0.35	-1.4	9.29
B3GNT3	0.28	0.16	1.14	0.17	2.11	0.16	0.02	0.12	-0.11	0.05	2.05	0.15	-0.26	0.04	-1.17	0	0.67	0.07	0.15	0.06	0.01	0.04	-0.63	0.02	-0.38	0.03	0.07	0.05	-0.66	0.02	0.09	0.08	-1.17	0	-1.17	0	1.27	0.09	-1.17	0	-1.17	0
B3GNT4	0.91	0.32	0.23	0.17	0.59	0.16	1.74	0.38	-0.21	0.07	-0.84	0.05	0.54	0.12	0.53	0.13	-0.4	0.05	0.64	0.11	-1.12	0.04	1.62	0.14	-0.46	0.05	-0.38	0.07	0.24	0.08	-0.38	0.08	-0.71	0.06	-0.62	0.04	1.57	0.12	-1.74	0	-1.74	0
B3GNT5	-0.95	1.32	0.05	5.85	1.58	12.7	-0.05	6.45	1.5	7.77	-0.9	0.89	-0.32	2.66	-0.34	2.53	-0.71	1.16	-0.9	0.64	1.07	7.55	-1.01	0.32	1.59	7.17	1.04	6.06	-1.04	0.26	-0.51	2.09	-0.9	0.82	0.19	3.36	-0.69	1.08	1.83	1.76	-0.52	11.9
B3GNT6	-0.21	0.04	0.85	0.06	2.73	0.16	0.94	0.09	0.07	0.03	0.57	0.03	-0.21	0.02	0.54	0.04	-0.96	0	-0.96	0	1.67	0.06	-0.45	0.01	-0.48	0.01	-0.07	0.02	-0.81	0	-0.96	0	-0.96	0	0.87	0.02	-0.25	0.01	-0.96	0	-0.96	0
B3GNT7	-0.21	0.15	-0.49	0	1	0.63	-0.07	0.2	0.44	0.24	-0.46	0.02	-0.37	0.03	-0.49	0	-0.08	0.09	0.02	0.13	4.04	1.27	-0.41	0.02	-0.42	0.02	-0.43	0.01	-0.46	0.01	-0.49	0	-0.49	0	-0.37	0.02	0.14	0.13	0.08	0	-0.49	0.37
B3GNT8	1.71	0.48	-0.07	0.15	-0.67	0.08	0.68	0.23	0.68	0.13	1.76	0.2	0.1	0.1	1.84	0.2	-0.85	0.02	1.09	0.17	0.8	0.14	-0.65	0.04	-0.24	0.06	-0.26	0.07	-0.7	0.04	-0.55	0.06	-1.29	0	-0.47	0.04	-0.31	0.06	-1.29	0	-1.29	0
B3GNT9	0.05	0.3	0.66	0.32	-0.6	0.08	0.61	0.29	-0.45	0.07	-0.48	0.08	2.69	0.42	-0.49	0.09	-0.65	0.05	-0.29	0.09	-0.46	0.08	0.57	0.16	-0.9	0.02	-0.73	0.04	-0.41	0.07	2.33	0.4	0.48	0.18	-0.83	0.02	-0.65	0.04	0.66	0	-1.09	0.37
B3GNTL1	-0.16	7.22	-0.18	4.45	4.15	33.86	-0.07	6.22	0.79	7.95	-0.37	2.2	-0.21	2.91	-0.45	1.54	-0.4	1.63	-0.43	1.58	-0.25	2.76	-0.52	1.06	-0.33	1.77	-0.29	2.21	-0.41	1.56	-0.35	2.09	-0.45	1.64	-0.06	2.8	0.46	5.11	-0.17	2.11	-0.28	3.72
B4GALNT1	-0.33	0.36	-0.52	0.11	-0.48	0.16	-0.1	0.4	-0.67	0.01	-0.52	0.06	-0.5	0.08	-0.55	0.04	1.72	0.79	-0.49	0.07	-0.3	0.15	2.16	0.93	0.08	0.23	0.06	0.24	1.74	0.77	-0.68	0.02	2.16	1.06	-0.71	0	-0.65	0.02	-0.71	0	-0.71	0
B4GALNT2	1.33	0.54	1.19	0.34	-1.22	0.08	0.88	0.38	-0.02	0.12	1.59	0.23	0.03	0.14	-0.51	0.09	0.7	0.16	-0.11	0.11	0.41	0.17	-0.47	0.1	-0.46	0.08	-0.34	0.1	-0.46	0.09	1.14	0.23	-0.92	0.06	-1.9	0	0.08	0.1	0.97	0	-1.9	0.37
B4GALNT3	3.38	60.81	-0.28	3.03	-0.43	0.55	1.82	34.65	-0.45	0.04	-0.41	0.63	-0.31	1.73	-0.45	0.13	-0.31	1.61	1.59	20.86	-0.4	0.58	-0.37	0.98	-0.46	0	-0.45	0.02	-0.46	0.01	-0.15	3.65	-0.46	0	-0.44	0.16	-0.33	1.27	-0.17	0	-0.46	3.72
B4GALNT4	-0.32	0.01	-0.23	0.04	-0.34	0	-0.34	0	-0.32	0	-0.27	0.03	-0.24	0.03	-0.23	0.02	4.26	1.16	-0.34	0	-0.34	0	-0.21	0.03	-0.3	0.01	-0.32	0.01	-0.16	0.05	-0.28	0.02	0.24	0.12	-0.34	0	-0.15	0.04	0.56	0	-0.34	0.37
B4GALT1	0.65	47.39	0.08	30.62	0.6	36.13	0.17	33.41	0.16	21.5	1.47	36.48	0.19	22.91	0.3	23.53	-0.95	9.06	-0.66	12.47	-0.12	20.36	-1.17	6.8	0.03	17.44	0.04	19.14	-1.1	7.21	-0.62	14.45	-0.95	9.98	-1.13	6.52	-0.42	13.12	3.19	21.48	0.25	52.04
B4GALT2	-0.44	1.22	0.24	1.77	-0.19	1.02	-0.36	1.01	-0.93	0.13	0.34	1.22	0.27	1.1	0.5	1.28	-0.47	0.47	-0.6	0.37	0.02	0.87	0.37	1	-0.43	0.43	-0.19	0.67	-0.15	0.63	1.26	1.9	-0.61	0.41	-0.73	0.25	-1.01	0.06	3.67	0.35	-0.56	5.2
B4GALT3	0.26	2.07	0.93	1.52	1.88	1.8	-0.37	1.16	0.2	0.85	0.98	1.17	-0.31	0.79	0.63	1.01	-0.58	0.65	-1.18	0.48	-0.23	0.79	-0.43	0.67	0.04	0.67	0.29	0.8	-0.51	0.62	-0.19	0.75	-0.97	0.53	-1.8	0.25	1.61	0.97	1.43	0.35	-1.66	1.12
B4GALT4	1.1	12.1	0.23	5.68	0.28	5.56	1.45	10.99	-0.31	2.54	0.1	3.85	-0.26	2.77	-0.3	2.6	-0.5	2.05	-0.13	2.77	-0.56	2.12	-0.49	2.03	-1.03	0.98	-0.86	1.45	-0.89	1.26	-0.23	2.78	-0.65	1.76	-0.38	1.84	0.19	2.79	3.49	2.46	-0.25	11.9
B4GALT5	-0.58	25.92	0.52	33.76	0.14	29.23	-0.7	18.92	-0.51	12.95	1.38	34.91	-0.61	12.62	-0.05	18.2	-0.93	8.22	-0.94	7.95	0.53	25.69	-0.96	7.69	0.61	21.06	0.8	25.02	-1.15	5.49	-0.71	11.5	-1.11	6.69	1.65	28.04	-0.34	12.3	2.5	21.83	0.46	47.21
B4GALT6	0.01	5.02	0.14	3.98	-0.05	2.9	1	8.91	-0.71	0.3	1.69	7.44	-0.18	1.8	0.22	2.91	3.52	9.81	-0.48	0.88	-0.46	1.06	-0.71	0.29	-0.41	0.97	-0.21	1.56	-0.71	0.29	-0.29	1.48	-0.72	0.35	-0.68	0.38	-0.05	1.67	-0.37	0.7	-0.52	1.49
B4GALT7	-0.12	1.51	1.74	1.92	1.39	1.41	0.17	1.48	0.57	0.85	-0.04	0.76	0.1	0.74	-0.48	0.48	-0.17	0.56	-0.7	0.39	-0.56	0.54	-1.04	0.3	-1.08	0.28	-1.02	0.35	-1.22	0.24	1.34	1.15	-1.09	0.29	-0.76	0.31	-0.15	0.51	1.98	0.7	1.15	1.49
B9D1	1.38	9.29	-0.14	3.72	-1	2.43	0.67	6.22	-1.46	1.04	0.73	3.81	0.89	3.57	-0.59	1.98	0.56	2.82	-0.21	2.17	2.37	5.27	-0.12	2.15	-0.03	2.03	0.11	2.45	-0.3	1.94	0.08	2.74	0.02	2.52	-1.61	0.69	-1.75	0.56	0.88	2.11	-0.52	4.46
B9D2	-1.13	0.5	-0.63	0.79	0.54	1.88	-0.63	1.01	-0.39	0.66	2.41	2.67	0.42	1.19	0.32	1.12	-1.12	0.23	-1.09	0.24	0.37	1.2	-0.71	0.4	-0.28	0.61	0.3	1.01	-0.72	0.41	1.61	1.9	-0.7	0.47	1.92	1.55	0.19	0.82	0.18	0.35	-0.89	1.12
BAALC	-0.66	0.65	-0.41	1.73	-0.6	0.78	0.01	4.02	-0.73	0.1	0.78	5.61	-0.6	0.55	1.03	5.69	-0.49	0.82	-0.58	0.51	2.47	10.52	-0.68	0.23	2.14	7.53	1.64	6.78	-0.71	0.15	-0.6	0.58	-0.71	0.18	0.06	2.06	-0.62	0.37	-0.23	0.7	-0.52	2.6
BAAT	0.2	0.82	-0.09	0.24	-0.2	0.16	4.32	4.95	-0.27	0.07	-0.07	0.2	-0.18	0.13	-0.39	0	-0.22	0.09	-0.14	0.13	-0.12	0.14	-0.32	0.03	-0.31	0.03	-0.22	0.09	-0.25	0.07	-0.21	0.1	-0.16	0.12	-0.26	0.07	-0.36	0.01	-0.39	0	-0.39	0
BABAM1	0.55	7.86	0.64	5.53	2.54	8.15	-0.61	3.96	0.25	2.94	0.33	3.51	0.28	3.16	-0.11	2.53	-0.68	1.86	-1.24	1.3	0.28	3.18	-0.01	2.47	-0.54	1.81	0.03	2.63	0.06	2.42	1.18	4.15	0.46	2.99	-0.77	1.48	1	3	-1.68	0.7	-1.95	1.12
BACE1	0.52	15.09	0.88	11.13	2.74	15.36	0.68	12.58	-1.04	3.59	0.29	6.98	0.43	6.7	0.13	5.95	-0.23	4.73	-1.11	3.21	-0.09	5.91	0.04	5.08	-0.6	3.77	-0.04	5.19	-0.44	4.2	1.32	8.64	-0.19	5.16	-1.91	1.52	-1.47	2.22	0.36	4.23	-0.27	8.18
BACE2	-0.53	19.88	-0.47	15.17	-0.68	10.58	0.09	28.93	-1.01	1.66	1.79	44.21	-0.06	16.7	0.53	24.94	-0.6	7.43	-0.74	5.67	0.95	31.09	0.04	15.79	-0.06	13.85	0.08	17.28	-0.5	8.56	-0.2	15.16	-0.47	9.92	3.32	49.27	-1.02	1.11	-0.19	12.32	-0.28	17.47
BACH1	0.16	51.46	-0.56	31.07	2.39	67.95	0.78	48.37	1.85	46.95	-0.59	24.16	-0.68	21.4	-1	16.77	-0.09	25.21	-0.76	18.47	-0.26	27.27	0.37	29.92	-1.32	10.97	-1.06	15.06	-0.15	24.01	-0.72	21.29	0.07	27.58	0.31	26.36	-0.82	15.41	1.74	30.99	0.34	52.79
BACH2	0.1	41.1	-0.74	15.36	-0.97	9.72	1.17	51.29	-1.1	4.63	-0.39	17.74	0.93	35.47	0.02	22.1	2.52	48.56	-0.65	11.64	0.04	23.8	-0.6	11.84	-0.69	9.93	-0.78	9.36	-0.85	7.96	1.08	38.89	-0.77	9.68	-1.13	3.87	0.56	23.59	0.87	38.03	1.38	36.43
BAD	1.54	4.46	1.1	2.63	2.13	3.45	1.16	3.53	-0.47	1.03	0.43	1.54	-0.07	1.26	-0.35	1.15	-0.33	1.07	-0.41	0.94	0.41	1.52	-0.13	1.08	-1.15	0.61	-0.42	1.01	-0.56	0.86	-1.07	0.75	-1.28	0.7	-0.25	0.9	-0.94	0.63	1.7	0.7	-1.03	2.6
BAG1	1.5	5.89	0.55	2.59	1.28	3.68	1.25	4.22	0.12	1.34	0.62	1.97	-0.8	0.57	-0.22	1.04	-0.35	0.91	0.46	1.54	-0.01	1.33	-0.54	0.72	-0.69	0.52	-0.62	0.64	-0.71	0.54	-1.08	0.25	-0.48	0.88	-0.69	0.47	-0.85	0.36	2.61	0	-1.34	5.2
BAG2	1.41	15.79	0.49	6.8	-0.13	3.76	2.08	15.97	-0.79	0.5	-0.64	1.11	1.32	7.06	-0.85	0.35	-0.13	2.21	0.04	2.88	-0.63	1.02	0.17	3.14	-0.94	0.02	-0.92	0.1	-0.71	0.67	1.15	6.53	-0.84	0.35	-0.77	0.52	-0.86	0.22	-0.39	8.1	1.93	2.23
BAG3	2.19	18.29	1.11	8.55	-0.78	1.49	0.91	9.84	-1.05	0.12	0.86	5.98	-0.22	2.56	0.01	3.06	-0.36	1.82	0.91	4.83	-0.3	2.26	-0.43	1.73	-0.66	1.06	-0.4	1.88	-0.88	0.53	-0.48	1.79	-0.67	1.17	-1.02	0.16	-1.03	0.15	2.3	2.82	-0.02	11.15
BAG4	0.09	10.76	2.95	18.95	2.61	17.24	-0.01	8.1	0.9	6.92	-0.2	4.36	-0.29	3.74	-0.48	3.09	-0.33	3.22	-0.55	2.57	-0.23	4.03	-0.54	2.58	-0.77	1.84	-0.58	2.59	-0.76	1.91	-0.1	4.36	-0.69	2.23	-0.35	2.69	-0.29	2.93	0.21	2.46	-0.57	6.32
BAG5	0.13	5.52	2.07	6.92	2.25	6.35	-0.09	3.82	0.51	2.64	1.01	3.73	0.21	2.5	0.31	2.64	-0.6	1.44	-0.67	1.32	0.5	2.82	-1.39	0.63	-0.01	1.82	0.27	2.33	-1.57	0.45	0.26	2.46	-1.42	0.65	-0.37	1.34	0.03	1.77	-1.21	1.76	-0.21	1.49
BAG6	0.35	6.61	0.41	4.49	1.97	5.56	-1.37	3.47	0.99	3.24	0.57	3.42	-0.13	2.75	0.3	2.86	-1.54	1.56	-1.33	1.74	1.17	3.59	-0.74	2.01	-0.74	1.84	-0.12	2.48	0.11	2.4	0.5	3.15	1.06	3.29	-1.57	1.32	-0.93	1.63	-0.05	3.17	1.09	3.35
BAHCC1	-0.27	5.64	0.03	4.32	3.27	11.99	-0.37	4.4	-0.13	2.58	0.34	3.78	-0.01	2.94	-0.24	2.53	-0.47	1.84	-1.02	0.97	-0.56	2.14	0.74	3.63	-0.16	2.18	-0.1	2.5	0.28	2.89	-0.3	2.46	0.28	3.23	-1.46	0.29	-1.52	0.23	1.41	3.17	0.27	5.95
BAHD1	-0.59	6.28	-0.12	4.96	1.98	7.84	-0.9	4.45	0	3.22	0.54	4.58	-0.75	2.65	2.1	5.58	-0.59	2.38	-1.6	1.6	0.32	3.92	-0.68	2.31	1.22	3.85	1.07	4.09	-0.84	2.09	-0.81	2.59	-0.48	2.82	-0.54	2.13	0.44	3.02	0.96	2.11	-0.75	4.83
BAIAP2	-0.17	5.57	-0.83	1.5	0.85	7.05	-0.05	5.38	0.91	5.2	1.93	8.71	-0.78	1.01	-0.56	1.63	0.06	2.89	-0.62	1.36	1.1	6.1	-1.08	0.2	1.18	4.99	1.2	5.57	-1.14	0.06	0.65	4.76	-1.09	0.18	-0.78	0.81	-0.94	0.49	1.3	0	-1.17	8.18
BAIAP2L1	-0.76	0.76	-0.31	4.1	-0.02	7.37	-0.5	3.07	-0.31	3.03	0.37	7.52	-0.68	0.91	0.59	7.91	-0.35	2.63	-0.45	1.98	0.12	5.39	-0.54	1.51	2.69	15.6	2.59	16.77	-0.51	1.57	-0.78	0.36	-0.28	2.7	-0.6	1.1	-0.67	0.73	1.1	0.7	-0.69	14.13
BAIAP2L2	0.08	5.05	0.64	4.59	0.11	2.98	0.52	5.21	-0.55	1.26	-0.2	1.9	0.74	3.1	-0.63	1.01	2.07	4.47	-0.74	0.84	-0.72	1.02	1.1	3.2	-0.91	0.58	-0.83	0.69	0.21	1.98	2.3	5.47	0.77	2.88	-1.07	0.36	-0.95	0.5	-1.13	0.7	-0.81	0.37
BAIAP3	-0.92	0.17	-0.71	0.15	-1.14	0.08	-0.62	0.23	-0.97	0.06	-0.31	0.22	-0.89	0.07	-0.3	0.22	0.1	0.23	-0.87	0.07	0.47	0.29	-0.07	0.2	1.51	0.43	0.83	0.37	1.07	0.37	2.07	0.58	1.68	0.47	-0.51	0.13	0.92	0.34	-0.02	0	-1.32	0.37
BAK1	0.8	1.67	-0.47	0.6	1	1.1	0.66	1.24	0.96	0.73	0.46	0.71	-1.25	0.24	0.89	0.75	-1.29	0.23	-0.33	0.4	0.81	0.68	-1.16	0.22	1.07	0.63	0.85	0.66	-0.6	0.33	-0.19	0.44	-0.41	0.35	-1.13	0.2	1.37	0.66	0.15	0	-2.2	0.74
BAMBI	2.27	7.39	0.25	1.56	-0.65	0.16	1.41	4.14	-0.73	0	-0.31	0.51	0.84	1.78	-0.66	0.09	-0.33	0.4	0.81	1.47	-0.63	0.12	-0.44	0.3	-0.73	0	-0.73	0.01	-0.68	0.05	-0.38	0.38	-0.59	0.12	-0.67	0.09	-0.72	0.01	2.49	1.06	0.15	3.72
BANF1	0.49	0.8	0.78	0.6	0.57	0.55	-0.5	0.26	0.08	0.24	-0.74	0.08	-0.63	0.1	-0.37	0.13	0.44	0.33	3.21	0.84	0.59	0.37	-0.49	0.12	-0.66	0.07	-0.83	0.04	-0.88	0.02	-0.84	0.04	-1	0	-0.02	0.18	0.63	0.31	1.19	0	-1	0.74
BANF2	-0.1	0.14	-0.06	0.09	-0.2	0.08	4.24	1.01	-0.22	0.04	0.03	0.09	-0.02	0.07	-0.3	0.04	-0.41	0.02	0.07	0.07	0.42	0.14	-0.25	0.04	-0.27	0.03	-0.19	0.04	-0.26	0.03	-0.26	0.04	-0.54	0	-0.54	0	-0.05	0.06	-0.54	0	-0.54	0
BANK1	-0.38	2.52	4.04	30.55	0.99	11.21	0.4	8.1	0.18	3.58	-0.25	1.82	-0.24	1.81	-0.42	0.77	-0.38	0.91	-0.45	0.62	-0.08	2.7	-0.51	0.31	-0.5	0.29	-0.47	0.52	-0.55	0.12	-0.49	0.46	-0.53	0.18	-0.29	1.14	-0.25	1.3	0.17	2.82	0.02	4.83
BANP	-0.06	21.68	0.05	15.53	2.56	27.74	-0.32	15.91	1.98	17.12	-0.49	9.72	-0.47	9.05	-0.18	9.81	-0.73	7.08	-1.19	5.73	-0.35	9.81	-0.18	8.7	-0.21	8.12	-0.3	8.63	-0.71	6.81	-0.52	9.06	-0.7	7.45	1.79	13.39	1.21	12.04	-0.6	7.39	-0.58	10.04
BAP1	-0.48	1.81	0.8	2.27	2.32	3.29	-0.49	1.42	0.05	1.04	0.1	1.29	-0.41	0.87	0.51	1.23	-0.25	0.79	-0.56	0.64	0.19	1.22	-0.8	0.55	-0.63	0.59	-0.38	0.78	-0.82	0.53	-0.69	0.69	-0.86	0.7	-0.88	0.4	-0.43	0.64	0.92	2.46	2.79	1.86
BARD1	-0.14	12.5	-0.35	5.83	4.34	56.19	-0.1	11.08	-0.26	4.41	-0.26	5.29	-0.28	4.45	-0.08	6.41	-0.06	5.87	-0.34	3.54	-0.09	6.45	0	6.36	-0.25	3.93	-0.19	4.94	-0.27	3.95	-0.29	4.53	-0.19	4.93	-0.27	3.56	-0.24	3.92	-0.35	3.52	-0.32	4.83
BARHL1	0.99	0.05	0.03	0.02	-0.84	0	0.56	0.06	-0.42	0.01	-0.84	0	0.62	0.02	2.91	0.04	-0.84	0	1.27	0.02	1.4	0.02	-0.84	0	-0.19	0.01	-0.36	0.01	-0.4	0	0.35	0.02	-0.84	0	-0.84	0	-0.04	0.01	-0.84	0	-0.84	0
BARHL2	-0.11	0	-0.29	0	-0.29	0	4.3	0.12	0.3	0.01	-0.29	0	-0.22	0	-0.29	0	-0.29	0	-0.29	0	-0.29	0	-0.29	0	-0.29	0	-0.29	0	-0.17	0	-0.29	0	-0.29	0	-0.29	0	0.24	0.01	-0.29	0	-0.29	0
BARX1	-0.33	0	-0.33	0	-0.33	0	-0.33	0	-0.33	0	-0.33	0	1.47	0	-0.33	0	-0.33	0	-0.33	0	-0.33	0	3.94	0.01	0.59	0	-0.33	0	-0.33	0	-0.33	0	-0.33	0	-0.33	0	-0.33	0	-0.33	0	-0.33	0
BARX2	-0.12	0.49	-0.17	0.24	-0.19	0.24	0.74	1.33	-0.32	0.06	-0.23	0.12	-0.16	0.17	-0.31	0.07	-0.43	0	-0.15	0.18	-0.31	0.08	-0.3	0.07	-0.32	0.06	-0.35	0.06	-0.38	0.03	0	0.25	-0.2	0.12	-0.3	0.07	-0.31	0.06	4.23	0	-0.43	2.97
BASP1	-0.6	0.87	-0.23	2.78	3.2	18.81	-0.36	2.29	1.66	8.36	-0.39	1.42	0.1	3.32	-0.51	0.73	-0.34	1.28	-0.55	0.57	-0.43	1.16	-0.58	0.42	-0.67	0.1	-0.63	0.28	-0.68	0.08	-0.19	2.07	-0.67	0.12	0.98	5.11	-0.46	0.72	1.45	2.46	-0.1	8.92
BATF	-0.41	0.16	-0.35	0.56	1.14	10.82	-0.4	0.26	0.28	3.58	-0.37	0.28	-0.37	0.29	-0.39	0.15	-0.39	0.19	-0.38	0.2	-0.24	0.98	-0.42	0.02	-0.41	0.06	-0.4	0.11	-0.42	0.03	-0.39	0.19	-0.41	0.06	3.87	16.26	1.08	6.12	-0.18	0	-0.43	1.12
BATF2	-0.25	0.6	-0.15	0.41	-0.46	0.31	-0.38	0.43	0.8	0.63	1.88	1.03	-0.71	0.09	1.9	0.99	0.18	0.35	-0.77	0.06	0.33	0.44	-0.59	0.11	1.8	0.78	1.67	0.81	-0.65	0.09	-0.84	0.04	-0.39	0.23	-0.68	0.09	-0.76	0.05	-0.96	0	-0.96	0
BATF3	-0.77	0.1	-0.52	0.41	3.24	4.15	-0.23	0.95	2.03	1.98	-0.23	0.51	-0.67	0.12	-0.66	0.13	-0.62	0.16	-0.68	0.09	0.78	1.24	0	0.53	-0.18	0.4	-0.12	0.49	0.28	0.7	-0.55	0.23	0.8	1.17	-0.55	0.16	-0.68	0.09	-0.27	0.35	-0.38	0.37
BAX	-0.79	2.6	-0.39	2.46	3.36	8.93	-0.4	3.27	1.04	3.32	0.64	3.24	-0.38	1.7	-0.28	1.85	-0.43	1.42	-1.18	0.64	0.28	2.59	-0.59	1.17	-0.41	1.32	0.26	2.24	-0.41	1.39	-0.47	1.54	-0.59	1.35	-0.56	1.12	1.14	2.78	-0.77	2.82	0.94	1.86
BAZ1A	-1.07	14.77	0.1	27.97	2.93	60.58	-0.51	21.26	1.09	28.35	-0.18	18.18	-0.3	15.61	-0.4	14.06	-0.86	8.29	-1.23	4.68	0.07	19.78	-0.85	8.31	-0.15	14.14	0.02	17.39	-0.31	13.3	-0.69	11.29	-0.14	16.2	-0.3	12.16	1.2	25.38	1.83	14.44	-0.27	40.89
BAZ1B	-0.13	33.69	1.02	32.63	3.91	48.9	-0.59	24.65	-0.15	16.43	0.18	20.84	-0.09	17.8	-0.24	16.26	-0.63	13.14	-1.25	10.35	-0.04	18.47	-0.16	15.28	-0.63	12.11	-0.42	14.44	0.04	15.69	-0.19	17.49	-0.05	16.96	-0.58	11.4	-0.24	13.33	0.4	15.49	-0.14	23.42
BAZ2A	-0.51	22.02	1.45	21.97	1.03	20.53	-1.03	16.66	0.55	12.35	0.79	14.69	0.33	12.63	0.07	11.64	-0.47	9.51	-2.37	5.64	1.1	14.46	0.49	11.32	-0.37	8.88	0.05	10.64	0.64	11.19	-0.06	11.88	1.44	14.14	-1.47	6.52	0.09	9.33	-1.52	9.51	-0.23	9.67
BAZ2B	0.17	71.36	0.44	65.28	1.09	72.49	-0.14	58.72	1.14	55.95	0.77	58.07	0.31	50.69	1.82	62.67	-1.09	32.34	-1.01	34.07	0.69	55.2	-0.61	37.53	0.09	41.5	0.61	49.72	-0.03	41.85	0.52	54.51	0.28	47.42	-0.91	30.88	-2.74	12.85	-0.43	34.15	-0.97	46.84
BBC3	-0.35	1.45	-0.5	0.86	-1.18	0.55	1.04	1.53	0.09	0.68	-0.15	0.79	-0.85	0.52	0.12	0.68	0.77	0.79	-0.38	0.53	2.62	1.27	-1.02	0.42	-1.57	0.29	0.3	0.71	-0.73	0.46	0.07	0.69	0.09	0.65	-0.68	0.45	-0.06	0.52	0.36	0.7	2.02	0.74
BBIP1	0.64	15.47	1.16	11.54	0.06	9.25	0.51	12.53	-2.17	3.26	0.84	8.4	1.19	7.97	0.7	7.23	-0.5	5.08	-1.85	3.52	0.43	7.28	0.27	5.97	-1.47	3.59	-0.78	4.77	0.67	6.14	0.69	7.43	1.06	7.16	0.28	5.24	0.11	5.09	-0.68	4.58	-1.16	7.06
BBOX1	-0.44	0.58	0.92	1.67	0.07	0.78	1.81	2.75	-0.62	0.12	-0.13	0.52	2.12	1.83	-0.6	0.13	-0.41	0.23	-0.58	0.13	-0.46	0.25	-0.57	0.14	-0.7	0.06	-0.75	0.04	-0.62	0.11	0.38	0.81	-0.76	0.06	-0.47	0.18	-0.62	0.1	2.57	0.35	-0.13	2.97
BBS1	1.71	15.51	0.08	7.46	-0.77	6.03	-0.14	8.5	-1.37	2.9	1.11	6.92	1.49	6.91	0.14	4.83	-0.43	3.82	-1.28	2.88	1.11	6.5	0.18	4.45	-1.15	2.74	-0.33	4.07	-0.46	3.6	1.14	6.43	0.07	4.69	-0.72	2.98	-0.17	3.66	1.4	2.46	-1.61	8.18
BBS10	0.76	1.68	2.55	2.03	0.92	1.1	1.59	1.94	0.16	0.49	-0.38	0.29	0.14	0.5	-0.78	0.15	-0.26	0.33	0.04	0.39	-0.3	0.33	-0.7	0.14	-0.96	0.05	-0.76	0.14	-0.72	0.13	-0.1	0.42	-0.82	0.12	-0.68	0.16	-0.43	0.2	-1.12	1.06	1.86	0
BBS12	1.38	2.66	0.1	0.86	-0.04	0.78	2.84	3.24	-0.68	0.25	-0.16	0.57	-0.07	0.52	-0.67	0.22	1.38	0.98	0.15	0.55	-0.71	0.29	-0.59	0.25	-0.85	0.15	-0.8	0.2	-0.55	0.26	-0.1	0.5	-0.32	0.35	-0.79	0.16	-0.96	0.09	1.71	0.35	-0.27	1.49
BBS2	0.34	18.82	0.13	11.8	-0.1	10.19	0.16	14.29	-0.36	5.98	-0.21	7.29	0.33	8.55	0.25	8.09	3.5	16.82	-0.64	4.77	0.2	8.49	-0.31	5.59	-1.01	3.25	-0.67	4.66	-0.6	4.55	0.54	9.71	-0.79	4.46	-0.55	4.28	-0.32	5	1.4	2.82	-1.27	15.99
BBS4	0.68	16.17	0.45	10.71	0.84	11.13	0.36	12.21	-0.27	5.22	0.19	7.1	0.73	7.64	-0.65	4.52	-0.37	4.66	-0.8	3.93	-0.56	4.92	-0.37	4.64	-1.54	2.35	-1.04	3.51	-0.43	4.39	1.02	8.39	-0.31	5.11	3.19	9.54	-0.14	4.5	0.14	3.52	-1.1	7.81
BBS5	0.63	9.96	1.75	9.29	-0.31	4.08	0.38	7.23	-0.6	2.17	0.35	4.31	1.47	5.77	-0.46	2.58	-0.21	2.52	-0.81	1.78	-0.05	3.36	0.07	2.98	-1.56	0.58	-1	1.53	-0.22	2.49	0.74	4.55	0.29	3.35	-1.36	0.87	-1.76	0.26	1.11	5.28	1.56	6.69
BBS7	-1.95	2.72	0.26	6.9	1.9	10.19	-0.33	6.57	-0.79	2.84	0.76	5.84	1.42	6.33	-0.13	3.88	0.9	4.73	-2.25	0.73	-0.01	4.44	0.59	4.42	-0.2	3.14	0.24	4.06	0.34	3.92	0.54	5.03	0.77	5.05	-0.97	2.15	-0.87	2.22	-0.38	3.87	0.15	4.83
BBS9	-1.16	43.84	0.07	48.27	-0.82	38.17	0.22	48.19	-0.95	26.24	1.06	48.05	0.83	43.02	0.24	37.42	0.04	32.88	-1.92	16.6	2.31	55.49	0.16	33.67	-0.26	28.69	0.57	37.81	0.03	31.59	1.45	49.48	0.23	35.45	-0.63	24.3	-0.91	22.69	0.78	21.13	-1.32	48.33
BBX	0.01	51.98	-0.17	39.72	1.49	52.35	0.93	49.81	-0.16	28.39	0.7	37.46	0.46	33.57	0.23	31.34	-0.57	24.11	-1.5	18.91	-0.14	30.73	0.81	32.33	-1.95	14.62	-1.05	21.7	1.1	32.66	0.95	37.87	1.24	35.39	-0.83	20.04	0.8	29.52	-0.86	18.66	-1.49	31.23
BCAM	-0.49	3.29	-0.53	1.99	-0.78	0.86	-0.6	2.08	-0.89	0.08	0.29	4.62	-0.87	0.15	1.6	8.13	-0.58	1.03	-0.64	0.83	-0.09	2.97	2.4	9.54	1.32	6.17	1.44	7.21	0.6	4.27	-0.85	0.23	0.52	4.46	-0.82	0.31	-0.83	0.23	0.69	0	-0.91	5.95
BCAN	-0.7	0.06	-0.52	0.11	-0.51	0.08	1.47	0.81	-0.77	0.01	0.05	0.18	-0.69	0.03	-0.16	0.11	-0.72	0.02	-0.36	0.07	-0.36	0.1	-0.53	0.05	1.34	0.33	1.16	0.33	0.28	0.18	-0.61	0.04	2.76	0.7	-0.72	0.02	-0.8	0.01	1.24	0	-0.85	0.37
BCAP29	1.59	41.24	0.4	23.38	0.41	22.96	0.81	29.79	-1.68	4.8	-0.1	14.89	0.5	16.92	1.03	19.37	-0.9	8.22	-0.05	12.45	1.11	20.73	0.06	12.79	0.37	13.38	0.44	14.92	-0.19	11.28	0.91	19.4	-0.16	12.15	-1.82	3.27	-2.16	1.57	-0.96	14.44	0.4	11.15
BCAP31	0.3	7.3	2.82	10.81	0.84	5.88	0.85	7.09	0.05	2.81	1.13	5.27	-0.8	1.53	0.33	3.39	-0.66	1.54	-0.35	2.02	1.33	5.15	-1.14	0.8	-0.29	1.92	0.1	2.75	-1.27	0.59	-0.65	1.75	-1.18	0.94	-0.89	1.03	-0.12	2.06	0.3	1.41	-0.69	4.46
BCAR1	0.69	19.9	-0.18	7.18	-0.93	0.71	0.15	11.31	-1	0.05	0.72	10.62	-0.52	2.91	0.32	7.45	-0.59	2.19	-0.14	4.59	3.32	23.51	-0.33	3.46	0.02	4.74	0.5	7.59	-0.48	2.64	0.14	6.55	-0.38	3.35	-0.88	0.65	-0.99	0.12	1.43	0.7	-0.87	15.99
BCAR3	-0.01	33.28	1.6	41.35	-0.23	22.18	0.22	29.94	0.05	17.25	2.26	37.66	-0.79	11.19	0.08	18.25	0.32	18.31	-0.91	9.31	-0.14	17.39	-0.34	13.22	0.47	18.18	0.64	21.31	0.39	18.26	-1.21	7.5	0.3	19.07	-1.37	4.59	-1.76	1.74	1.46	7.75	-1.05	33.83
BCAS1	-0.03	0.65	0.39	0.47	-0.63	0.24	0.85	0.78	-0.65	0.14	0.5	0.39	-0.49	0.18	-0.6	0.15	2.08	0.51	-0.58	0.15	-0.81	0.14	-0.62	0.13	-0.88	0.08	-0.69	0.13	-0.86	0.09	0.34	0.35	-0.22	0.23	-1.09	0.04	-0.07	0.2	1.83	0.7	2.25	0.74
BCAS2	1.44	7.89	1.51	5.55	1.39	5.25	1.17	5.93	0.07	2.59	0.66	3.5	0.21	2.88	0.23	2.82	-0.8	2.05	-1.14	1.87	-0.05	2.84	0.38	2.58	-0.65	1.9	0.07	2.43	-0.49	2.05	-0.63	2.44	0.14	2.82	-0.3	1.97	0.38	2.33	-0.82	1.06	-2.78	3.35
BCAS3	0.07	69.8	0.83	68.46	-0.45	55.33	-1.09	49.09	-0.76	38.08	0.46	54.11	-0.25	44.91	-0.19	44.49	-0.19	40.7	-1.23	32.79	0.27	50.14	2.61	61.79	-0.49	35.94	-0.17	41.65	1.66	54.21	-0.21	46.58	1.8	58.27	-0.96	30.66	-0.13	38.15	-0.58	34.86	-1	49.07
BCAS4	0.17	3.85	-0.07	2.18	-0.22	1.72	1.83	5.61	-0.56	0.78	-0.12	1.48	-0.07	1.38	-0.54	0.9	-0.18	1.12	-0.67	0.64	-0.19	1.35	0.67	1.94	-0.73	0.57	-0.67	0.69	-0.52	0.78	0.2	1.75	-0.81	0.59	-0.58	0.63	3.36	3.96	0.68	0.35	-0.98	3.72
BCAT1	-0.52	0.27	-0.24	4.79	2.9	43.73	-0.39	2.66	2.81	30.13	-0.17	3.91	-0.21	3.68	-0.47	0.77	-0.46	0.82	-0.44	0.84	0.58	11.83	-0.52	0.15	-0.51	0.25	-0.46	0.92	-0.53	0.08	-0.49	0.6	-0.54	0.06	-0.44	0.85	-0.49	0.41	0.21	8.45	0.39	9.67
BCAT2	1.6	9.47	1.19	5.7	1.55	6.03	0.38	5.67	-0.53	1.99	0.7	3.71	0.64	3.29	-0.43	2.16	1.63	3.75	-0.3	2.2	-0.28	2.39	-0.05	2.26	-1.28	1.08	-0.84	1.59	-0.57	1.73	0.66	3.26	-0.62	2.05	-0.61	1.48	-0.78	1.44	0.11	0.35	-2.19	3.35
BCCIP	2.55	21.51	2.08	14.25	0.48	9.95	0.55	13.39	-0.69	4.88	0.53	7.8	0.33	6.83	0.27	6.48	-0.77	4.52	-0.56	4.87	-0.14	6.18	-0.6	4.66	-1.17	3.57	-0.89	4.41	-0.42	4.69	-0.11	6.28	-0.19	5.75	-1.05	3.58	-0.82	3.83	1.33	4.93	-0.71	8.18
BCDIN3D	1.26	4.13	2.32	3.35	1.3	2.59	1.45	3.53	-0.41	0.9	0.3	1.43	0.99	1.63	-0.45	0.93	-0.52	0.79	-0.37	0.83	-0.69	0.81	-0.33	0.88	-1.31	0.42	-0.75	0.7	-0.35	0.82	0.11	1.21	-0.34	0.94	-1.17	0.45	0.59	1.11	-1.6	1.06	-0.04	0.74
BCHE	-0.42	0.85	-0.27	1.35	-0.56	0.24	0.28	3.7	-0.59	0.04	-0.52	0.25	0.83	3.65	-0.58	0.07	0.21	1.77	-0.37	0.55	0.39	2.7	-0.51	0.22	-0.59	0.02	-0.59	0.03	-0.36	0.53	0.36	2.44	-0.29	0.7	-0.57	0.07	-0.58	0.05	3.82	3.17	0.92	14.87
BCKDHA	2.02	8.91	0.79	4.42	1.03	4.31	-0.25	3.85	-0.04	2.22	0.85	3.36	-0.43	2.01	1.47	3.39	-0.58	1.68	0.07	2.13	-0.08	2.34	-0.66	1.57	-0.71	1.42	0.21	2.3	-1.15	1.17	-1.66	0.98	-0.42	1.94	-1.03	1.12	-0.46	1.55	-0.85	3.17	1.88	2.23
BCKDHB	1.6	52.38	3.31	59.68	-0.23	18.42	0.89	37.17	-0.84	6.31	0.2	19.82	0.27	19.1	-0.41	11.15	0.77	21.69	0.06	14.96	-0.01	16.52	-0.4	10.43	-0.89	5.06	-0.57	8.92	-0.84	5.89	0.01	16.64	-0.73	7.75	-0.76	6.09	-0.76	6.02	-0.62	13.73	-0.05	12.27
BCKDK	-0.23	0.61	-0.12	0.45	2.86	1.57	-0.65	0.26	1.8	0.78	-0.41	0.23	-0.75	0.17	-0.28	0.29	0.04	0.3	1.13	0.61	0.74	0.54	-0.68	0.13	-0.77	0.11	-0.52	0.19	-0.8	0.11	-0.73	0.15	-0.72	0.12	-0.9	0.07	-0.53	0.17	1.04	0.35	0.49	0.74
BCL10	-0.57	4.06	-0.4	2.93	3.05	8.23	-0.58	3.38	0.93	3.2	0.31	2.97	-0.56	1.81	0.82	3.22	-0.42	1.68	-1.3	0.86	1.51	4.17	-0.85	1.27	-0.18	1.77	0.14	2.3	-0.82	1.26	-0.85	1.54	-0.44	1.64	-0.66	1.28	-0.38	1.53	0.81	2.11	0.45	4.09
BCL11A	2.85	42.85	-0.41	1.28	0.01	5.09	0.95	18.05	-0.06	3.15	-0.48	0.37	-0.53	0.01	-0.52	0.07	-0.44	0.63	1.18	11.6	-0.45	0.58	-0.5	0.23	-0.53	0.01	-0.52	0.03	-0.53	0	-0.51	0.1	-0.53	0	2.43	15.5	-0.4	0.79	-0.49	0	-0.53	0.37
BCL11B	-0.23	0.19	-0.19	0.83	-0.18	1.18	-0.21	0.64	-0.22	0.2	-0.21	0.46	-0.23	0.09	-0.21	0.42	-0.18	0.82	-0.21	0.33	-0.21	0.42	-0.23	0.17	-0.23	0.1	-0.23	0.15	-0.23	0.04	-0.23	0.12	-0.24	0	-0.21	0.36	4.36	51.1	-0.21	0	-0.24	0.74
BCL2	-0.23	40.13	2.55	85.09	0.24	44.91	0.34	49.61	-0.15	23.28	-0.94	5.75	-0.13	26.46	-0.83	8.11	2.2	64.96	-0.56	14.54	-0.3	22.78	-0.51	15.28	-0.87	5.83	-0.89	5.73	-0.78	8.52	0.38	39.69	-0.77	9.51	0.12	26.29	1.63	50.55	-0.72	30.28	0.21	14.5
BCL2A1	-0.4	0.06	-0.09	0.17	2.73	1.1	-0.28	0.09	2.92	0.71	-0.11	0.09	-0.43	0.02	-0.19	0.09	-0.45	0.02	-0.42	0.02	-0.41	0.04	-0.47	0.02	-0.42	0.02	-0.27	0.05	-0.44	0.02	-0.33	0.04	-0.53	0	-0.42	0.02	1.08	0.28	-0.53	0	-0.53	0
BCL2L1	-0.89	28.37	-0.11	27.59	0.43	31.9	-0.65	25.37	0.07	19.94	1.33	31.48	-1.01	13.6	0.55	24	-0.74	14.12	-1.37	9.84	1.91	33.47	-0.42	15.72	1.53	25.71	1.65	28.67	0.36	20.08	-0.64	16.22	0.74	24.41	-0.96	10.82	-0.03	16.15	-1.45	17.61	-0.29	11.15
BCL2L10	-0.13	0.01	1.38	0.02	-0.44	0	3.93	0.12	-0.09	0.01	-0.44	0	-0.11	0.01	-0.44	0	-0.44	0	-0.44	0	-0.44	0	0.03	0.01	-0.44	0	0.45	0.01	-0.23	0	-0.44	0	-0.44	0	-0.44	0	0.11	0.01	-0.44	0	-0.44	0
BCL2L11	-0.71	4.9	-0.78	2.99	2.39	10.82	-0.71	3.93	0.78	4.65	-0.79	2.23	-0.11	3.3	0.06	3.44	-0.77	1.79	-1.05	1.49	1.21	5.77	-1.15	1.18	-0.16	2.57	-0.11	2.83	-1.12	1.22	0.63	4.68	-0.88	1.76	1.14	4.14	1.27	4.38	1.21	2.46	-0.34	7.06
BCL2L12	0.06	2.28	-0.3	0.98	4	6.74	-0.15	1.56	-0.35	0.59	-0.41	0.59	-0.1	0.86	-0.4	0.57	-0.24	0.63	-0.48	0.42	-0.32	0.66	-0.28	0.58	-0.47	0.4	-0.46	0.46	-0.29	0.58	0.36	1.31	-0.28	0.65	-0.58	0.31	-0.37	0.46	1.3	0.7	-0.24	2.97
BCL2L13	3.12	56.01	2.07	39.51	-0.21	19.91	0.78	30.66	-0.64	10.74	0.12	17.63	-0.12	14.9	-0.65	10.8	-0.41	11.28	0.63	17.59	-0.4	13.24	-0.51	10.84	-0.76	8.56	-0.63	10.28	-0.12	12.66	-0.09	15.3	0.05	15.2	-1.16	6.16	-0.99	7.18	-0.3	15.14	0.19	16.73
BCL2L14	0.39	19.22	0.03	11.39	-1.2	4	0.3	14.43	-1.7	0.46	0.87	11.96	0.35	8.81	2.49	16.33	1.83	12.79	-0.56	4.48	0.62	10.17	-0.49	4.75	0.45	7.44	0.23	7.61	-0.51	4.6	0.08	7.97	-0.14	6.46	-0.9	2.91	-1.51	1.02	0.02	4.58	-0.64	9.29
BCL2L15	-0.43	0.67	-0.57	0.45	0.4	0.63	-0.18	0.67	-0.44	0.28	0.56	0.55	-0.07	0.38	-0.37	0.35	-0.77	0.19	-0.74	0.18	0.31	0.46	-0.41	0.27	-0.47	0.23	-0.56	0.22	-0.22	0.28	0	0.38	-1.13	0.06	-1.19	0.07	2.09	0.71	1.45	1.06	2.74	0.74
BCL2L2	1.69	4.67	1.86	3.08	0.62	2.19	1.09	3.04	0.62	1.37	0.09	1.33	-0.04	1.14	-1.06	0.59	0.57	1.3	-1.02	0.53	-0.36	1.02	-0.45	0.79	-1.02	0.52	-0.62	0.74	-0.27	0.84	0.25	1.31	0.56	1.41	0.6	1.12	0.39	1.03	-1.3	0	-2.19	0.37
BCL2L2-PABPN1	-0.38	7.55	2.12	12.16	1.87	10.97	0.17	7.95	0.62	5.13	0.26	4.89	0.45	5.07	-0.64	2.82	-0.33	3.15	-0.88	2.11	1.02	6.16	0.08	3.71	-1.39	1.07	-0.97	1.93	0.3	3.98	0.36	4.93	0.7	5.28	-1.26	1.23	-1.8	0.34	0.28	2.82	-0.58	5.2
BCL3	-0.78	1.12	-0.37	3.16	1.58	12.46	-0.72	1.3	0.72	5.55	1.03	7.54	-0.47	1.69	0.24	4.1	-0.55	1.28	-0.8	0.42	-0.1	2.88	-0.75	0.61	0.45	3.97	1.04	6.3	-0.77	0.53	-0.85	0.33	-0.7	0.94	-0.21	1.93	-0.52	1.11	3.03	1.41	-0.51	15.99
BCL6	-0.1	23.47	2.96	54.08	-0.23	14.73	0.52	28.03	-0.39	7.98	-0.61	6.83	0.99	23	-0.94	2.36	0.14	12.86	-0.48	6.87	-0.85	3.4	-0.11	10.33	-1.12	0.1	-1.09	0.48	0.69	17.14	-0.46	8.1	1.16	23	-0.81	3.02	-0.87	2.39	0.39	23.59	1.2	19.7
BCL6B	-0.57	0.12	-0.3	1.28	-0.54	0.31	-0.49	0.46	-0.58	0.03	0.74	4.31	-0.57	0.05	0.93	4.52	-0.46	0.4	-0.49	0.28	2.06	7.93	-0.57	0.06	2.13	6.38	2.34	7.48	-0.59	0.01	-0.57	0.06	-0.57	0.06	-0.53	0.13	-0.52	0.15	-0.26	0	-0.59	1.12
BCL7A	2.47	21.98	0.53	6.67	-0.41	2.66	2.75	18.72	-0.99	0.24	-0.25	2.64	0.2	3.81	-0.56	1.59	-0.28	2.07	0.84	5.34	-0.13	3.03	0.39	3.87	-0.93	0.38	-0.88	0.54	-0.44	1.65	-0.39	2.09	-0.18	2.41	-0.22	2.11	-0.99	0.2	0.15	1.06	-0.67	4.46
BCL7B	0.26	5.87	0.56	4.29	3.14	7.45	-0.64	3.47	0.71	2.86	0.97	3.62	-0.54	1.95	0.81	3.06	-0.79	1.58	-1.21	1.25	0.63	2.97	-0.84	1.47	-0.1	1.87	0.37	2.48	-0.96	1.33	-0.66	1.88	-0.7	1.7	-1.2	1.05	-0.17	1.74	0.51	2.11	-0.16	3.35
BCL7C	0.14	15.32	0.38	11.37	0.13	9.72	0.16	12.41	-0.35	4.78	-0.49	4.9	0.35	7.68	-0.35	4.94	-0.17	5.13	-0.74	3.58	3.68	19.55	-0.19	4.97	-0.53	3.6	-0.36	4.53	-0.16	4.93	1.44	12.02	-0.26	5.16	-0.9	2.46	-0.63	3.19	-0.01	1.76	-1.13	8.18
BCL9	2.79	28.66	0.06	8.06	-0.93	3.21	1.88	18.89	-1.45	0.31	0.51	7.66	0	5.26	0.01	5.2	0.77	6.94	0.78	7.33	-0.58	3.42	0.23	5.35	-0.06	4.23	0.24	5.55	-0.33	3.53	0.1	5.6	-0.39	3.87	-0.92	1.72	-1.29	0.67	-0.68	2.46	-0.73	4.09
BCL9L	0.66	7.2	0.81	4.92	-0.79	2.35	-0.12	4.28	-1.31	0.98	-0.12	2.56	-0.24	2.27	0.73	3.22	0.04	2.28	-0.4	1.89	-0.44	2.05	2.45	4.56	-1.28	0.84	-0.97	1.25	0.56	2.64	-0.35	2.03	0.64	3.11	-1.56	0.56	1.56	3.3	0.87	1.41	-0.74	4.46
BCLAF1	-0.49	35.2	1.31	37.56	2.1	42.01	-1.31	24.39	0.58	22.3	0.29	24.06	0.06	21.26	-0.5	17.72	-1.13	13.49	-1.87	10.35	0.27	22.56	-0.67	15.62	-1.02	13.05	-0.31	17.64	-0.02	17.63	-0.49	19.14	0.22	20.31	0.06	16.33	0.83	19.82	1.96	20.07	0.12	34.2
BCO2	2.91	73.22	-0.22	8.76	-0.46	2.9	1.68	46.63	-0.55	0.19	1.81	35.92	-0.52	0.74	-0.49	1.26	-0.41	2.38	1.19	26.44	-0.42	2.66	-0.48	1.28	-0.55	0.05	-0.54	0.34	-0.54	0.26	-0.53	0.46	-0.55	0.18	-0.54	0.22	-0.55	0.01	0.29	0.7	-0.52	18.59
BCOR	0.94	18.28	-0.87	6.86	2.81	17.48	1.48	16	0.21	6.59	1.12	9.77	-0.56	5.34	-0.48	5.4	-0.03	5.68	-1.06	3.93	0.33	7.33	0.56	7.05	-0.56	4.43	-0.4	5.08	-1.06	3.62	0.18	7.06	-1.02	4.34	0.49	5.89	-0.69	3.96	-0.23	3.52	-1.17	6.69
BCORL1	-0.63	6.21	0.3	5.64	-0.59	4.08	0.37	6.77	-0.9	2.3	1.62	6.09	-0.1	3.44	0.68	4.34	0.27	3.49	-1.53	1.41	1.39	5.29	0.86	4.07	0.21	3.09	0.35	3.58	0.89	3.96	-0.65	2.84	1.79	5.58	-0.38	2.44	-1.05	1.72	-1.51	1.76	-1.38	2.23
BCR	-0.44	18.71	0.46	31.41	-0.53	10.82	-0.57	12.09	-0.67	5.05	1.2	35.12	-0.4	9.65	1.36	34.91	0.24	17.4	-0.69	4.66	0.49	24.07	-0.46	7.78	-0.07	12.3	0.1	16.01	-0.84	2.02	-0.49	8.52	-0.81	2.88	-0.64	4.37	-0.01	12.66	3.42	4.93	-0.63	62.83
BCS1L	1.23	2.99	1.36	1.92	2.49	2.43	-0.2	1.3	0.18	0.85	0.85	1.23	-0.04	0.8	0.88	1.01	-0.4	0.58	-0.52	0.53	0.56	1.04	-0.7	0.49	-0.41	0.52	0.12	0.79	-0.88	0.4	-0.91	0.48	-0.13	0.88	-0.96	0.34	-0.89	0.33	0.36	0	-1.99	1.12
BDH1	1.99	16.04	1.81	10.38	0.24	3.76	2.73	15.24	-0.58	0.42	-0.49	0.79	-0.66	0.22	-0.63	0.29	-0.18	1.47	0.55	3.29	-0.49	0.69	-0.59	0.39	-0.71	0.04	-0.69	0.14	-0.7	0.07	-0.72	0.02	-0.69	0.12	0.04	1.68	0.32	2.43	0.04	0.35	-0.57	2.23
BDH2	-0.36	3.98	0.47	4.08	-0.3	2.82	0.19	4.37	-1.2	0.63	0.71	3.45	3.21	6.26	0.19	2.31	0.04	1.93	-0.68	1.05	-0.7	1.27	0	1.91	-0.56	1.19	-0.25	1.69	-0.23	1.56	1.62	4.28	-0.39	1.41	-1.03	0.65	-1.1	0.58	-0.41	2.82	0.79	1.86
BDKRB1	-0.23	0.01	-0.22	0.06	-0.21	0.08	-0.21	0.12	-0.22	0.02	-0.22	0.03	-0.21	0.06	-0.19	0.11	-0.23	0	-0.21	0.04	-0.21	0.04	-0.23	0.01	-0.22	0.02	-0.2	0.09	-0.23	0.01	-0.23	0	-0.23	0	-0.23	0	-0.23	0	4.36	0	-0.23	13.38
BDKRB2	-0.42	0.43	-0.04	1.33	-0.33	0.47	-0.39	0.46	-0.44	0.13	-0.25	0.63	-0.15	0.78	1.14	3.61	-0.39	0.21	-0.37	0.26	-0.35	0.35	-0.45	0.1	-0.25	0.43	0.87	2.66	-0.48	0.05	-0.37	0.31	-0.46	0.12	-0.47	0.07	-0.45	0.09	3.94	1.06	0.09	10.41
BDNF	3.15	32.66	-0.25	1.58	-0.43	0.08	2.46	23.29	-0.44	0.01	-0.41	0.2	-0.42	0.12	-0.44	0.02	-0.34	0.58	0.92	6.88	-0.42	0.12	-0.39	0.25	-0.44	0.01	-0.43	0.02	-0.43	0.02	-0.44	0	-0.44	0	-0.43	0.04	-0.44	0	0.5	0	-0.44	5.95
BDP1	1.02	43.96	1.14	35.32	2.48	40.2	-0.09	32.4	0.08	19.7	0.23	23.18	-0.23	19.68	-0.16	19.5	-0.83	15.56	-1.61	12.47	1.55	26.96	-0.88	15.02	-1.25	12.67	-0.18	17.94	-0.67	15.25	-0.21	20.04	-0.09	18.9	-0.89	13.24	0.01	16.19	1.24	15.49	-0.68	29.74
BEAN1	-0.44	4.65	1.54	7.63	0.09	4.15	0.44	5.87	0.32	3.11	-0.44	2.22	0.37	3.34	-0.82	1.37	3.11	6.73	-1.08	0.94	0.62	4.01	-0.29	2.03	-0.71	1.3	-0.79	1.33	-0.7	1.38	0.59	3.84	-0.4	1.94	0.58	2.73	-1.22	0.57	0.14	1.06	-0.91	4.46
BECN1	-0.67	7.64	0.24	6.6	3.46	10.89	-0.61	6.54	0.68	4.58	0.34	4.93	-0.17	3.93	0.38	4.52	-0.21	3.31	-1.99	1.78	0.25	4.5	-0.59	2.99	-0.37	3	-0.04	3.62	-0.4	3.09	-0.21	3.92	0.2	4.11	-0.9	2.4	0.2	3.35	0.8	3.17	-0.39	5.95
BEGAIN	-0.29	1.05	-0.35	0.49	-0.34	0.55	1.01	3.53	-0.52	0.12	-0.25	0.45	-0.14	0.61	-0.29	0.4	-0.31	0.37	-0.48	0.2	-0.26	0.5	-0.49	0.16	-0.5	0.13	-0.49	0.15	-0.55	0.08	0.76	1.71	-0.6	0.06	3.5	3.76	-0.49	0.12	1.72	0	-0.63	3.35
BEND2	0.76	0.78	-0.11	0.11	-0.02	0.16	4.2	2.34	-0.33	0.03	-0.18	0.09	-0.24	0.06	-0.25	0.07	-0.32	0.02	0.24	0.17	-0.3	0.04	-0.31	0.03	-0.29	0.03	-0.31	0.04	-0.32	0.03	-0.28	0.04	-0.43	0	-0.34	0.02	-0.31	0.03	-0.43	0	-0.43	0
BEND3	-0.38	1.3	0.31	1.13	3.22	2.19	0.79	1.59	-0.16	0.58	0.18	0.79	-0.4	0.55	-0.19	0.62	-1.29	0.26	-1.28	0.29	-0.45	0.58	0.6	0.74	-0.52	0.41	-0.14	0.54	-0.14	0.52	0.76	0.88	0.26	0.7	-0.58	0.38	-1.01	0.26	1.27	0.35	-0.85	1.49
BEND4	-0.34	0.05	-0.36	0.04	-0.42	0	4.02	1.56	-0.26	0.03	0.35	0.18	-0.31	0.02	1.26	0.37	-0.15	0.05	-0.42	0	-0.2	0.04	-0.4	0.01	-0.26	0.03	-0.25	0.03	-0.34	0.01	-0.37	0.02	-0.42	0	-0.42	0	0.14	0.1	-0.42	0	-0.42	0
BEND6	0.24	2.01	-0.41	0.6	-0.32	0.63	2.85	4.63	-0.49	0.28	-0.59	0.23	0.55	1.03	-0.68	0.15	2.05	1.79	-0.2	0.48	-0.49	0.29	-0.46	0.28	-0.8	0.05	-0.67	0.15	-0.57	0.21	0.03	0.73	-0.59	0.18	-0.7	0.11	-0.76	0.08	0.45	1.41	1.56	1.12
BEND7	0.63	20.4	0.56	13.97	-1.58	1.96	-0.14	12.15	-1.88	0.06	0.47	9.72	0.2	8.09	1.4	12.34	-0.26	5.43	-0.58	4.85	1.12	11.87	0.82	9.26	1.08	9.4	1.17	10.54	-0.49	4.55	1.23	12.15	-0.49	5.16	-0.9	3.05	-1.79	0.33	-0.3	5.99	-0.28	8.18
BEST1	-0.37	2.2	0.63	3.61	1.46	5.17	-0.29	2.29	1.82	4.01	-0.36	1.09	0.16	1.78	-0.76	0.37	2.81	5.08	-0.66	0.48	-0.68	0.5	-0.68	0.42	-0.88	0.16	-0.82	0.26	-0.5	0.66	-0.59	0.67	-0.58	0.59	0.96	2.31	-0.69	0.37	-0.31	1.76	0.31	1.49
BEST2	1.88	0.84	2.89	0.68	0.19	0.16	1.58	0.64	-0.44	0.03	-0.67	0	-0.38	0.04	-0.54	0.02	-0.47	0.02	0.98	0.2	0.41	0.14	-0.46	0.02	-0.58	0.01	-0.44	0.03	-0.51	0.02	-0.19	0.08	-0.67	0	-0.67	0	-0.59	0.01	-0.67	0	-0.67	0
BEST3	3.28	11.03	-0.21	0.43	-0.27	0.31	2.36	6.68	-0.38	0.06	-0.35	0.11	-0.4	0.03	-0.4	0.02	-0.34	0.09	1.06	1.87	-0.31	0.17	-0.38	0.05	-0.41	0.01	-0.39	0.04	-0.4	0.02	-0.36	0.08	-0.42	0	-0.42	0	-0.41	0.01	-0.42	0	-0.42	0
BEST4	-0.25	0.09	-0.09	0.08	-0.04	0.08	4.17	0.84	-0.27	0.04	0.15	0.08	-0.04	0.06	-0.57	0.02	-0.11	0.05	-0.49	0.02	0.16	0.08	-0.45	0.02	-0.43	0.02	-0.32	0.03	-0.46	0.02	0.43	0.1	-0.05	0.06	0.21	0.07	-0.24	0.03	-0.66	0	-0.66	0
BET1	0.12	10.64	3.2	14.79	-0.42	5.49	0.93	10.27	-0.45	3.61	0.29	5.58	0.54	5.64	-0.3	4.14	-0.34	3.52	-1.05	2.44	1.41	7.39	-0.2	3.74	-0.45	3.11	-0.02	4.15	-0.4	3.3	0.27	5.2	-0.56	3.29	-0.71	2.6	-0.63	2.75	0.49	1.41	-1.7	6.32
BET1L	0.04	4.99	2.12	5.55	0.66	3.68	-0.3	3.38	0.3	2.22	-0.02	2.33	0.96	2.87	-1.01	1.28	-0.39	1.63	-1.52	0.92	-0.18	2.12	-0.45	1.59	-1.31	0.95	-1.22	1.1	-0.31	1.58	1.66	3.45	-0.83	1.47	1.6	2.46	-0.25	1.5	-0.41	2.46	0.86	2.23
BEX1	0.29	0.13	0.12	0.08	0	0.08	4.04	0.52	-0.07	0.03	-0.32	0.02	-0.46	0.01	-0.27	0.02	-0.56	0	0.58	0.07	-0.56	0	-0.08	0.03	-0.39	0.01	-0.56	0	-0.41	0.01	-0.56	0	0.72	0.06	-0.08	0.02	-0.34	0.01	-0.56	0	-0.56	0
BEX2	-0.27	0.12	-0.32	0.08	-0.45	0	0.96	0.72	-0.35	0.03	0.4	0.31	-0.43	0.01	-0.33	0.04	-0.45	0	-0.38	0.02	-0.41	0.02	-0.35	0.03	-0.42	0.01	-0.34	0.03	-0.41	0.01	-0.39	0.02	-0.45	0	0.01	0.11	0.88	0.31	3.96	0	-0.45	1.86
BEX4	2.45	6.18	-0.05	1.28	0.91	2.43	2.16	4.48	0.3	1.08	0.25	1.23	-0.32	0.66	-0.75	0.24	0.3	1	0.49	1.12	-0.5	0.46	-0.51	0.42	-1.03	0.02	-1	0.05	-0.78	0.2	-0.69	0.31	-0.88	0.12	0.14	0.74	-0.6	0.28	1.19	0	-1.06	1.86
BEX5	-0.31	0.04	0.28	0.06	-0.84	0	-0.14	0.06	-0.35	0.02	1.26	0.09	-0.55	0.01	0.39	0.04	-0.38	0.02	-0.84	0	0.05	0.04	-0.38	0.01	-0.56	0.01	-0.38	0.02	-0.33	0.02	-0.84	0	-0.84	0	2.4	0.09	0.48	0.04	2.7	0	-0.84	0.37
BFAR	-0.6	11.8	1.12	12.18	2.01	14.11	-1.44	7.29	0.01	6.1	0.17	7.24	-0.31	5.89	0.94	7.89	-0.8	4.38	-1.77	2.97	1.04	8.24	-0.76	4.43	0.07	5.26	0.54	6.62	-0.6	4.51	-0.36	5.8	-0.38	5.63	-0.48	4.14	0.42	5.52	1.96	4.23	-0.79	11.15
BFSP1	0.28	3.06	-0.11	0.88	-0.44	0.24	4.18	11.46	-0.48	0.05	0.66	2.1	-0.16	0.57	0.22	1.19	-0.41	0.16	-0.12	0.53	-0.27	0.42	-0.21	0.44	-0.37	0.2	-0.24	0.41	-0.42	0.14	-0.16	0.61	-0.35	0.23	-0.45	0.09	-0.35	0.2	-0.51	0.35	-0.27	0
BFSP2	-0.13	0.24	-0.51	0.06	-0.68	0	1.35	0.69	-0.28	0.07	1.72	0.43	-0.04	0.12	-0.2	0.09	-0.37	0.05	-0.15	0.09	0.18	0.15	-0.42	0.04	-0.33	0.05	-0.26	0.07	-0.33	0.05	-0.44	0.04	-0.68	0	-0.52	0.02	3.44	0.58	-0.68	0	-0.68	0
BGLAP	0.12	0.31	1.7	0.36	0.56	0.24	0.25	0.29	0.12	0.13	0.15	0.15	-0.33	0.1	0.68	0.15	-0.44	0.09	-0.73	0.06	0.42	0.17	0.69	0.15	-0.98	0.04	-0.78	0.05	-0.3	0.08	0.56	0.17	-1.59	0	-0.21	0.07	-0.91	0.04	2.61	0	-1.59	0.37
BGN	-0.73	0.04	-0.3	1.58	-0.67	0.31	-0.55	0.9	-0.74	0.01	-0.36	1.02	2.8	8.1	0.12	2.23	0.1	1.89	-0.57	0.35	-0.47	0.68	0.03	1.66	-0.72	0.04	-0.71	0.07	0.46	2.5	1.78	6.03	0.87	3.81	-0.66	0.16	-0.74	0.01	-0.64	4.58	1.73	0.37
BHLHA15	-0.27	0	-0.4	0	-0.4	0	2.89	0.03	-0.4	0	-0.4	0	-0.25	0	-0.4	0	-0.4	0	1.37	0.02	2.66	0.02	-0.4	0	-0.4	0	-0.4	0	-0.4	0	-0.4	0	-0.4	0	-0.4	0	-0.4	0	-0.4	0	-0.4	0
BHLHA9	-0.22	0	-0.22	0	-0.22	0	-0.22	0	-0.22	0	-0.22	0	4.36	0	-0.22	0	-0.22	0	-0.22	0	-0.22	0	-0.22	0	-0.22	0	-0.22	0	-0.22	0	-0.22	0	-0.22	0	-0.22	0	-0.22	0	-0.22	0	-0.22	0
BHLHB9	0.28	0	-0.35	0	-0.35	0	-0.35	0	0.83	0	-0.35	0	-0.01	0	-0.35	0	-0.35	0	-0.35	0	-0.35	0	-0.35	0	0.28	0	-0.35	0	-0.35	0	-0.35	0	-0.35	0	-0.35	0	4.15	0.01	-0.35	0	-0.35	0
BHLHE22	-0.47	0	1.62	0.04	-0.67	0	-0.67	0	-0.28	0.01	0.83	0.02	3.43	0.06	-0.67	0	-0.67	0	-0.67	0	0.56	0.02	0.18	0.01	-0.08	0.01	0.19	0.01	-0.25	0.01	0.27	0.02	-0.67	0	-0.67	0	0.06	0.01	-0.67	0	-0.67	0
BHLHE40	-0.85	1.86	-0.27	4.89	-0.49	3.45	-0.84	1.62	-0.59	1.83	0.33	5.83	-0.42	2.55	1.32	8.68	-0.17	3.03	-0.85	0.81	-0.24	3.38	-0.82	0.96	1.42	7.77	1.69	9.35	-0.93	0.5	-0.11	3.88	-0.86	0.82	0.31	4.03	-0.31	2.31	2.78	3.17	-0.08	17.47
BHLHE41	0.45	3.03	3.72	6.73	0.2	1.25	0.54	2.52	-0.03	0.76	-0.56	0.2	0.66	1.51	-0.63	0.07	-0.44	0.28	0.41	1.1	-0.46	0.27	-0.61	0.09	-0.69	0.01	-0.68	0.02	-0.67	0.03	0.51	1.4	-0.56	0.12	-0.44	0.25	-0.66	0.04	0.65	0	-0.7	1.86
BHMT	-0.37	0.43	2.46	1.52	-0.33	0.31	0.32	0.67	-0.84	0.04	0.45	0.51	0.63	0.51	-0.66	0.09	-0.67	0.07	-0.77	0.06	0.47	0.46	-0.83	0.04	-0.62	0.09	-0.39	0.16	-0.87	0.03	1.52	0.81	-0.98	0	-0.15	0.18	-0.79	0.05	0.27	0.7	2.15	0.37
BHMT2	-0.15	5.35	2.57	18.16	-0.75	0.31	0.17	6.97	-0.8	0.02	0.93	7.23	0.99	7	-0.62	0.73	-0.66	0.51	-0.49	1.14	1.06	7.3	-0.59	0.74	-0.75	0.18	-0.63	0.63	-0.76	0.16	1.1	7.54	-0.79	0.06	-0.7	0.34	-0.79	0.04	-0.16	9.15	1.81	3.35
BICC1	-0.65	3.12	0.03	30	-0.5	9.09	0.09	33.73	-0.68	0.73	-0.36	12.65	2.46	80.26	-0.62	3	0.16	25.91	-0.48	7.1	-0.47	8.4	-0.5	6.4	-0.7	0.19	-0.68	0.71	-0.52	5.97	1.78	73.99	-0.55	5.52	-0.57	3.87	-0.69	0.24	1.49	67.96	1.96	66.91
BICD1	-0.41	41.07	-0.67	28.08	0.42	43.18	0.96	52.07	-1.15	13.5	0.43	35.8	0.57	34.36	0.64	35.28	0.87	34.11	-1.14	13.07	1.02	40.78	-0.76	17.08	0.05	24.47	0.43	31.09	-0.63	17.98	2.8	57.87	-0.42	22.07	-1.71	5.29	-0.77	15.28	-0.5	25.35	-0.05	25.65
BICD2	-0.13	10.31	-0.14	7.01	3.17	15.6	0.21	9.05	1.75	7.7	0.27	5.79	-0.34	4.31	0.42	5.4	-0.73	3.17	-0.63	3.32	0.57	6.06	-0.44	3.59	0.34	4.48	0.5	5.25	-0.58	3.23	-1.2	2.61	-0.31	4.05	-0.25	3.29	-0.22	3.55	-1.28	2.46	-1	2.97
BID	-0.6	4.04	-0.3	4.19	1.17	10.11	-0.33	4.89	2.09	9.44	-0.38	2.85	-0.74	1.45	-0.58	1.96	-0.8	1.03	-0.87	0.86	1.24	7.7	-1.01	0.49	0.64	4.7	0.44	4.6	-0.74	1.22	-0.93	0.88	-0.5	2	0.21	3.4	0.86	5.01	2.14	0.35	-1.03	11.52
BIK	0.29	0.71	-0.4	0.15	-0.67	0	-0.15	0.38	-0.25	0.13	4.1	1.65	-0.3	0.11	-0.2	0.13	-0.12	0.14	-0.32	0.11	-0.18	0.17	-0.48	0.06	-0.47	0.05	-0.4	0.07	-0.46	0.06	-0.16	0.17	-0.25	0.12	-0.09	0.13	0.4	0.26	-0.67	0.35	0.78	0
BIN1	-0.81	1.25	1.84	7.44	2.47	8.86	0.32	4.31	2.02	4.92	-0.26	1.59	-0.23	1.56	-0.45	1.15	-0.24	1.28	-0.79	0.51	0.59	2.93	-0.43	1.03	-0.74	0.52	-0.69	0.64	-0.42	1.02	-0.6	0.88	-0.39	1.12	-0.78	0.47	0.87	2.59	-0.99	1.06	-0.28	0.37
BIN2	-0.42	0.33	-0.36	1	1.14	17.32	-0.34	1.39	0.98	10.75	-0.38	0.55	-0.42	0.15	-0.38	0.46	-0.31	0.93	-0.39	0.35	-0.35	0.77	-0.42	0.14	-0.41	0.15	-0.4	0.27	-0.43	0.06	-0.43	0.1	-0.43	0.06	0.77	7.35	3.81	25.44	-0.4	0	-0.44	0.37
BIN3	-1.08	11.93	0.83	15.38	0.85	15.2	-0.39	12.26	-0.73	6.04	0.87	11.73	-0.1	8.22	2.24	13.46	0.94	9.11	-2.02	2.55	0.08	8.78	-0.72	5.63	0.66	8.08	0.28	8.07	-0.93	4.91	0.3	9.33	-0.61	6.22	-1.33	3.7	-0.74	4.86	0.69	9.51	0.92	12.27
BIRC2	0.18	17.88	0.64	13.7	2.46	18.81	-0.87	11.43	0.68	8.91	0.06	8.94	0.47	9.05	-0.27	7.36	0.07	7.41	-1.63	4.48	-0.07	8.32	-1.04	5.41	-0.82	5.3	-0.14	7.09	-0.91	5.36	0.1	8.5	-0.65	6.22	-0.85	4.97	-0.55	5.45	2.02	9.15	1.1	14.13
BIRC3	-0.32	2.5	-0.36	1.26	-0.34	1.41	-0.18	3.91	-0.14	2.27	-0.19	2.28	-0.39	0.57	-0.19	2.05	0.18	4.4	-0.36	0.72	-0.2	2.18	-0.44	0.19	-0.32	0.91	-0.21	1.78	-0.46	0.04	-0.43	0.29	-0.46	0.06	0.23	3.9	0.68	6.86	4.2	1.06	-0.31	33.46
BIRC5	-0.23	0.07	-0.23	0.06	4.36	15.44	-0.21	0.2	-0.21	0.07	-0.22	0.06	-0.23	0.03	-0.24	0	-0.23	0.02	-0.2	0.09	-0.23	0.04	-0.24	0.01	-0.22	0.04	-0.22	0.04	-0.23	0.02	-0.21	0.08	-0.16	0.18	-0.22	0.04	-0.23	0.03	-0.16	0	-0.24	0.37
BIRC6	0.04	71.26	0.96	68.46	2.07	74.14	-1.17	55.71	0.73	50.92	0.55	55.37	-0.03	49.08	0.21	49.54	-1.43	36.28	-2.31	31.67	0.95	55.34	-0.67	41.19	-0.78	37.82	-0.02	45.26	-0.4	41.26	0.05	51.42	0.2	47.59	-0.27	38.9	1.63	49.25	-0.51	47.89	0.2	52.79
BIRC7	-0.04	0.14	-0.49	0	-0.49	0	1.24	0.4	-0.23	0.03	-0.49	0	-0.43	0.01	-0.49	0	-0.49	0	-0.05	0.07	0.12	0.08	-0.42	0.01	-0.39	0.01	-0.41	0.01	-0.46	0	-0.35	0.02	-0.49	0	3.51	0.36	-0.43	0.01	1.78	0	-0.49	0.37
BIVM	2.35	16.39	0.51	6.33	-0.37	4.31	2.04	12.87	-1.42	0.99	0.02	3.85	0.07	3.69	-0.12	3.22	-0.65	2.03	0.39	3.49	0.82	5.02	-0.56	2.21	-0.4	2.29	0	3.19	-0.48	2.24	0.16	3.86	-0.44	2.46	-1.59	0.52	-1.34	0.91	1.17	2.82	-0.18	6.69
BLCAP	0.23	26.98	4	47.73	-0.02	16.3	-0.15	18.05	0.14	12.13	0.56	16.32	-0.65	7.34	-0.01	11.41	-0.74	5.92	-0.75	6.11	0.42	14.84	-0.4	7.96	-0.27	8.17	-0.08	10.22	-0.15	9.16	-0.31	9.73	0.15	12.15	-0.84	4.59	-0.42	7.05	0.08	5.99	-0.79	14.87
BLK	-0.38	0.17	-0.16	0.17	-0.49	0.08	0.83	0.78	0.66	0.27	-0.35	0.11	-0.46	0.05	-0.4	0.07	-0.53	0.02	-0.31	0.07	-0.08	0.17	-0.56	0.02	-0.51	0.03	-0.52	0.03	-0.51	0.03	-0.54	0.04	-0.66	0	0.43	0.2	3.5	0.86	1.7	0	-0.66	1.12
BLM	0.15	9.2	-0.3	1.37	4.28	46.08	0.24	8.88	-0.05	2.99	-0.29	1.03	-0.38	0.13	-0.27	1.06	-0.32	0.65	-0.12	2.06	-0.26	1.22	-0.37	0.18	-0.33	0.44	-0.32	0.58	-0.39	0.07	-0.37	0.25	-0.4	0	0.03	2.71	0.1	3.31	-0.23	0	-0.4	1.49
BLMH	-0.44	10.92	0.96	11.11	2.21	14.18	-0.46	9.26	-0.51	4.48	2.3	10.82	-0.27	5.27	0.6	6.63	-0.88	3.49	-1.5	2.61	0.81	7.33	-0.58	3.94	0.11	4.78	0.57	6.07	-0.84	3.41	0.03	5.76	-1.03	3.4	-1.13	2.67	0.02	4.44	0.46	4.58	-0.42	7.43
BLNK	-0.35	0.47	-0.26	1.09	2.27	17.95	-0.07	2.86	3.59	18.35	-0.32	0.48	-0.36	0.14	-0.34	0.33	-0.29	0.49	-0.26	0.61	-0.23	0.75	-0.38	0.05	-0.38	0.06	-0.37	0.11	-0.38	0.05	-0.38	0.04	-0.39	0	-0.28	0.52	-0.27	0.48	-0.15	0	-0.39	1.49
BLOC1S1	2.7	6.36	1.06	2.12	-0.09	0.63	2.44	4.54	-0.3	0.31	-0.36	0.34	-0.48	0.16	-0.44	0.2	-0.31	0.26	1.35	1.58	-0.47	0.15	-0.52	0.13	-0.59	0.05	-0.54	0.1	-0.57	0.07	-0.56	0.08	-0.61	0.06	-0.55	0.07	-0.49	0.12	-0.01	0	-0.65	0.74
BLOC1S2	0.04	6.19	0.34	4.7	2.92	8.23	-0.24	4.31	0.72	3.31	-0.05	2.9	0.33	3.06	-0.42	2.14	-0.23	2.14	-1.28	1.14	-0.57	2.1	-1	1.37	-0.82	1.43	-0.52	1.93	-0.71	1.61	0.74	3.55	-0.38	2	-0.99	1.16	-0.24	1.85	2.05	2.82	0.31	4.83
BLOC1S4	1.13	2.08	0.08	0.9	0.56	0.86	0.42	1.19	-0.7	0.33	-0.26	0.48	0.14	0.61	-0.67	0.33	-0.57	0.35	0.24	0.53	-0.03	0.54	-1.22	0.15	-1.35	0.09	-1.17	0.16	-0.74	0.27	-0.79	0.29	-0.56	0.29	0.55	0.56	1.69	0.84	0.58	1.06	2.68	0.74
BLOC1S5	-0.33	7.4	0.03	5.86	2.47	11.68	0.15	7.52	0.11	3.84	0.64	5.24	0.07	3.94	2.97	9.08	-0.36	2.73	-0.83	2.04	-0.03	3.92	-0.88	1.95	-0.37	2.56	-0.34	2.9	-0.76	2.05	0.15	4.13	-0.93	2.11	-0.49	2.24	0.04	3.06	-0.89	2.46	-0.44	2.6
BLOC1S6	-0.27	11.1	1	11.5	3	16.38	-0.32	8.79	1.58	8.43	-0.15	5.9	-0.01	5.71	-0.21	5.05	-0.38	4.31	-0.99	3.07	-0.06	5.6	-1.03	3.05	-0.94	3.02	-0.66	3.78	-0.86	3.25	0.11	5.85	-0.75	3.87	0.1	4.39	-0.83	3.03	1.24	5.99	0.45	9.29
BLVRA	-0.25	6.73	0.03	6.3	3.1	22.49	-0.24	5.41	2.2	12.37	-0.27	3.11	-0.43	2.16	-0.16	3.26	-0.25	2.68	-0.47	1.89	-0.37	2.47	-0.43	1.91	-0.75	0.71	-0.58	1.45	-0.58	1.31	-0.53	1.8	-0.44	2.11	1.37	7.46	-0.39	1.86	0.29	0.35	-0.86	6.32
BLVRB	0.14	13.43	0.35	10.92	3.2	36.05	-0.16	7.52	2.61	21.95	-0.24	3.88	-0.17	4.09	-0.4	2.25	-0.3	2.75	-0.13	3.73	-0.18	3.92	-0.47	1.6	-0.56	0.91	-0.48	1.6	-0.62	0.55	-0.45	1.88	-0.58	0.94	-0.5	1.19	-0.58	0.66	-0.11	2.11	-0.38	4.83
BLZF1	-0.07	17.19	1.49	15.71	2.03	16.14	-0.67	12.29	0.23	8.04	0.33	9.37	0.66	9.3	0.14	8.04	0.34	7.64	-1.67	4.79	1.08	10.21	-0.54	6.32	-1.34	4.73	-0.38	6.69	-0.43	6.18	1.48	10.77	-0.22	6.98	-1.25	4.59	-0.26	5.9	0.46	5.28	-1.41	10.04
BMF	-0.51	0.62	-0.62	0.3	1.94	3.06	-0.42	0.64	3.31	2.96	-0.51	0.32	-0.16	0.56	0.26	0.86	1.25	1.35	-0.56	0.22	-0.71	0.14	-0.6	0.18	-0.32	0.34	-0.35	0.35	-0.64	0.14	-0.46	0.33	-0.64	0.12	-0.23	0.4	-0.04	0.5	0.16	0.35	-0.15	1.12
BMI1	-0.88	4.17	0.89	4.74	0.49	4.15	-0.83	3.15	-0.72	1.79	0.82	3.39	0.89	3.2	0.74	3.02	0.19	2.35	-1.34	1.34	1.32	3.63	0.74	2.66	-0.95	1.44	-0.41	2.03	0.86	2.71	1.49	3.7	0.64	2.76	0.04	2.02	-0.5	1.67	-1.85	1.06	-1.66	1.86
BMP1	-0.83	3.59	1.94	16.18	-0.43	4.08	-0.56	4.86	-0.91	1.16	-0.1	4.75	-0.14	4.08	-0.29	3.42	-0.18	3.42	-0.97	0.94	-0.45	3.03	1.64	8.87	-0.67	1.75	-0.23	3.4	1.31	7.67	0.11	4.97	1.76	10.04	-1.01	0.74	-1.09	0.49	1.58	2.46	-0.47	10.41
BMP10	-0.17	0	-0.22	0	-0.22	0	4.36	0.2	-0.22	0	-0.22	0	-0.19	0	-0.22	0	-0.22	0	-0.22	0	-0.22	0	-0.22	0	-0.22	0	-0.22	0	-0.22	0	-0.22	0	-0.22	0	-0.22	0	-0.22	0	-0.22	0	-0.22	0
BMP15	0.17	0.01	-0.27	0	-0.27	0	-0.27	0	0.02	0	-0.27	0	-0.16	0	-0.27	0	-0.27	0	4.33	0.02	-0.27	0	-0.27	0	-0.03	0	-0.27	0	-0.27	0	-0.27	0	-0.27	0	-0.27	0	-0.27	0	-0.27	0	-0.27	0
BMP2	-0.41	0.06	-0.24	0.81	-0.35	0.24	-0.23	0.78	-0.37	0.14	0.09	1.34	-0.13	0.74	-0.37	0.11	-0.22	0.44	-0.35	0.15	0.13	1.41	-0.16	0.57	-0.41	0.03	-0.33	0.22	0.16	1.24	-0.19	0.61	0.35	1.82	-0.38	0.07	-0.42	0.02	4.26	0	-0.42	12.27
BMP2K	-0.03	48.86	-0.4	25.02	1.35	74.22	0.18	47.53	1.23	55.72	-0.35	20.43	-0.36	19.05	-0.6	10.93	-0.08	24.3	-0.35	17.28	0.85	51.15	-0.7	7.42	-0.9	1.37	-0.77	5.45	-0.71	7.1	0.14	34.18	-0.64	10.27	3.39	81.32	-0.7	6.37	-0.33	20.77	-0.21	22.3
BMP3	-0.34	0.01	3.92	1.97	-0.23	0.08	1.67	1.21	-0.33	0.01	-0.12	0.08	-0.32	0.01	-0.35	0	-0.35	0	-0.35	0	-0.28	0.02	-0.31	0.01	-0.33	0.01	-0.35	0	-0.35	0	-0.35	0	-0.35	0	-0.27	0.02	-0.31	0.01	0.05	0	-0.35	0.37
BMP4	-0.78	0.06	-0.03	1.39	-0.59	0.31	-0.55	0.43	-0.79	0.02	2.38	3.53	2.44	3.59	0.74	1.72	-0.35	0.47	-0.59	0.2	-0.38	0.5	-0.7	0.12	-0.31	0.48	-0.12	0.73	-0.66	0.16	0.75	1.79	-0.58	0.29	-0.65	0.16	-0.78	0.03	1.55	0.7	0.01	2.97
BMP5	-0.57	0.79	-0.4	5.11	-0.54	1.33	-0.28	7.49	-0.59	0.11	-0.51	1.62	-0.2	6.99	-0.56	0.71	-0.42	3.1	-0.45	2.31	-0.45	2.74	1.13	24.56	-0.58	0.25	-0.57	0.33	2.61	43.31	0.84	24.47	2.71	47.65	-0.48	1.7	-0.58	0.22	-0.4	15.14	0.29	4.09
BMP6	-0.52	0.44	-0.34	4.06	-0.44	1.8	-0.42	2.63	-0.51	0.36	3.5	47.33	0.06	8.72	1.79	26.75	-0.39	2	-0.47	0.81	-0.24	4.3	-0.47	0.9	-0.31	2.82	0.35	11.38	-0.52	0.11	1.15	24.45	-0.51	0.29	-0.47	0.81	-0.51	0.3	-0.3	1.06	-0.47	4.09
BMP7	3.22	2.06	-0.18	0.3	-0.16	0.31	1.8	1.39	-0.61	0.07	-0.49	0.11	-0.29	0.16	-0.55	0.09	0.32	0.26	1.45	0.57	-0.3	0.15	-0.63	0.06	-0.58	0.07	-0.45	0.13	-0.6	0.07	-0.05	0.23	-0.33	0.12	-0.35	0.11	-0.73	0.04	0.41	0	-0.91	0.37
BMP8A	1.28	3.33	0.39	1.56	0.1	1.18	2.56	3.67	-0.72	0.46	-0.82	0.48	1.49	1.5	-0.99	0.31	0.32	0.89	-0.34	0.53	-0.7	0.46	-0.16	0.63	-1.41	0.09	-1.28	0.16	-0.18	0.61	1.13	1.4	0	0.88	-0.17	0.54	-0.56	0.41	-0.77	1.06	0.81	0.37
BMP8B	-0.31	0.34	0.04	0.36	0.62	0.47	0.02	0.35	-0.16	0.17	0.15	0.28	0.49	0.31	-0.44	0.11	3.93	0.86	-0.45	0.11	-0.12	0.19	-0.27	0.14	-0.68	0.06	-0.57	0.09	-0.43	0.11	-0.18	0.17	-1.04	0	0.11	0.18	0.03	0.17	-1.04	0.35	0.31	0
BMPER	-0.42	0.92	0.37	12.46	-0.37	1.33	-0.26	3.47	-0.45	0.12	4.18	44.52	0.42	9.72	-0.03	4.34	-0.3	1.86	-0.4	0.55	-0.16	3.67	-0.37	0.97	-0.43	0.34	-0.38	0.88	-0.4	0.59	-0.26	2.57	-0.4	0.7	-0.42	0.49	-0.45	0.05	0.19	8.1	0.34	8.92
BMPR1A	1.83	73.75	1.13	55.71	-0.29	27.74	1.82	57.45	-1.03	7.66	-0.22	23.95	0.4	32.62	-1.28	2.75	-0.04	22.83	0.54	31.32	-1.16	4.94	0.7	33.29	-1.41	0.14	-1.38	0.66	0.19	25.15	1	42.8	0.24	27.88	0.14	22.22	-1.29	2.06	-0.29	29.58	0.41	25.65
BMPR1B	-0.07	13.13	-0.4	2.09	-0.46	0.78	3.44	46.2	-0.49	0.11	0.82	18.05	-0.43	0.94	-0.44	0.86	1.12	20.29	-0.27	3.07	-0.45	0.75	-0.42	0.98	-0.49	0.1	-0.47	0.29	-0.44	0.67	-0.4	1.52	-0.46	0.59	-0.48	0.25	-0.49	0.02	1.75	0.35	-0.47	35.32
BMPR2	-0.26	63.26	0.23	62.58	-0.49	47.96	-0.09	57.45	-1.06	23.96	1.95	75.74	-0.27	40.43	1.97	71.75	-0.82	26.56	-0.79	27.85	-0.1	44.3	-0.09	39.55	1.09	53.98	1.54	63.16	-0.57	30.21	0.57	56.68	-0.39	35.97	-1.39	13.89	-1.6	10.25	0.72	40.14	-0.15	62.83
BMS1	0.66	15.98	1.84	13.33	0.61	10.42	-0.51	10.5	-0.77	4.94	1.11	8.78	-0.39	5.81	-0.08	6.39	-0.24	5.31	-0.94	4.35	1.76	9.17	-0.54	4.86	-0.15	5	0.46	6.46	-0.83	4.28	-0.59	5.45	-0.72	4.99	-1.28	3.45	-0.75	4.01	2.15	4.93	-0.78	11.52
BMX	-0.18	11.76	-0.39	3.72	-0.47	2.12	0.01	12.47	-0.56	0.12	3.71	48.31	-0.38	2.66	1.86	28.45	-0.41	1.96	-0.37	2.42	-0.17	5.6	-0.41	1.89	-0.35	2.46	-0.32	3.01	0.2	8.61	-0.54	0.36	0.38	11.33	-0.52	0.47	-0.55	0.1	-0.32	3.87	-0.23	4.09
BNC1	-0.26	0.09	-0.23	0.21	-0.26	0	-0.14	0.98	-0.26	0.03	-0.15	0.59	-0.18	0.43	-0.24	0.09	-0.26	0.05	-0.26	0	0.06	1.58	-0.25	0.06	-0.25	0.05	-0.25	0.07	-0.21	0.21	-0.23	0.17	-0.21	0.23	-0.26	0.02	-0.26	0.02	4.35	0	-0.26	23.42
BNC2	-0.93	2.19	1.02	69.19	0.08	40.99	-0.58	16.08	0.05	29.18	1.07	61.01	1.36	63.4	-0.56	13.71	-0.71	8.11	-0.78	5.71	-0.75	7.64	-0.9	2.17	-0.9	2.12	-0.49	14.36	-0.95	0.43	1.01	57.98	-0.95	0.41	1.17	50.48	-0.69	7.28	2.15	59.86	1.28	75.09
BNIP1	2.4	7.59	0.48	3.25	1.31	3.68	1.18	5.03	-0.86	1.24	0.14	2.17	-0.23	1.75	0.54	2.12	-1.01	1.1	0	1.67	-0.57	1.6	-0.72	1.26	-0.85	1.08	-0.03	1.6	-0.84	1.14	0.68	2.23	-0.24	1.53	-1.64	0.69	-1.24	0.87	1.32	2.11	0.19	3.35
BNIP2	-0.43	9.97	0.36	9.66	3.44	20.69	-0.83	6.45	1.44	9.03	0.13	6.63	-0.52	4.25	0.45	6.77	-0.64	3.59	-0.99	2.64	-0.24	5	-0.68	3.28	-0.13	4.28	0.07	5.2	-0.66	3.22	-0.57	4.13	-0.59	3.76	0.18	4.61	-0.18	4.02	1.04	3.52	-0.65	8.92
BNIP3	2.33	23.7	2.33	17.52	-0.28	3.92	0.78	11.46	-0.68	1.26	-0.03	4.08	0.15	4.56	-0.73	1.21	0.31	4.5	0.8	6.1	-0.2	3.34	-0.68	1.19	-0.94	0.19	-0.89	0.43	-0.85	0.53	-0.55	1.82	-0.81	0.7	-0.82	0.58	-0.72	0.9	0.2	7.04	1.27	5.58
BNIP3L	-0.42	25.64	2.53	56.79	0.22	27.9	0.08	28.35	0.69	24.3	0.3	22.52	2.03	39	-1.03	5.42	-0.1	15	-0.74	8.26	-0.49	12.29	-0.34	12.2	-1.35	1.16	-1.26	2.39	-0.25	12.74	1.07	30.31	-0.12	15.26	0.23	16.39	-1.16	3.03	-0.52	23.24	0.63	14.87
BNIPL	1.73	3.31	0.75	1.52	0.83	1.25	3.17	3.7	-0.58	0.33	0.41	0.88	-0.17	0.54	-0.34	0.46	-0.52	0.35	-0.12	0.51	-0.51	0.41	-0.47	0.37	-0.48	0.34	-0.14	0.52	-0.83	0.21	-0.09	0.56	-1.09	0.12	-0.52	0.27	0.05	0.5	0.29	0	-1.35	0.74
BOC	-0.72	0.48	-0.03	7.46	-0.65	1.02	-0.44	3.53	-0.75	0.09	0.23	7.18	2.56	20.88	-0.65	0.77	-0.05	4.24	-0.58	1.16	-0.59	1.25	-0.49	1.65	-0.73	0.16	-0.5	1.59	0.36	6.43	2.76	22.96	0.53	8.27	-0.61	0.9	-0.74	0.08	0.44	9.15	0.64	9.67
BOD1	0.7	3.95	2.11	3.76	2.02	3.61	-0.29	2.29	0.42	1.5	-0.15	1.39	1.08	1.99	0.31	1.41	0.71	1.49	0.06	1.25	0.64	1.72	-0.72	0.85	-1.21	0.53	-0.85	0.78	-1.26	0.53	-0.12	1.34	-0.41	1	-1.24	0.54	-1.44	0.39	-0.59	1.06	0.22	1.12
BOD1L1	0.48	34.6	0.44	25.75	2.5	32.92	1.63	32.25	1.24	19.11	-0.15	17.41	0.08	16.97	-0.12	15.84	-0.65	12.7	-2.01	9.34	0.35	18.16	-0.67	12.86	-0.93	11.31	-0.3	14.14	-0.66	12.4	0.45	18.37	0.26	16.14	-0.94	10.62	0.29	13.79	-0.11	11.62	-1.18	20.07
BOD1L2	-0.24	0	-0.27	0	-0.27	0	4.27	0.14	-0.27	0	0.66	0.02	-0.23	0	-0.27	0	-0.27	0	-0.27	0	-0.27	0	-0.27	0	-0.15	0	-0.27	0	-0.27	0	-0.27	0	-0.27	0	-0.27	0	-0.27	0	-0.27	0	-0.27	0
BOK	-0.45	0.61	4.18	10.77	-0.29	0.71	0.08	1.94	-0.49	0.18	0.51	1.85	-0.32	0.47	-0.1	0.79	-0.41	0.28	-0.5	0.17	0.15	1.24	-0.38	0.33	0.02	0.83	0.14	1.08	-0.41	0.28	-0.21	0.65	-0.28	0.47	-0.55	0.11	-0.49	0.16	0.2	0.35	-0.39	1.86
BOLA1	1.33	2.21	1.52	1.52	0.45	0.94	2.85	2.78	-0.6	0.27	-0.19	0.48	0.26	0.6	-0.64	0.33	0.91	0.68	-0.44	0.33	-0.38	0.39	-0.14	0.38	-0.86	0.18	-0.57	0.29	-0.23	0.36	0.67	0.75	-1.02	0.12	-0.78	0.18	-0.37	0.28	-1.44	0.35	-0.34	0
BOLA2	-0.26	7.83	0.4	6.67	3.22	11.29	-0.79	5.21	0.83	4.66	0.32	4.75	-0.42	3.27	1.12	5.22	-0.41	2.75	-1.2	2.02	0.22	4.17	-0.63	2.52	-0.19	2.89	-0.15	3.27	-0.53	2.61	-0.52	3.13	0.09	3.58	-0.6	2.31	1.3	4.28	-1.21	2.46	-0.59	3.35
BOLA2B	-0.3	0	4.11	0.02	-0.3	0	-0.3	0	1.2	0	-0.3	0	0.09	0	-0.3	0	-0.3	0	-0.3	0	-0.3	0	-0.3	0	-0.3	0	-0.3	0	-0.3	0	-0.3	0	-0.3	0	-0.3	0	-0.3	0	-0.3	0	-0.3	0
BOLA3	2.8	5.07	0.11	1.03	0.04	1.1	2.18	3.64	-0.84	0.2	-0.24	0.6	-0.44	0.46	-0.49	0.44	-0.39	0.42	0.98	1.03	-0.28	0.56	-0.44	0.4	-0.85	0.18	-0.73	0.28	-0.61	0.32	-0.41	0.46	0.14	0.88	-0.6	0.25	-0.7	0.23	1.34	0.35	-0.55	1.86
BOLL	0.44	0.68	-0.15	0.21	-0.2	0.16	3.89	2	-0.43	0.05	0	0.17	-0.16	0.12	-0.25	0.13	-0.6	0.02	0.22	0.17	-0.53	0.04	-0.27	0.08	-0.28	0.08	-0.09	0.12	-0.46	0.04	-0.34	0.08	-0.53	0.06	-0.65	0	-0.35	0.06	-0.65	0.35	1.38	0
BOP1	0.32	1.5	0.08	0.88	1.38	1.49	0.54	1.33	-0.31	0.44	0.24	0.66	0.03	0.57	0.8	0.73	-1.1	0.23	-0.71	0.31	0.21	0.6	-0.86	0.25	-0.59	0.31	-0.28	0.42	-0.56	0.33	3.44	1.55	-0.48	0.35	-1.12	0.18	-0.46	0.33	-0.25	0.35	-0.31	0.37
BORA	-0.49	2.5	0.06	3.48	4.27	15.83	-0.1	3.47	0.02	2.13	-0.02	2.39	-0.06	2.05	-0.34	1.37	-0.31	1.33	-0.67	0.55	-0.36	1.52	-0.47	0.99	-0.39	1.05	-0.26	1.44	-0.27	1.31	-0.08	1.96	-0.21	1.7	-0.11	1.43	0.18	1.96	-0.05	1.41	-0.34	2.6
BPGM	1.49	4.39	0.71	2.12	0.47	1.88	0.08	2.2	-0.23	0.85	0.95	1.86	-0.63	0.68	-0.02	0.99	3.12	2.61	-0.83	0.5	-0.32	0.81	-0.71	0.57	-0.6	0.56	-0.36	0.76	-0.93	0.42	-0.53	0.71	-0.68	0.59	-0.72	0.45	0.92	1.22	-1.11	0.7	-0.07	0.37
BPHL	-0.16	4.87	4.18	20.51	0.11	4	-0.2	3.67	0.08	2.64	-0.16	2.23	0.04	2.64	-0.24	1.81	-0.05	2.07	-0.43	1.19	0.17	3.17	-0.36	1.27	0.07	2.24	0.16	2.64	-0.41	1.12	0.08	2.76	-0.43	1.29	-0.42	0.94	-0.45	0.9	-0.84	0.35	-0.74	0
BPI	-0.6	0.07	0.78	0.19	0.56	0.16	-0.47	0.06	-0.61	0.03	0.73	0.12	1.39	0.17	-0.76	0.02	0.05	0.07	-0.42	0.04	0.59	0.12	-0.49	0.03	-0.64	0.02	-0.92	0.01	-0.43	0.04	1.54	0.21	-1.01	0	-0.68	0.02	-0.42	0.04	2.8	0	-1.01	0.37
BPIFA1	-0.23	0	-0.24	0	-0.24	0	-0.24	0	-0.24	0	-0.24	0	-0.23	0	-0.24	0	-0.24	0	-0.24	0	-0.24	0	-0.24	0	-0.22	0	-0.24	0	-0.22	0	0.05	0.02	-0.24	0	-0.24	0	-0.14	0.01	4.36	0	-0.24	0.37
BPIFA2	0.17	0.09	-0.34	0.02	-0.51	0	-0.44	0.03	-0.34	0.01	-0.04	0.03	-0.13	0.02	-0.21	0.02	0.4	0.05	-0.51	0	0.22	0.04	-0.19	0.02	-0.16	0.02	-0.27	0.01	-0.16	0.02	-0.18	0.02	-0.51	0	0	0.02	-0.51	0	4.22	0	-0.51	0.37
BPIFA3	-0.08	0.01	0.36	0.02	3.42	0.08	1.19	0.06	0.19	0.01	-0.61	0	0.06	0.01	-0.61	0	-0.61	0	-0.61	0	1.31	0.02	-0.61	0	-0.49	0	-0.61	0	0	0.01	-0.61	0	-0.61	0	-0.61	0	0.81	0.01	-0.61	0	-0.61	0
BPIFB1	0.31	0.17	-0.45	0.02	-0.61	0	4.1	0.64	-0.21	0.03	0.28	0.08	-0.08	0.04	0.2	0.09	-0.61	0	-0.61	0	0.41	0.08	-0.31	0.02	-0.06	0.03	0.11	0.05	-0.26	0.02	-0.37	0.02	-0.61	0	-0.03	0.02	0	0.04	-0.61	0	-0.61	0
BPIFB2	0.27	0.03	0.33	0.02	2.61	0.08	1.7	0.06	-0.34	0	-0.7	0	0.15	0.01	-0.7	0	-0.7	0	-0.7	0	0.86	0.02	-0.43	0.01	-0.52	0	-0.18	0.01	-0.22	0.01	-0.7	0	-0.7	0	2.07	0.02	-0.7	0	-0.7	0	-0.7	0
BPIFB3	-0.18	0.01	0.1	0.02	-0.55	0	3.89	0.09	-0.13	0.01	0.61	0.02	-0.34	0	1.01	0.02	-0.55	0	-0.55	0	-0.55	0	0.25	0.01	-0.04	0.01	-0.16	0.01	-0.55	0	-0.55	0	-0.55	0	-0.55	0	0.47	0.01	-0.55	0	-0.55	0
BPIFB4	-0.15	0.1	0.37	0.09	0.05	0.08	-0.05	0.12	-0.3	0.03	-0.15	0.05	-0.24	0.04	-0.22	0.04	-0.42	0.02	-0.21	0.04	-0.11	0.04	-0.4	0.03	-0.47	0.02	0.14	0.06	-0.37	0.02	0.62	0.08	0.34	0.06	-0.88	0	-0.72	0.01	4.04	0	-0.88	0.37
BPIFB6	-0.24	0	-0.36	0	-0.36	0	2.89	0.03	-0.04	0	-0.36	0	-0.13	0	-0.36	0	-0.36	0	-0.36	0	3.1	0.02	-0.36	0	-0.36	0	-0.36	0	-0.23	0	-0.36	0	-0.36	0	-0.36	0	-0.36	0	-0.36	0	-0.36	0
BPIFC	1.02	0.8	-0.23	0.32	0.98	0.39	2.67	0.84	-0.37	0.18	0.88	0.35	-0.09	0.21	-0.27	0.22	0.82	0.28	0.18	0.22	0.11	0.23	-0.6	0.14	-0.7	0.12	0.04	0.21	-0.63	0.13	0.18	0.23	0.08	0.18	0.03	0.18	-0.15	0.16	-1.97	0	-1.97	0
BPNT1	1.63	7.66	2.03	5.45	1.51	4.7	1.42	5.81	0.02	1.78	0.28	2.34	-0.08	1.78	-0.18	1.59	-0.12	1.44	-0.11	1.49	0.69	2.53	-0.49	1.28	-1.02	0.76	-0.46	1.3	-0.88	0.91	-0.81	1.15	-0.64	1.17	-0.92	0.76	0.2	1.58	-0.06	0	-2.02	2.23
BPTF	-0.16	61.2	0.32	54.7	1.16	59.56	-1.61	43.25	-0.32	36.23	0.66	46.57	0.21	41.02	0.12	39.64	-0.06	35.51	-1.8	26.4	1.99	51.63	-0.86	31.32	-0.71	29.99	0.34	38.39	-0.74	30.83	1.35	48.89	-0.15	37.32	0.48	34.22	1.59	40.43	-0.91	32.04	-0.9	39.41
BPY2	0.06	0.01	2.5	0.02	-0.54	0	-0.54	0	-0.54	0	-0.54	0	-0.1	0	-0.54	0	-0.54	0	-0.54	0	2.46	0.02	0.78	0.01	0.05	0	1.75	0.01	-0.54	0	-0.54	0	-0.54	0	-0.54	0	-0.54	0	-0.54	0	-0.54	0
BRAF	1.26	70.64	1.07	61.45	0.67	58.93	-0.83	51.75	-0.9	35.75	0.61	48.37	-0.36	40.55	0.37	43.37	-1.56	30.38	-2.12	27.48	0.77	47.69	-0.25	36.96	-0.52	33.27	-0.07	38.35	0.02	37.15	0.23	45.01	0.78	43.54	-0.92	30.15	-1.05	29.84	1.84	44.72	0.94	57.25
BRAP	0.29	16.38	1.55	14.3	3.29	19.2	-0.43	11.48	0.21	7.1	0.52	8.85	0.09	7.27	0.29	7.23	-0.61	5.15	-1.62	3.58	0.09	7.39	-0.46	5.41	-0.78	4.51	-0.45	5.57	-0.55	5.02	0.33	7.79	0.19	6.75	-0.72	4.28	-0.05	5.4	-1.03	6.34	-0.15	7.06
BRAT1	-0.08	7.04	0.76	6.64	3.89	13.87	-0.3	4.77	1.04	4.78	0.15	3.7	-0.09	3.06	-0.21	2.71	-0.61	1.84	-0.78	1.65	0.04	3.32	-0.51	2.01	-0.53	1.83	-0.23	2.55	-0.6	1.81	0.08	3.34	-0.66	2.11	-0.44	1.81	-0.01	2.48	-0.55	2.11	-0.37	2.6
BRCA1	0.21	22.29	0.18	14.96	4.28	54.15	-0.12	13.45	-0.12	7.15	-0.23	7.26	-0.12	7.66	-0.41	4.78	-0.08	7.13	-0.33	5.12	0.03	9.13	-0.39	4.42	-0.41	4.05	-0.32	5.25	-0.37	4.45	-0.24	6.6	-0.3	5.46	-0.14	5.73	-0.34	4.36	-0.27	3.52	-0.53	8.55
BRCA2	-0.33	0.4	-0.28	1.32	4.31	68.03	0.15	9.05	0.28	8.06	-0.25	1.39	-0.24	1.33	-0.24	1.34	-0.28	0.75	-0.29	0.5	-0.25	1.16	-0.31	0.37	-0.27	0.77	-0.27	0.9	-0.31	0.42	-0.25	1.27	-0.32	0.23	-0.23	1.21	-0.25	0.98	-0.11	0.7	-0.28	4.09
BRCC3	0.52	14.85	0.12	8.87	3.63	17.87	1.42	14.49	0.39	6.23	-0.2	5.66	-0.43	4.79	-0.14	5.18	-0.57	3.89	-1.05	3.1	-0.09	5.73	-0.52	4.02	-0.95	2.94	-0.53	4.12	-0.55	3.77	0	5.8	-0.41	4.34	0.1	4.5	0.28	4.89	-0.24	3.17	-0.78	6.69
BRD1	0.3	24.41	1.65	22.58	2.29	24.69	-0.94	15.22	0.24	11.21	0.38	13.19	0.12	11.58	-0.25	10.18	-1.23	6.73	-1.46	6.43	0.31	12.33	-0.56	8.35	-0.57	7.77	-0.15	9.74	-0.32	8.7	0.21	11.86	0.4	11.27	-1.05	6.16	1.93	12.97	-0.22	7.04	-1.09	12.64
BRD2	-0.06	14.86	1.08	14.45	3.18	20.53	-0.92	8.68	1.22	9.55	0.47	8.88	-0.22	6.62	0.23	7.21	-0.49	5.15	-0.93	4.2	-0.18	6.72	-0.87	4.41	-0.46	4.83	0.02	6.45	-0.91	4.21	-0.35	6.39	-0.34	5.99	-0.9	3.76	0.35	6.17	1.02	4.23	-0.95	11.9
BRD3	-0.64	6.58	0.32	5.81	2.96	10.34	-0.77	5	0.39	3.98	0.28	4.38	0.33	4.03	-0.18	3.44	0.25	3.52	-1.43	1.78	1.06	5.02	-0.27	2.96	-1.33	1.68	-0.7	2.57	-0.42	2.67	0.22	3.88	-0.25	3.29	-0.98	1.88	-0.42	2.49	-0.11	4.58	1.67	4.46
BRD4	-0.04	41.17	0.5	35	2.55	45.22	-1.56	25.08	0.63	24.2	0.49	26.49	0.24	23.86	-0.34	20.89	-1.08	15.66	-2.02	12.41	-0.11	22.93	0.03	20.18	-0.78	15.77	-0.25	19.56	-0.08	19.1	0.15	23.93	0.74	24.24	-1.01	14.24	-0.16	17.53	0.66	25.35	1.42	29.74
BRD7	-0.27	13.74	0.55	11.99	3.43	18.81	-0.5	10.65	0.77	7.89	0.26	8.01	-0.15	6.54	0.22	6.99	-0.58	5.03	-1.63	3.23	0.5	7.99	-0.25	5.55	-0.49	4.77	-0.22	5.74	-0.48	4.97	0.24	7.31	-0.38	5.69	-0.48	4.5	0.96	6.73	-0.23	3.52	-1.3	7.43
BRD8	0.06	11.5	0.6	9.38	3.78	18.65	0.08	9.84	-0.22	4.3	0.15	5.76	0.33	5.8	-0.22	4.41	0.33	5.06	-1.03	2.5	-0.04	4.92	0.05	4.5	-0.99	2.34	-0.69	3.25	-0.06	4.1	0.43	6.12	0.14	4.75	-0.86	2.31	-0.85	2.52	-0.91	4.23	-0.08	3.72
BRD9	0.07	11.35	0.33	8.5	2.63	14.11	1.13	12.03	-0.02	4.76	1.84	9.02	-0.42	4.38	-0.04	4.89	-0.43	3.87	-1.3	2.64	0.62	6.43	-1.06	2.75	-0.49	3.44	0.17	4.79	-0.69	3.24	-0.76	3.82	-0.81	3.46	-1.3	2.11	0.68	4.92	0.49	3.52	-0.65	8.18
BRDT	-0.07	0.52	-0.25	0.26	-0.07	0.31	0.84	0.81	-0.46	0.11	0.32	0.34	-0.35	0.15	-0.19	0.15	0.08	0.21	-0.54	0.09	0.03	0.21	-0.68	0.05	-0.3	0.14	0.25	0.27	-0.43	0.11	-0.43	0.12	-0.92	0	-0.03	0.18	3.97	0.94	0.14	0	-0.92	0.37
BRF1	0.37	16.46	2.06	15.43	2.86	16.46	-0.28	11.43	0.02	6.83	0.26	8.11	-0.19	6.82	0.76	8.18	-1	4.64	-1.7	3.87	0.27	7.8	-0.55	5.44	-0.7	4.8	-0.19	6.06	-0.49	5.28	-0.18	6.91	0.34	6.81	-0.99	4.1	0.24	5.82	-0.54	5.63	-0.38	7.81
BRF2	0.89	2.26	1.58	1.54	0.97	1.41	0.85	1.71	-0.78	0.48	0.55	0.96	0.21	0.77	0.15	0.68	-0.29	0.63	-0.94	0.42	0.37	0.85	-0.06	0.61	-1.04	0.36	-0.65	0.53	-0.9	0.39	0.74	0.94	-0.93	0.53	-1.56	0.25	-1.67	0.2	0.64	1.06	1.9	1.12
BRI3	-0.47	19.01	0.33	18.98	3.06	35.27	-0.37	16.81	2.01	20.08	-0.17	11.6	-0.22	10.47	0.3	12.78	0.06	10.37	-1.17	5.12	0.39	13.61	-0.63	7.38	0.53	11.5	0.8	13.81	-0.66	7.04	-0.36	9.77	-0.35	9.15	-0.73	6.02	-0.71	6.28	-0.66	5.99	-0.97	10.78
BRI3BP	0.06	4.59	-0.06	2.39	4.25	19.04	0.04	3.64	0.36	2.7	-0.32	0.92	-0.11	1.46	-0.4	0.62	-0.24	0.96	-0.25	0.95	-0.23	1.14	-0.41	0.53	-0.54	0.14	-0.49	0.32	-0.41	0.5	-0.21	1.17	-0.47	0.41	0.07	1.52	-0.02	1.35	-0.38	1.06	-0.26	0.74
BRICD5	2.52	2.98	0.45	0.81	2.88	1.96	0.31	1.1	0.42	0.55	-0.16	0.43	-0.78	0.19	-0.37	0.29	-0.49	0.26	0.12	0.44	0.07	0.41	-0.37	0.28	-0.61	0.2	-0.17	0.34	-0.86	0.14	-0.1	0.42	-0.56	0.23	-0.45	0.25	-0.52	0.23	-1.32	0.35	-0.02	0
BRIP1	-0.25	1.11	-0.11	3.76	4.35	63.17	-0.03	5.12	-0.21	0.95	-0.23	0.8	-0.24	0.64	-0.25	0.46	-0.24	0.54	-0.25	0.4	-0.23	0.71	-0.24	0.49	-0.26	0.22	-0.26	0.32	-0.26	0.33	-0.2	1.21	-0.26	0.35	-0.24	0.52	-0.07	2.34	-0.26	0	-0.28	0.37
BRIX1	2.44	10.13	0.78	4.85	1.78	5.64	1.45	6.62	-0.79	1.67	0.38	3.17	-0.41	2.18	0.01	2.38	-0.49	1.77	-0.67	1.71	0.1	2.59	-1.04	1.38	-1	1.33	-0.53	1.86	-0.99	1.4	-1.04	1.57	-0.77	1.7	0.13	1.95	0.28	2.07	-0.65	3.17	1	2.6
BRK1	-0.31	5.15	0.58	4.62	3.23	8.39	-0.34	3.93	0.39	2.82	1.17	4.08	0.03	2.72	0.32	2.82	-0.48	1.86	-0.9	1.4	0.91	3.59	-1.13	1.31	-0.28	1.9	0.28	2.65	-1.19	1.21	-0.92	1.65	-0.14	2.35	-1.17	1.03	-0.16	1.91	0.49	2.11	-0.37	3.72
BRMS1	-0.84	1.23	0.18	1.24	2.24	2.35	-0.39	1.16	0.4	0.91	0.81	1.28	-0.32	0.72	0.21	0.86	-0.66	0.54	-1.23	0.31	-0.57	0.68	-0.87	0.44	-0.55	0.51	-0.02	0.73	-0.8	0.43	-0.22	0.71	-0.24	0.7	-0.9	0.36	-0.25	0.58	1.8	1.41	2.23	1.49
BRMS1L	0.5	13.01	0.05	7.5	0.8	9.09	2.77	18.19	-1.03	2.37	0.05	5.46	0.45	5.85	-0.51	3.66	-0.86	2.4	-0.71	2.88	0.08	5.06	0.35	4.95	-0.96	2.16	-0.56	3.23	0.28	4.59	0.01	4.82	0.09	4.69	-1.55	1.01	-1.51	1.08	1.07	6.69	1.18	8.92
BROX	-0.57	8.19	0.15	7.8	2.81	15.2	-0.69	6.16	2.07	8.67	0.1	5.53	-0.1	4.62	-0.06	4.58	-0.35	3.63	-1.1	2.15	0.33	5.69	-0.5	3.28	-0.62	2.81	-0.43	3.57	-0.61	2.97	-0.17	4.53	-0.72	3.17	0.07	3.63	1.54	6.35	0.01	2.11	-1.2	5.2
BRPF1	-0.45	2.42	0.11	2.07	3.52	4.78	-0.6	1.82	1.09	1.86	0.44	1.68	-0.34	1.11	0.01	1.28	-1.2	0.49	-0.82	0.73	0.54	1.72	-0.34	0.97	-0.02	1.04	0.43	1.41	-0.42	0.87	-0.49	1.04	0.53	1.53	-0.85	0.54	0.18	1.08	-1.16	1.06	-0.14	0.74
BRPF3	0.01	5.49	0.31	4.14	0.7	4.39	-0.39	3.41	-0.23	2.01	0.01	2.6	0.2	2.64	0.83	3.28	-0.08	2.07	-1.19	1.05	-0.13	2.37	-0.28	1.85	-0.96	1.13	-0.79	1.38	-0.34	1.74	0.55	2.94	0.36	2.52	-1.74	0.49	-0.32	1.59	3.43	2.11	0.05	7.43
BRS3	-0.28	0	-0.32	0	-0.32	0	4.23	0.12	-0.22	0	0.34	0.02	-0.08	0.01	-0.32	0	-0.32	0	-0.32	0	-0.32	0	-0.32	0	-0.32	0	-0.32	0	-0.16	0	0.64	0.02	-0.32	0	-0.32	0	-0.32	0	-0.32	0	-0.32	0
BRSK1	-0.46	1.62	-0.52	0.94	-0.56	0.86	-0.09	1.91	-0.68	0.42	-0.77	0.34	0.71	1.63	-0.95	0.18	2.68	2.8	-0.72	0.37	0.01	1	0.13	0.96	-0.01	0.81	0.22	1.08	0.95	1.53	1.69	2.46	1.61	2.23	-0.89	0.22	-0.91	0.17	-0.8	0.35	-0.63	0.37
BRSK2	-0.79	0.41	-0.63	0.45	-0.53	0.55	1.45	3.24	-0.7	0.23	-0.28	0.62	-0.73	0.23	0.47	1.08	1.33	1.44	-0.85	0.11	0.29	0.97	3.13	2.71	-0.34	0.41	-0.06	0.65	0.73	1.09	-0.33	0.52	0.39	1.06	-0.75	0.16	-0.58	0.26	-0.2	0	-1.03	0.74
BRWD1	1.87	61.55	0.39	44.96	2.31	53.84	0.91	48.05	0.2	30.79	0.55	36.08	0.28	32.51	0.08	30.92	-1.21	23	-0.94	24.66	0.53	34.3	-0.49	26.07	-1.3	21.45	-0.17	28.11	-0.58	24.86	0.45	34.43	-0.39	27.76	-1.32	19.96	0.79	28.38	-0.67	22.18	-1.29	33.83
BRWD3	-1.52	21	-0.86	17.97	1.72	27.82	-0.85	19.96	1.12	17.54	0.71	18.72	0.18	15.76	-0.1	14.52	-0.25	12.56	-2.5	6.54	0.24	16.08	0.91	15.69	-0.9	10.02	-0.23	13.15	0.33	13.73	-0.53	13.69	1.4	17.9	0.58	13.15	0.8	13.87	-0.29	13.73	0.05	17.1
BSCL2	0.84	4.96	1.72	4.19	2.39	4.86	0.3	3.36	0.02	1.46	0.03	1.71	0.45	1.84	-0.48	1.08	-0.37	1.07	-0.24	1.17	0.37	1.87	-0.58	0.94	-0.84	0.71	-0.61	0.94	-0.5	0.96	0.44	1.88	-0.52	1.12	-0.89	0.63	-1.01	0.58	1.43	0	-1.94	2.97
BSDC1	0.53	23.09	2.42	21.6	0.47	15.44	-0.74	15.22	-0.64	8.43	1.38	14.12	0.4	11.09	-0.4	9.28	0.31	9.39	-2.31	5.1	0.67	11.64	0.14	9.24	-0.46	7.56	-0.14	8.95	1.15	10.55	0.18	10.56	-0.01	9.8	-0.73	6.79	-0.67	6.96	-0.13	7.04	-1.41	12.27
BSG	3.37	46.27	0.01	5.81	-0.3	2.59	1.6	23.86	-0.52	0.18	-0.23	3.02	-0.5	0.46	-0.4	1.28	-0.3	1.86	1.49	13.22	-0.43	0.95	-0.45	0.75	-0.45	0.66	-0.42	1.02	-0.53	0.1	-0.52	0.15	-0.53	0.18	-0.51	0.2	-0.53	0.07	0.71	0	-0.54	9.67
BSN	0.06	1.59	-0.59	0.73	-0.58	0.78	2.05	2.55	-0.83	0.35	1.45	1.25	-0.03	0.63	0.93	0.9	0.67	0.77	-0.83	0.37	0.31	0.77	0.25	0.62	-0.3	0.45	0.5	0.7	0.91	0.78	-0.38	0.56	1.22	0.94	-1.07	0.22	-1.48	0.14	-0.27	0	-1.99	0.74
BSND	-0.36	0.01	-0.1	0.04	-0.41	0	0.22	0.09	-0.36	0	-0.15	0.02	-0.34	0	0.01	0.02	-0.41	0	-0.24	0.02	-0.1	0.02	-0.33	0.01	-0.33	0.01	-0.1	0.02	-0.38	0	-0.41	0	0.87	0.06	-0.41	0	-0.41	0	4.16	0	-0.41	0.37
BSPH1	-0.06	0.16	0.18	0.11	-0.28	0.08	1.13	0.2	-0.32	0.04	-0.35	0.05	-0.18	0.06	0.52	0.11	-0.05	0.07	-0.24	0.06	-0.01	0.08	-0.21	0.05	-0.37	0.04	-0.28	0.04	-0.37	0.04	-0.13	0.06	-0.87	0	-0.87	0	-0.28	0.04	3.91	0	-0.87	0.37
BSPRY	0.01	0.74	-0.22	0.13	-0.19	0.16	0.11	0.93	-0.27	0.03	-0.22	0.09	-0.27	0.03	-0.28	0.02	-0.18	0.09	-0.26	0.04	-0.24	0.06	-0.26	0.03	-0.28	0.02	-0.25	0.04	-0.28	0.02	-0.3	0	-0.3	0	4.34	3.49	-0.07	0.19	-0.3	0	-0.3	0
BST1	-1.01	0.27	0	1.56	2.48	4.7	0.57	2.92	0.75	1.73	-0.47	0.68	0.12	1.15	-0.81	0.31	-0.17	0.79	-1.03	0.13	-0.28	0.89	-0.29	0.71	-1.11	0.05	-1	0.15	1.69	2.2	-0.57	0.58	1.61	2.52	-0.47	0.47	-0.98	0.14	0.75	1.06	0.23	2.23
BST2	-0.74	0.04	-0.5	0.62	0.06	2.19	-0.7	0.2	-0.17	0.93	0.94	2.99	-0.57	0.31	2.39	4.85	-0.43	0.49	-0.63	0.18	-0.17	0.98	-0.66	0.15	2.25	3.83	1.96	3.78	-0.63	0.18	-0.67	0.13	-0.55	0.35	-0.29	0.56	0.01	0.97	-0.15	0	-0.76	1.12
BSX	-0.02	0.02	-0.57	0	-0.57	0	-0.57	0	0.44	0.01	-0.57	0	0.17	0.01	1.87	0.04	2.77	0.05	-0.57	0	-0.57	0	-0.57	0	0.07	0.01	-0.57	0	-0.46	0	2.1	0.04	-0.57	0	-0.57	0	-0.04	0.01	-0.57	0	-0.57	0
BTAF1	-0.06	38.32	0.48	34.64	1.7	44.51	-0.64	26.12	0.35	22.33	-0.08	21.88	-0.15	19.9	-0.46	17.14	-0.77	13.07	-1.09	11.07	-0.42	17.83	-0.33	16.18	-0.76	12.35	-0.54	15.22	-0.36	15.47	0.11	22.17	-0.05	19.31	-0.61	12.56	-0.24	15.14	3.53	21.48	0.38	48.7
BTBD1	1.67	34.58	0.11	19.34	2.04	26.49	0.04	21.55	0.48	13.65	1.34	18.18	-0.46	11.34	1.42	16.75	-1.47	7.04	-0.68	9.45	0.38	14.53	-1.52	6.79	-0.68	8.57	-0.28	10.68	-1.28	7.28	-0.49	11.27	-1.08	8.69	-0.04	9.76	0.1	10.21	0.33	11.27	0.05	16.73
BTBD10	-0.84	21.21	-0.14	18.83	1.85	29.62	-0.81	18.05	0.16	13.43	0.33	15.93	-0.12	13.05	0.72	16.22	-0.89	8.69	-1.83	5.34	1.15	18.59	-0.52	10.13	0.13	11.56	0.69	14.74	-0.71	9.06	0.37	15.57	-0.49	10.68	2.23	17.72	0.23	11.33	0.02	6.69	-1.55	15.61
BTBD11	0.18	5.81	-0.02	2.97	1.27	7.13	0.86	7.75	0.89	4.19	-0.53	0.74	-0.14	1.71	-0.63	0.37	-0.57	0.56	-0.12	1.6	-0.4	1.08	-0.57	0.5	-0.71	0.14	-0.67	0.24	-0.64	0.33	0.83	4.61	-0.69	0.18	-0.55	0.52	3.42	8.66	-0.45	0	-0.76	1.12
BTBD16	0.68	4.02	0.47	2.07	-0.54	0.16	4.1	9.89	-0.59	0.04	-0.16	0.68	-0.27	0.47	-0.35	0.37	-0.3	0.37	-0.18	0.55	-0.16	0.64	0.29	1.05	-0.37	0.28	-0.28	0.44	-0.32	0.34	0.12	1.06	-0.23	0.53	-0.56	0.07	-0.54	0.09	-0.18	0	-0.62	0.74
BTBD17	0.25	0.08	-0.5	0	1.76	0.16	3.74	0.29	-0.13	0.01	-0.5	0	-0.19	0.01	-0.5	0	-0.5	0	-0.5	0	0.28	0.04	-0.28	0.01	-0.27	0.01	0.12	0.03	-0.5	0	-0.17	0.02	-0.5	0	-0.5	0	-0.15	0.01	-0.5	0	-0.5	0
BTBD18	3.33	6.65	0.02	1.86	-0.44	1.57	0.23	2.6	-1.29	0.55	0.38	1.59	0.12	1.3	-0.58	0.93	-0.44	0.93	-0.69	0.83	-0.31	1.1	-0.43	0.9	-0.53	0.79	-0.54	0.88	-0.14	1.01	0.14	1.31	0.15	1.23	-0.93	0.56	-0.24	0.83	0.19	2.11	1.99	1.49
BTBD19	-1.23	0.23	-0.34	4.19	-0.13	4.94	-0.87	2	-0.38	2.46	0.73	6.29	1.28	7.54	0.76	5.93	-0.43	2.1	-1.11	0.4	0.86	6.39	-0.49	1.98	-0.19	2.59	-0.06	3.28	-0.57	1.76	2.12	9.98	-0.43	2.46	-0.7	1.28	-1.07	0.46	2.37	3.17	-0.11	12.27
BTBD2	2.1	21.08	1	12.37	1.21	11.99	1.76	16.46	0.57	7.15	-0.34	6.13	0.01	6.44	-0.56	5.16	-0.2	5.34	-0.37	5.12	-0.38	5.83	-0.02	5.43	-2.03	2.06	-1.67	2.88	-0.5	4.58	1.07	8.48	-0.41	5.28	-0.17	4.61	-0.18	4.73	-0.36	4.93	-0.54	7.43
BTBD3	0.06	17.66	-0.66	8.21	-0.69	7.92	0.79	18.57	-1.49	2.19	-0.09	8.38	1.33	13.01	0.46	9.56	-0.13	6.64	-0.8	4.37	1.01	12.22	0.06	7.25	0.02	6.79	0.39	8.73	-0.23	6.06	0.45	10.13	0.16	8.16	-1.56	1.59	-1.95	0.26	0.5	15.85	2.37	12.27
BTBD6	0.29	2.45	2.93	3.65	0.1	1.57	-0.91	0.98	-0.86	0.5	0.96	1.68	-0.02	0.99	1.25	1.56	-0.75	0.56	-0.14	0.73	0.15	1.08	-1.04	0.38	0.7	1.06	0.46	1.12	-1.32	0.23	0.81	1.36	-1.34	0.29	-0.32	0.58	0.07	0.79	-0.55	0.7	-0.47	1.12
BTBD7	-0.11	40.39	0.74	35.73	2.34	43.97	-0.26	33.18	0.27	22.72	0.47	26.75	-0.4	20.52	1.44	28.36	-1.07	15.4	-1.86	12.3	1.99	31.87	-0.66	16.97	-0.34	17.19	0.38	22	-0.48	17.13	-0.29	21.5	0.19	21.77	-0.94	13.8	-0.78	14.74	-0.19	18.31	-0.46	24.91
BTBD8	0.92	15.74	2.03	13.87	0.26	7.84	1.79	16	-0.27	4.02	-0.38	4.24	1.79	9.42	-0.75	2.84	-0.35	3.42	-0.39	3.54	0.01	5.08	0.01	4.28	-1.36	1.16	-1.04	2.04	-0.38	3.29	1.3	8.31	-0.27	4.05	-1.24	1.32	-0.88	2.09	-0.35	3.52	-0.47	5.2
BTBD9	1.34	74.48	0.18	58.08	0.18	58.15	0.31	57.85	-0.3	38.96	-0.12	45.28	-0.75	37.13	-0.31	40.13	-1.22	29.38	-1	32.55	-0.54	39.8	0.69	43.67	-1.81	23.1	-1.27	29.73	1.01	45.05	0.34	47.81	1.7	52.05	-0.14	34.11	0.82	41.75	1.86	32.75	-0.98	65.06
BTC	-0.32	0.54	1.73	2.86	-0.54	0.16	3.13	4.98	-0.55	0.06	-0.25	0.31	-0.52	0.08	1.01	1.17	-0.26	0.21	-0.41	0.17	-0.44	0.14	0.46	0.74	-0.55	0.05	-0.54	0.05	-0.56	0.04	-0.51	0.1	-0.51	0.06	-0.55	0.04	-0.61	0.01	1.42	0	-0.62	1.49
BTD	0.68	29.68	3.83	44.83	-0.02	14.5	0.06	18.51	-0.27	7.73	-0.25	9.12	-0.12	9.42	-0.01	9.94	-0.03	9.02	-0.33	7.31	0.29	12.31	-0.64	5.02	-0.53	5.32	-0.32	7.08	-0.97	2.88	-0.26	8.43	-0.95	3.4	0.83	12.36	0.3	9.71	-0.35	3.52	-0.93	10.78
BTF3	-0.13	3.43	1.66	4.34	-0.49	1.72	-0.22	2.66	-0.51	1.18	0.75	2.59	0.16	1.93	0.35	2.16	0.56	1.84	0.41	1.78	0.64	2.26	-0.94	0.84	-1.12	0.65	-0.47	1.24	-1.13	0.68	-0.68	1.19	-0.82	1	-1.11	0.6	-0.85	0.78	2.49	2.46	1.47	4.46
BTF3L4	-0.16	15.98	1.83	20.58	3.14	26.41	-0.95	8.56	1.21	11.67	-0.02	8.61	-0.06	7.83	0	7.73	-0.78	4.57	-1.06	3.78	-0.14	7.6	-0.48	5.54	-0.8	4.24	-0.51	5.6	-0.21	6.14	-0.45	6.41	0.1	7.86	-0.66	4.39	-0.68	4.35	0.13	9.15	0.55	11.15
BTG1	-0.47	12.15	2.06	25.58	0.31	13.32	0.22	15.42	-0.46	5.47	-0.32	7.2	-1	3.01	-0.48	5.8	-0.24	6.31	-0.71	3.98	-0.28	6.83	-0.01	7.24	-0.62	4.12	-0.56	4.81	0.94	11.09	-1.37	0.9	1.02	12.85	0.04	6.43	2.83	17.76	-0.81	6.69	-0.11	4.83
BTG2	-0.27	10.2	0.61	14.85	-0.09	8.86	-0.15	9.95	0.4	8.71	0.96	14.13	0.66	10.87	-0.17	5.88	-0.39	4.05	-0.61	2.74	-0.23	5.46	-0.69	2.38	-0.72	2.03	-0.47	3.73	-1.02	0.28	-0.27	5.24	-1	0.47	-0.77	1.57	-0.75	1.74	3.03	16.55	1.94	26.77
BTG3	-1.26	1.41	0.94	10.26	2.32	14.66	-0.36	5.58	-0.92	1.5	0.04	4.87	0.22	5.01	-0.4	3.17	-0.2	3.29	-1.19	0.72	-0.47	3.07	-0.45	2.66	-0.65	1.98	-0.52	2.52	0.07	3.75	-0.27	3.47	0.21	4.52	-0.46	2.33	-0.35	2.6	2.59	6.34	1.11	12.64
BTG4	-0.23	0.06	0.14	0.09	-0.48	0	3.28	0.75	-0.25	0.02	0.14	0.06	-0.26	0.02	-0.48	0	-0.1	0.02	-0.26	0.02	-0.48	0	-0.37	0.01	-0.34	0.01	-0.42	0.01	-0.42	0.01	-0.34	0.02	-0.48	0	-0.48	0	-0.29	0.02	2.61	0	-0.48	0.37
BTK	-0.4	0.1	-0.32	0.45	1.77	12.07	-0.31	0.72	1.55	7.27	-0.35	0.31	-0.4	0.05	-0.38	0.15	-0.37	0.14	-0.34	0.2	-0.34	0.27	-0.4	0.04	-0.4	0.02	-0.38	0.1	-0.41	0.02	-0.41	0	-0.41	0	3.45	11.06	-0.36	0.15	-0.36	0	-0.41	0.37
BTLA	-0.23	0.44	-0.04	0.47	0.91	0.86	1.57	1.88	0.04	0.27	-0.2	0.23	-0.4	0.1	-0.43	0.11	-0.32	0.14	-0.29	0.15	-0.3	0.15	-0.49	0.06	-0.47	0.05	-0.32	0.13	-0.52	0.04	-0.57	0.02	-0.61	0	-0.32	0.11	3.74	1.58	-0.16	0	-0.61	0.37
BTN1A1	0.88	0.36	-0.98	0.02	-1.09	0	1.75	0.4	-0.25	0.06	-0.2	0.08	1.31	0.18	-0.7	0.02	-0.79	0.02	-0.58	0.04	-0.21	0.1	-0.33	0.05	-0.87	0.01	-0.41	0.04	-0.35	0.05	1.02	0.17	0.95	0.12	-0.02	0.07	-0.52	0.03	-1.09	0.35	2.47	0
BTN2A1	-1.32	4.67	-0.64	5.64	2.81	16.93	-1.12	4.72	1.72	8.73	0.17	6.21	-0.42	4.27	0.48	6.21	-0.97	2.61	-1.46	1.52	-0.13	5.06	0.12	4.9	0.35	4.93	0.73	6.22	-0.1	4.24	-0.25	4.78	-0.33	3.99	0.08	3.99	1.04	5.99	-0.46	3.87	-0.29	5.58
BTN2A2	-0.84	0.32	-0.54	0.83	1.56	5.17	-0.78	0.52	1.25	2.88	0.35	1.97	-0.46	0.71	0.18	1.48	-0.67	0.37	-0.75	0.24	-0.05	1.31	-0.68	0.36	0.23	1.35	0.64	2.01	-0.74	0.26	-0.17	1.11	-0.79	0.23	3.22	4.3	0.04	1.07	-0.35	0.35	-0.66	1.49
BTN3A1	-0.72	0.5	-0.34	3.53	0.03	6.27	-0.66	0.9	0.21	4.85	0.2	5.5	-0.3	2.47	0.22	4.89	-0.38	1.84	-0.62	0.7	-0.2	3.22	-0.61	0.69	0.45	5.23	0.85	7.45	-0.61	0.72	-0.19	3.17	-0.6	0.94	0.41	4.68	3.92	18.53	-0.45	0.7	-0.6	2.97
BTN3A2	-0.79	0.14	-0.44	2.14	0.45	6.11	-0.69	0.84	0	2.58	0.32	4.27	-0.35	1.61	0.2	3.35	-0.53	0.86	-0.71	0.33	0.04	3.01	-0.67	0.42	0.6	3.89	1.09	5.68	-0.69	0.41	-0.41	1.44	-0.68	0.41	0.61	3.58	3.67	11.55	-0.54	1.06	-0.47	1.49
BTN3A3	-1	0.08	-0.38	1.33	0.7	3.45	-0.84	0.52	0.58	2.05	0.28	1.91	-0.14	1.22	0.55	2.09	-0.6	0.49	-0.86	0.2	0.04	1.6	-0.77	0.31	1.09	2.35	2.02	3.68	-0.85	0.21	-0.04	1.36	-0.87	0.18	-0.49	0.56	2.67	3.87	-0.03	0	-1.03	1.86
BTNL2	-0.52	0.03	-0.21	0.08	-0.66	0	-0.42	0.06	-0.36	0.03	1.34	0.23	0.2	0.08	-0.66	0	1.57	0.19	-0.24	0.04	-0.15	0.06	-0.48	0.02	-0.31	0.03	-0.41	0.03	-0.35	0.03	0.61	0.13	-0.66	0	-0.46	0.02	-0.6	0.01	3.42	0	-0.66	0.37
BTNL3	-0.31	0.15	0.05	0.34	-0.01	0.24	-0.38	0.06	-0.42	0.02	0.05	0.25	-0.39	0.04	-0.02	0.2	-0.38	0.05	-0.31	0.06	-0.34	0.06	-0.34	0.06	3.8	1.33	1.83	0.78	-0.41	0.02	-0.43	0.02	-0.47	0	-0.23	0.07	-0.33	0.04	-0.47	0	-0.47	0
BTNL8	-0.48	0.25	-0.01	1.26	-0.31	0.55	-0.33	0.58	-0.49	0.11	-0.26	0.51	-0.52	0.06	-0.09	0.79	-0.43	0.19	-0.39	0.26	0.33	1.33	-0.51	0.07	3.38	4.88	1.89	3.32	-0.52	0.06	-0.52	0.04	-0.56	0	-0.44	0.13	-0.46	0.13	1.29	0	-0.56	3.72
BTNL9	-0.46	1.65	0.14	17.44	-0.28	6.5	-0.37	4.4	-0.48	0.47	-0.23	6.09	-0.47	0.6	0.52	19.83	-0.37	2.7	-0.29	3.98	-0.22	5.89	-0.44	1.14	3.59	59.75	2.05	40	-0.47	0.66	-0.47	0.61	-0.45	1	-0.4	1.79	-0.42	1.49	0.01	0.35	-0.48	12.64
BTRC	2.4	63.59	0.73	39.94	0.34	35.34	1.86	48.92	-0.76	16	0.37	28.29	-0.13	22.17	-0.39	19.7	-0.83	14.59	0.54	24.73	-0.07	23.26	-0.23	19.07	-1.04	11.91	-0.68	15.88	-0.39	17.06	0.42	27.52	-0.17	20.36	-1.17	10.41	-1.36	9.1	1.5	14.79	-0.93	40.89
BUB1	-0.22	0.3	-0.23	0.08	4.36	28.37	-0.14	0.93	-0.2	0.18	-0.2	0.2	-0.24	0.04	-0.23	0.07	-0.22	0.12	-0.23	0.07	-0.23	0.06	-0.23	0.04	-0.23	0.04	-0.23	0.05	-0.23	0.05	-0.24	0.02	-0.23	0.06	-0.2	0.16	-0.19	0.18	-0.2	0	-0.24	0.37
BUB1B	-0.21	0.56	-0.22	0.24	4.36	50.55	-0.2	0.58	-0.17	0.63	-0.21	0.26	-0.23	0.06	-0.22	0.11	-0.23	0.07	-0.22	0.15	-0.22	0.14	-0.23	0.04	-0.23	0.06	-0.22	0.09	-0.23	0.04	-0.22	0.17	-0.23	0.06	-0.22	0.16	-0.19	0.35	-0.21	0	-0.24	0.37
BUB3	-0.47	5.68	0.08	5.71	3.71	17.08	-0.37	5.12	0.06	3.53	0.24	4.79	-0.02	3.59	0.06	3.7	-0.45	2.21	-0.98	1.1	0.31	4.46	-0.66	1.86	-0.35	2.26	-0.06	3.16	-0.7	1.66	-0.08	3.45	-0.57	2.17	-0.49	1.86	1.56	5.64	-0.15	1.76	-0.67	3.72
BUD13	-0.02	5.89	0.83	5.26	3.91	9.87	-0.79	3.21	0.08	2.55	-0.02	2.87	-0.43	2.12	0.29	2.84	-0.23	2	-1.14	1.23	0.08	2.64	-0.23	2.01	-0.33	1.78	-0.16	2.12	-0.36	1.83	-0.44	2.15	-0.22	2.23	-0.59	1.48	-0.4	1.63	0.66	1.76	-0.5	4.46
BUD31	-0.62	1.87	0.3	1.84	1.57	2.66	-0.46	1.68	-0.28	0.94	0.89	1.9	-0.08	1.14	-0.1	1.04	-0.37	0.89	-0.83	0.68	0.79	1.58	-0.61	0.71	-0.33	0.78	0.46	1.24	-0.66	0.65	-0.81	0.73	-0.2	0.88	-1.16	0.38	-0.23	0.78	3.31	0.7	-0.59	3.35
BVES	3.33	24.76	-0.24	1.3	-0.33	0.78	2.11	14.87	-0.46	0.08	-0.41	0.32	-0.44	0.2	-0.44	0.18	-0.13	1.19	1.27	5.43	-0.41	0.27	0.04	1.65	-0.45	0.12	-0.44	0.16	-0.32	0.5	-0.47	0.08	-0.35	0.53	-0.47	0.07	-0.48	0.01	-0.41	0	-0.49	0.37
BYSL	-0.89	0.75	0.49	1.3	-0.24	0.78	-0.99	0.69	-0.21	0.55	1.3	1.09	0.3	0.73	0.65	0.84	-0.19	0.56	-0.78	0.35	0.05	0.64	-0.81	0.33	0.26	0.58	1.11	0.84	-0.23	0.48	-0.36	0.54	0.76	0.82	0.55	0.63	2.51	1.1	-1.33	0	-1.98	0.37
BZW1	-1.01	4.74	1.01	9.47	1.13	8.86	-0.73	4.74	-0.28	3.4	0.65	6.04	0.69	5.7	0.52	5.07	-0.52	2.7	-1.35	1.27	0.16	4.69	-0.86	2.08	-0.33	2.83	-0.12	3.58	-0.81	2.1	-0.55	3.07	-0.73	2.41	-0.71	2.08	-0.12	3.05	3.01	4.93	0.95	12.27
BZW2	3.05	53.82	0.66	18.42	-0.1	9.17	1.98	35.9	-0.63	1.48	-0.35	4.61	-0.22	5.61	-0.35	4.23	-0.45	2.87	1.45	17.86	-0.25	5.31	-0.66	1.09	-0.5	2.22	-0.29	4.49	-0.68	0.83	-0.68	0.92	-0.63	1.41	-0.7	0.65	-0.71	0.52	0.34	4.23	-0.29	11.52
C10orf105	-0.65	0.07	0.96	0.85	-0.09	0.24	-0.43	0.2	0.26	0.27	0.84	0.54	-0.57	0.06	-0.08	0.24	-0.58	0.05	-0.67	0.04	-0.33	0.14	-0.7	0.02	1.84	0.64	2.92	1.01	-0.71	0.01	-0.66	0.04	-0.76	0	-0.63	0.02	-0.41	0.07	1.2	0	-0.76	0.74
C10orf120	-0.25	0	-0.25	0	-0.25	0	0.03	0.06	-0.25	0	-0.25	0	-0.24	0	-0.25	0	0.18	0.02	-0.25	0	-0.25	0	-0.25	0	-0.25	0	-0.25	0	-0.25	0	-0.25	0	-0.25	0	-0.25	0	-0.25	0	4.34	0	-0.25	0.37
C10orf25	-0.05	0.46	1.38	0.66	0.06	0.39	0.22	0.43	0.83	0.3	-0.84	0.06	1.17	0.4	-0.5	0.09	2.94	0.58	-0.02	0.18	-0.44	0.12	1	0.3	-0.78	0.05	-0.49	0.1	-0.16	0.14	-0.8	0.06	0.18	0.18	-0.6	0.09	-0.8	0.05	-1.15	0	-1.15	0
C10orf53	-0.25	0.03	-0.33	0.02	-0.4	0	2.24	0.55	-0.32	0.01	-0.05	0.05	-0.32	0.01	-0.4	0	-0.15	0.02	-0.27	0.02	-0.4	0	-0.3	0.01	-0.38	0	-0.24	0.02	-0.38	0	-0.1	0.04	-0.4	0	-0.4	0	-0.35	0.01	-0.4	0.35	3.6	0
C10orf55	-0.68	0.09	-0.74	0.06	2.06	0.78	-0.29	0.17	1.25	0.35	-0.58	0.06	0.27	0.19	-0.67	0.04	-0.7	0.02	-0.69	0.04	-0.75	0.04	-0.75	0.03	0.19	0.15	0	0.13	-0.67	0.04	-0.62	0.06	-0.61	0.06	0.75	0.22	-0.67	0.03	1.61	0.35	2.3	0.37
C10orf67	0.96	1.69	-0.18	0.3	-0.4	0.16	3.68	3.27	-0.29	0.14	-0.11	0.25	-0.43	0.09	-0.57	0.04	1.09	0.75	-0.27	0.17	-0.32	0.15	-0.42	0.09	-0.54	0.04	-0.5	0.06	-0.45	0.08	-0.49	0.08	-0.5	0.06	-0.42	0.09	-0.29	0.12	1.1	0	-0.65	1.12
C10orf71	3.49	39.07	-0.3	0.79	-0.38	0.16	1.76	21.12	-0.4	0.01	-0.38	0.08	-0.4	0.01	-0.39	0.04	-0.32	0.42	1.46	9.71	-0.38	0.12	-0.38	0.08	-0.4	0	-0.4	0.01	-0.4	0	-0.39	0.04	-0.4	0	-0.39	0.04	-0.39	0.01	-0.25	0	-0.4	0.74
C10orf82	-0.28	0.01	-0.11	0.06	-0.3	0	-0.27	0.03	-0.27	0.01	-0.13	0.03	-0.16	0.03	-0.18	0.02	4.34	0.89	-0.3	0	-0.13	0.04	-0.24	0.01	-0.26	0.01	-0.26	0.01	-0.1	0.03	-0.3	0	0.08	0.06	-0.3	0	-0.26	0.01	-0.3	0	-0.3	0
C10orf88	0.57	9.07	1.08	6.8	2.78	8.86	0.21	6.65	0.14	3.34	0.22	4.01	0.35	3.78	0.31	3.66	-0.57	2.49	-0.9	2.2	-0.13	3.36	-0.69	2.42	-1.16	1.87	-0.3	2.86	-0.55	2.45	0.68	4.15	0.59	3.58	-0.57	2.19	-0.01	2.64	-2.41	3.17	0.38	1.49
C10orf90	-0.28	0.87	0.16	1.56	-0.13	0.78	0.01	1.42	-0.35	0.26	-0.23	0.48	0.43	1.35	-0.35	0.24	4.2	5.41	-0.4	0.2	-0.12	0.58	-0.43	0.15	-0.39	0.17	-0.34	0.27	-0.43	0.15	0.46	1.44	-0.36	0.23	-0.12	0.43	-0.41	0.15	-0.38	0	-0.54	0.37
C10orf91	-0.3	0	-0.08	0.02	-0.33	0	4.13	0.17	0.17	0.01	-0.33	0	-0.28	0	-0.33	0	-0.33	0	-0.33	0	-0.33	0	-0.33	0	-0.26	0	-0.12	0.01	-0.33	0	-0.33	0	-0.33	0	-0.33	0	1.08	0.03	-0.33	0	-0.33	0
C10orf95	-0.05	0.23	-0.07	0.15	0.84	0.31	0.16	0.23	0.17	0.13	-0.21	0.09	-0.3	0.08	0.29	0.13	-0.9	0	-0.05	0.09	1.19	0.27	-0.78	0.01	-0.44	0.05	0.22	0.14	-0.77	0.01	-0.1	0.1	-0.41	0.06	-0.62	0.02	3.63	0.41	-0.9	0	-0.9	0
C10orf99	-0.11	0.03	0.4	0.04	-0.61	0	3.65	0.2	-0.02	0.02	0.06	0.02	-0.29	0.01	0.08	0.02	-0.61	0	-0.61	0	0.9	0.04	-0.61	0	-0.36	0.01	-0.28	0.01	-0.55	0	0.01	0.02	1.43	0.06	-0.61	0	-0.61	0	-0.61	0	-0.61	0
C11orf1	1.24	1.49	2.05	1.26	-0.27	0.24	3.04	2.11	-0.38	0.17	-0.17	0.26	0.03	0.3	-0.22	0.2	-0.7	0.09	0.79	0.53	-0.19	0.25	0.02	0.25	-0.62	0.09	-0.46	0.14	-0.47	0.12	-0.62	0.1	-0.26	0.18	-0.58	0.09	-0.33	0.15	-0.96	0	-0.96	0
C11orf16	-0.3	0.26	-0.18	0.23	0.12	0.24	-0.71	0.14	0.6	0.22	0.59	0.26	0.38	0.21	-1.13	0	-0.67	0.07	-0.76	0.06	0.28	0.21	-0.26	0.12	-0.4	0.08	0.28	0.17	-0.1	0.13	0.63	0.27	0.72	0.23	3.5	0.45	-0.35	0.08	-1.13	0	-1.13	0
C11orf21	1.81	2.94	-0.41	0.17	0.27	0.55	0.58	1.16	0.3	0.42	-0.49	0.08	-0.62	0	-0.62	0	-0.62	0	0.99	0.72	-0.55	0.04	-0.6	0.01	-0.6	0.01	-0.61	0.01	-0.61	0	-0.62	0	-0.54	0.06	0.33	0.38	3.28	1.54	-0.04	0	-0.62	0.37
C11orf24	0.91	3.07	0.69	1.95	0.77	1.8	0.35	1.82	0.02	0.86	-0.57	0.69	1.02	1.41	-0.45	0.66	1.3	1.37	-0.48	0.62	-0.76	0.52	-0.7	0.5	-0.64	0.47	-0.3	0.66	-1.07	0.32	2.84	2.23	-0.86	0.41	0.65	0.92	-0.97	0.32	-0.67	0.35	-1.08	1.12
C11orf40	-0.23	0.01	0.24	0.02	-0.83	0	1.93	0.03	-0.31	0.01	-0.83	0	-0.33	0.01	1.02	0.02	-0.83	0	1.34	0.02	2.29	0.04	-0.83	0	-0.39	0	0.64	0.02	-0.71	0	1.15	0.02	-0.83	0	-0.83	0	-0.05	0.01	-0.83	0	-0.83	0
C11orf42	-0.64	0.52	-1.07	0.32	1.05	0.71	1.23	0.78	-1.02	0.16	1.92	0.6	-0.04	0.3	-0.63	0.22	-0.22	0.26	-2.06	0.02	0.89	0.41	-0.05	0.25	0.7	0.33	1.63	0.5	-0.48	0.2	-0.56	0.23	0.21	0.29	-0.38	0.18	-0.66	0.17	-0.71	0.35	0.9	0.37
C11orf44	0.27	1.13	0.28	0.79	-0.51	0	2.52	3.1	-0.46	0.04	-0.44	0.05	0.06	0.4	-0.46	0.02	-0.43	0.05	-0.15	0.2	-0.28	0.17	-0.45	0.04	-0.49	0.01	-0.49	0.01	-0.48	0.01	-0.47	0.02	-0.51	0	-0.47	0.02	-0.51	0	3.23	0.35	0.25	3.35
C11orf45	0.93	0.93	-0.47	0.08	2.18	1.02	-0.04	0.29	3.05	0.85	-0.53	0.03	-0.61	0.01	-0.66	0	-0.53	0.02	0.6	0.24	-0.41	0.06	-0.6	0.02	-0.59	0.01	-0.58	0.02	-0.66	0	-0.66	0	-0.28	0.06	0.64	0.25	-0.3	0.07	0.17	0	-0.66	0.37
C11orf49	-0.12	33.62	-0.39	22.99	0.04	25.24	0.56	32.43	-1.26	10.46	0.76	23.89	1.19	24.51	0.36	19.5	-0.27	14.77	-1.49	8.92	0.13	19.4	-0.35	14.29	-1.68	7.08	-1.09	10.9	-0.63	12.39	1.65	27.31	-0.39	14.79	1.02	18.28	-0.64	11.38	2.1	19.01	0.5	34.94
C11orf52	0.47	1.92	1.71	2.31	-0.73	0.16	2.78	3.82	-0.79	0.03	-0.43	0.28	0.06	0.56	-0.78	0.04	1.97	1.54	0.13	0.5	-0.6	0.14	0.32	0.63	-0.81	0.02	-0.72	0.06	-0.11	0.38	-0.02	0.48	-0.23	0.29	-0.51	0.18	-0.8	0.02	-0.84	0.35	-0.09	0
C11orf53	-0.08	0.12	-0.2	0.08	-0.51	0	0.85	0.26	-0.23	0.03	0.08	0.08	-0.2	0.04	-0.02	0.07	-0.51	0	-0.51	0	0	0.08	-0.46	0.01	-0.35	0.02	-0.36	0.02	-0.33	0.02	-0.39	0.02	0.04	0.06	-0.23	0.02	-0.24	0.02	4.16	0	-0.51	0.74
C11orf54	2.92	31.13	1.63	17.8	-0.06	10.42	1.25	19.09	-0.56	5.69	0.32	9.46	0.23	8.36	-0.87	4.91	0.33	7.48	0.22	7.51	-0.46	6.58	-0.39	5.78	-1.43	2.88	-1.03	4.22	-0.78	4.55	0.34	8.71	-0.22	6.63	-0.71	4.43	-0.97	3.82	0.39	6.69	-0.14	10.41
C11orf58	0.46	38.27	0.73	30.79	0.16	25.78	1.19	35.64	-0.66	13.49	-0.17	18.35	1.88	26.56	-0.35	15.49	-0.4	13.49	-1.11	10.57	-0.17	17.45	-0.17	14.92	-1.36	8.48	-0.87	11.97	-0.63	12.23	2.36	29.35	-0.26	15.73	-1.03	9.45	-0.98	9.83	1.27	16.55	0.11	29.37
C11orf65	1.37	17.88	0.57	9.32	0.97	10.82	1.37	14.32	0.27	5.64	-0.58	4.41	0.47	6.36	-1.09	2.69	0.43	5.45	-0.51	3.71	-0.57	4.19	-0.53	3.48	-1.45	1.61	-1.21	2.29	-0.43	3.62	-0.42	4.38	-0.53	3.81	0.47	4.93	2.63	8.62	-0.5	3.17	-0.72	5.58
C11orf68	0.71	1.06	0.01	0.36	-0.21	0.24	-0.12	0.4	-0.07	0.22	-0.07	0.28	-0.03	0.23	-0.63	0.09	-0.23	0.21	0.65	0.37	-0.43	0.15	-0.31	0.13	-0.57	0.07	-0.61	0.06	-0.57	0.08	0.03	0.23	0.23	0.41	-0.56	0.07	-0.37	0.1	-0.87	1.06	4	0
C11orf71	1.02	1.99	0.41	1.03	1.31	1.25	3.05	2.69	0.15	0.57	0.59	0.76	-0.19	0.5	-1.02	0.29	-0.33	0.42	-0.35	0.4	0.64	0.69	-0.95	0.25	-0.73	0.29	-0.56	0.38	-0.94	0.23	-0.45	0.44	-0.94	0.35	-0.65	0.31	-1.04	0.18	0.44	0.7	0.55	0.74
C11orf74	1.48	8.69	1.43	5.53	0.64	3.76	2.31	8.56	-0.77	1.27	0.53	3.08	0.38	2.57	-0.23	1.92	0.41	2.26	-0.01	1.91	0.77	3.2	-0.24	1.71	-0.67	1.21	-0.21	1.84	-0.79	1.13	0.25	2.44	-0.91	1.12	-1.21	0.67	-1.79	0.12	-0.2	0.7	-1.19	2.23
C11orf80	-1	4.84	-0.17	10.94	1.54	23.28	-0.53	8.65	-0.8	3.24	-0.43	6.01	2.68	22.67	-0.19	7.05	0.19	8.41	-0.96	2.07	-0.19	7.37	-0.43	5.06	-0.74	3.15	-0.55	4.49	-0.69	3.51	1.92	19.39	-0.74	3.76	-0.42	4.48	0.4	8.54	1.11	7.04	0.02	17.1
C11orf86	-0.22	0	4.36	0.02	-0.22	0	-0.22	0	-0.22	0	-0.22	0	-0.22	0	-0.22	0	-0.22	0	-0.22	0	-0.22	0	-0.22	0	-0.22	0	-0.22	0	-0.22	0	-0.22	0	-0.22	0	-0.22	0	-0.22	0	-0.22	0	-0.22	0
C11orf87	-0.07	0.02	-0.37	0	-0.37	0	1.85	0.12	-0.37	0	-0.37	0	0.01	0.01	-0.37	0	-0.37	0	-0.37	0	-0.37	0	-0.37	0	-0.3	0	-0.1	0.01	-0.28	0	3.82	0.12	-0.37	0	-0.37	0	-0.16	0.01	-0.37	0	-0.37	0
C11orf88	-0.27	0.02	0.93	0.06	-0.46	0	4.01	0.32	-0.3	0.01	0.87	0.06	-0.13	0.01	-0.46	0	-0.46	0	0.04	0.02	-0.46	0	-0.2	0.01	-0.21	0.01	-0.25	0.01	-0.33	0	-0.04	0.02	-0.46	0	-0.46	0	-0.46	0	-0.46	0	-0.46	0
C11orf91	-0.75	0.21	-0.48	0.45	-0.53	0.39	0.21	1.45	-0.83	0.03	1.63	2.02	-0.65	0.18	0.84	1.28	-0.48	0.23	-0.63	0.15	0.7	1.2	-0.75	0.08	1.91	1.57	2.59	2.18	-0.53	0.21	-0.68	0.13	-0.32	0.47	-0.64	0.13	-0.85	0.02	0.54	0.35	-0.31	1.12
C11orf94	-0.34	0	-0.43	0	-0.43	0	-0.43	0	-0.12	0	-0.43	0	-0.22	0	-0.43	0	3.61	0.02	-0.43	0	1.41	0.02	-0.43	0	-0.01	0	-0.43	0	-0.29	0	-0.43	0	-0.43	0	-0.43	0	1.54	0.01	-0.43	0	-0.43	0
C11orf95	-0.68	1.03	1.96	2.18	-0.96	0.47	-0.67	0.81	-1.37	0.16	0.49	0.97	1	1.05	-0.48	0.48	-0.15	0.56	-0.86	0.31	0.43	0.87	0.03	0.61	-0.18	0.51	0.62	0.86	1.11	0.94	-0.25	0.58	0.94	1	-0.79	0.29	-1.41	0.11	-0.82	1.06	2.04	0.37
C12orf10	1.06	1.15	0.84	0.66	2.63	0.94	0.42	0.67	0.02	0.32	1.22	0.6	0.12	0.37	0.5	0.42	-0.42	0.28	-0.25	0.26	0.91	0.46	-0.14	0.25	-0.7	0.17	-0.42	0.23	-0.24	0.25	-0.98	0.19	-0.1	0.35	-0.73	0.18	-0.59	0.18	-0.98	0	-2.17	0.37
C12orf29	0.28	4.05	1.03	3.35	2.72	4.31	0.06	3.21	-1.2	0.86	1.17	2.54	0.7	2.05	0.16	1.74	0.6	1.82	-1.27	0.84	0.44	1.95	-0.22	1.29	-0.61	1.02	-0.17	1.35	-0.51	1.12	0.07	1.65	0.41	1.76	-1.51	0.56	-0.13	1.21	-0.38	0.7	-1.63	1.86
C12orf4	0.23	14.83	0.7	11.56	3.7	20.45	-0.02	11.17	0.94	7.86	0.4	7.92	-0.27	5.54	0.23	6.54	-0.67	3.91	-1.07	3.3	0.48	7.47	-0.5	4.37	-0.55	3.99	-0.08	5.42	-0.69	3.87	-0.33	5.43	-0.21	5.22	-0.94	3	-0.42	4	-0.67	5.28	-0.26	5.58
C12orf40	1.29	16.5	0.32	7.48	0.6	8.23	1.67	14.49	-0.32	3.15	-0.55	2.94	1.44	8.08	-0.92	1.65	-0.45	2.73	-0.36	2.77	-0.62	2.51	-0.5	2.44	-0.81	1.58	-0.8	1.79	-0.61	2.07	0.05	4.47	-0.56	2.58	-0.67	1.81	-0.49	2.21	-0.54	10.21	2.8	2.97
C12orf42	-0.22	1.58	-0.34	0.73	0.37	2.27	-0.04	1.97	0.54	1.76	-0.27	0.59	-0.47	0.21	-0.29	0.51	-0.36	0.37	-0.4	0.31	1.49	3.73	-0.51	0.12	-0.51	0.11	-0.49	0.16	-0.54	0.08	-0.54	0.08	-0.59	0	-0.26	0.43	3.82	6.03	0.05	0.35	-0.44	1.12
C12orf43	0.03	2.01	1.19	1.82	1.5	2.12	0.35	1.68	-0.08	0.77	0.35	1.05	0.47	0.99	0.9	1.06	0.03	0.72	-1.17	0.42	1.7	1.43	-0.49	0.61	-0.32	0.62	0.33	0.84	-0.32	0.63	0.39	0.94	-0.66	0.65	0.02	0.65	-0.11	0.64	-1.26	0	-2.84	0.74
C12orf45	-0.08	8.14	1.73	9.79	2.01	10.42	1.81	10.91	1.32	5.53	-0.58	2.94	0.42	4.41	-0.51	2.71	-0.34	2.7	-0.83	1.98	-0.72	2.43	-0.64	2.26	-1.36	1.08	-1	1.77	0.34	3.62	0	3.69	0.78	4.99	-1.07	1.39	-0.73	1.85	-0.44	3.52	-0.09	3.72
C12orf49	-0.19	3.86	-0.31	2.42	2.61	5.17	0.29	3.59	0.33	1.93	0.96	2.67	0.14	1.89	1.71	2.71	-0.1	1.56	-1.28	0.9	0.62	2.3	-1.22	0.93	-0.12	1.4	-0.21	1.51	-1.24	0.85	-0.65	1.36	-1.26	0.94	-0.7	1.03	0.14	1.48	1.01	1.41	-0.54	3.35
C12orf50	-0.05	0.18	0.07	0.11	-0.28	0.08	2.68	0.61	-0.27	0.05	-0.12	0.06	-0.2	0.06	-0.27	0.04	0.02	0.07	-0.36	0.04	-0.53	0.02	-0.42	0.03	-0.45	0.03	-0.05	0.07	-0.29	0.04	-0.74	0	-0.02	0.06	-0.46	0.02	-0.67	0.01	3.15	0	-0.74	0.37
C12orf54	-0.51	0.09	0.03	0.19	-0.48	0.08	0.21	0.29	-0.39	0.05	0.75	0.29	0.47	0.2	-0.63	0.02	0.11	0.12	-0.5	0.04	-0.01	0.12	-0.06	0.09	-0.48	0.03	-0.28	0.07	-0.3	0.06	3.99	0.75	0.29	0.18	-0.1	0.07	-0.58	0.02	-0.76	0	-0.76	0
C12orf56	2.15	3.64	1.54	1.88	0	0.78	2.15	3.07	-0.38	0.4	0.35	0.83	-0.33	0.45	-0.49	0.37	0.25	0.61	-0.19	0.44	-0.14	0.5	-0.88	0.17	-0.8	0.18	-0.54	0.3	-0.95	0.13	-0.33	0.46	-1.02	0.12	-0.83	0.16	-0.5	0.28	1.59	0.35	-0.64	1.86
C12orf57	-0.63	0.12	0.05	0.77	-0.5	0.24	-0.14	0.78	-0.63	0.06	0.11	0.6	0.06	0.58	-0.34	0.29	-0.25	0.33	-0.13	0.35	-0.05	0.48	-0.36	0.23	-0.5	0.12	-0.47	0.18	-0.48	0.15	-0.23	0.36	-0.42	0.18	-0.63	0.04	-0.29	0.22	2.51	2.11	3.3	2.23
C12orf60	0.66	10.87	-0.14	4.45	-0.7	2.12	0.76	9.46	-1.12	0.25	2.39	10.33	1.6	7.48	-0.16	2.8	-0.25	2.26	-0.29	2.2	0.58	4.98	-0.83	0.94	-0.75	1.09	-0.66	1.44	-0.75	1.1	1.08	6.33	-0.74	1.29	-0.93	0.65	-1.07	0.31	-0.26	6.34	1.55	2.97
C12orf65	1.69	11.92	0.02	5.15	2.03	8.54	2.14	10.44	-1.11	2.03	-0.03	3.67	0	3.44	-0.62	2.67	-0.25	2.84	-0.24	2.9	0.6	4.25	-0.58	2.4	-1.11	1.75	-0.79	2.31	-0.74	2.17	-0.68	2.65	-0.65	2.58	-0.17	2.37	1.37	3.99	0.02	2.11	-0.9	4.09
C12orf66	0.02	1.95	1.67	2.2	0.39	1.33	1.18	2.37	0.43	0.93	0.47	1.11	0.33	0.94	-0.35	0.75	-0.68	0.49	-0.92	0.4	0.38	0.97	-1.22	0.3	-0.96	0.35	-0.32	0.61	-1.25	0.28	-0.8	0.52	-1.4	0.29	-0.65	0.45	0.47	0.74	2.37	1.06	0.82	1.49
C12orf71	-0.08	0.02	1.8	0.04	-0.77	0	2.26	0.09	-0.08	0.01	-0.77	0	0.2	0.01	1.24	0.02	-0.77	0	-0.77	0	1.7	0.04	-0.77	0	-0.23	0.01	-0.47	0.01	-0.56	0	-0.77	0	-0.77	0	1.12	0.02	0	0.01	-0.77	0	-0.77	0
C12orf73	1.19	11.61	1.29	7.65	0.38	6.19	2.76	12.35	-1	2.76	0.09	4.56	0.14	4.15	-0.21	3.57	0.3	3.73	-0.58	2.97	0.42	4.42	-0.53	3	-1.01	2.39	-0.49	3.16	-0.59	2.82	0.5	4.63	0.63	4.28	-0.8	2.35	-1.31	2.03	0.4	2.11	-1.57	5.58
C12orf74	-0.01	1.13	0.07	0.85	-0.47	0.16	4.06	5.5	-0.35	0.19	-0.02	0.49	0.17	0.59	-0.3	0.24	-0.32	0.21	-0.41	0.15	-0.07	0.44	-0.34	0.17	-0.45	0.11	-0.41	0.15	-0.4	0.14	1.11	1.32	-0.39	0.18	-0.33	0.18	-0.49	0.08	-0.07	0	-0.62	0.37
C12orf75	-0.44	1.18	-0.37	0.98	-0.16	1.8	0.17	3.91	-0.41	0.54	0.09	2.02	-0.38	0.66	-0.29	0.88	-0.41	0.54	-0.5	0.35	-0.06	1.7	1.04	3.95	-0.5	0.27	-0.45	0.43	-0.49	0.3	-0.25	1.04	-0.54	0.23	-0.39	0.49	3.85	9.42	1.12	0	-0.62	5.95
C12orf76	-0.13	7.33	-0.2	4.7	2.38	13.95	-0.34	5	0.77	5.27	-0.16	3.42	-0.12	3.3	-0.33	2.58	3.24	10.34	-0.7	1.52	0.03	3.78	-0.44	2.22	-0.61	1.61	-0.48	2.13	-0.52	1.89	-0.15	3.19	-0.43	2.41	-0.48	1.79	0.06	2.87	-0.78	1.76	-0.6	2.23
C12orf77	-0.11	0.03	-0.36	0	-0.36	0	0.26	0.09	-0.08	0.01	-0.07	0.02	-0.03	0.02	0	0.02	-0.36	0	-0.36	0	-0.36	0	-0.24	0.01	-0.07	0.01	-0.1	0.01	-0.25	0	-0.36	0	-0.36	0	-0.36	0	-0.36	0	4.3	0	-0.36	0.37
C14orf119	1.3	6.26	1.39	4.15	2.58	5.17	0.49	3.64	0.85	2.3	0.07	2.1	-0.42	1.49	-0.39	1.41	-0.88	0.93	-0.43	1.27	-0.29	1.45	-0.9	0.96	-0.52	1.11	-0.02	1.6	-0.75	1	-0.77	1.25	-0.64	1.35	-1.27	0.58	0.06	1.43	1.48	1.06	-0.93	3.35
C14orf132	0.47	3.87	-0.5	0.83	-0.69	0.55	1.81	5.29	-1	0.03	-0.43	0.66	0.61	1.69	1.28	2.27	2.46	3.05	-0.09	0.99	1.35	2.41	-0.71	0.31	-0.83	0.16	-0.27	0.71	-0.89	0.13	0.16	1.19	-0.95	0.12	-0.79	0.18	-0.81	0.16	0.36	0.35	-0.54	1.86
C14orf177	-0.26	0.03	-0.73	0	1.82	0.08	2.06	0.06	-0.46	0.01	-0.17	0.02	-0.53	0.01	0.42	0.02	-0.73	0	-0.73	0	1.75	0.06	-0.5	0.01	-0.54	0.01	-0.5	0.01	-0.51	0	0.28	0.02	2.01	0.06	-0.73	0	-0.46	0.01	-0.73	0	-0.73	0
C14orf178	0.39	1.3	1.07	1.2	-0.38	0.39	2.34	1.91	-0.1	0.36	-0.37	0.35	0.73	0.64	-0.6	0.29	-0.02	0.4	-0.25	0.31	-0.21	0.39	0.37	0.49	-0.88	0.15	-0.67	0.26	-0.07	0.34	1.15	0.75	1.89	0.82	-0.63	0.18	-0.68	0.2	-1.55	0	-1.55	0
C14orf180	3.38	24.92	1.8	11.09	-0.42	0.08	0.72	7.06	-0.44	0.01	-0.41	0.11	-0.44	0	-0.43	0.04	-0.41	0.12	1.33	5.43	-0.43	0.02	-0.31	0.44	-0.44	0	-0.44	0	-0.44	0	-0.44	0	-0.44	0	-0.43	0.02	-0.44	0	-0.44	0	-0.44	0
C14orf28	1.52	5.31	0.77	2.56	-0.67	1.02	1.49	4.22	-0.81	0.6	-0.33	1.02	0.59	1.6	-0.5	0.86	0.3	1.28	0.17	1.12	-0.17	1.12	1.08	1.7	-1.3	0.22	-0.95	0.49	0.72	1.43	0.94	1.84	1.48	2.11	-1.09	0.36	-1.24	0.24	-0.32	0	-1.66	1.12
C14orf39	-0.23	0.69	1.57	2.86	-0.3	0.31	3.89	6.77	-0.33	0.16	-0.22	0.35	-0.22	0.29	-0.25	0.26	-0.18	0.3	-0.35	0.13	-0.21	0.35	-0.34	0.14	-0.36	0.11	-0.36	0.13	-0.35	0.13	0.52	1.06	-0.45	0.06	-0.44	0.04	-0.42	0.06	-0.49	0	-0.49	0
C14orf93	1.22	7.73	0.43	3.97	3.35	8.07	1.12	5.87	0.24	2.33	-0.22	2.16	-0.32	1.88	-1.05	1.15	0.6	2.4	-0.51	1.51	-0.57	1.68	-0.45	1.52	-1.14	0.87	-0.86	1.25	-0.1	1.75	-0.17	2.05	0.1	2.29	0.03	1.68	-0.17	1.61	-1.01	1.41	-0.52	1.12
C15orf32	0.5	0.32	-0.34	0.04	-0.61	0	4.11	0.98	-0.19	0.05	0.14	0.11	-0.17	0.06	-0.03	0.07	-0.61	0	-0.01	0.06	0.27	0.1	-0.25	0.04	-0.39	0.02	-0.34	0.03	-0.04	0.05	-0.61	0	0.44	0.12	-0.39	0.02	-0.28	0.03	-0.61	0	-0.61	0
C15orf39	-1.52	0.27	0.44	0.85	0.55	0.86	-1.11	0.38	0.51	0.55	0.41	0.65	-0.6	0.36	-0.03	0.51	0.79	0.63	-0.92	0.24	2.14	1.06	0.42	0.53	0.93	0.57	0.55	0.53	0.47	0.51	-1.5	0.12	0.19	0.53	0.54	0.52	-0.77	0.22	0.53	0	-2.02	0.37
C15orf40	0.36	9.61	2.14	8.76	2.35	8.46	-0.35	6.54	-0.63	3.2	0.42	4.78	0.77	4.68	-0.38	3.42	0.31	3.56	-1.09	2.53	0.9	4.61	-0.38	3.16	-1.1	2.41	-0.59	3.11	-0.06	3.28	0.16	4.13	-0.23	3.52	-1.21	2.11	0.76	3.6	-1.26	2.46	-0.89	3.72
C15orf41	3.06	89.18	-0.2	11.03	-0.31	6.97	2.19	64.13	-0.45	0.49	-0.4	2.53	-0.43	1.41	-0.4	2.29	-0.25	6.64	1.71	50.73	-0.4	2.28	-0.36	3.34	-0.46	0.21	-0.45	0.57	-0.46	0.24	-0.43	1.15	-0.46	0.12	-0.45	0.45	-0.47	0.03	-0.11	0	-0.47	14.5
C15orf48	-0.39	0.21	-0.27	0.23	-0.36	0.16	0.11	0.78	-0.05	0.28	-0.01	0.34	-0.32	0.14	0.28	0.46	-0.44	0.05	-0.37	0.11	-0.11	0.27	-0.38	0.08	0.22	0.37	-0.05	0.26	-0.38	0.08	-0.16	0.21	-0.35	0.12	-0.37	0.07	-0.33	0.09	4.26	0	-0.53	4.46
C15orf54	-0.23	0.05	-0.36	0.02	1.5	0.16	3.31	0.35	-0.32	0.02	-0.63	0	-0.37	0.01	0.13	0.04	-0.63	0	-0.23	0.02	1.38	0.12	1.04	0.07	-0.3	0.01	-0.63	0	-0.54	0	-0.21	0.02	-0.63	0	-0.63	0	-0.42	0.01	-0.63	0	-0.63	0
C15orf56	2.51	0.11	-0.53	0	-0.53	0	0.99	0.03	0.16	0.01	0.42	0.02	-0.26	0	-0.53	0	-0.53	0	3	0.06	-0.53	0	-0.53	0	-0.24	0	-0.53	0	-0.15	0	-0.53	0	-0.53	0	-0.53	0	-0.09	0.01	-0.53	0	-0.53	0
C15orf61	2.24	3.81	1.14	1.8	-0.2	0.78	1.31	2.46	-0.44	0.43	-0.73	0.34	1.55	1.37	-0.89	0.2	-0.13	0.56	1.04	1.05	-0.08	0.64	-0.69	0.27	-1.21	0.07	-1.02	0.16	-0.62	0.29	0.18	0.69	-0.58	0.47	-0.44	0.34	-0.69	0.25	-0.97	1.06	1.24	0.37
C15orf62	0.19	0.26	0.47	0.23	-0.43	0.08	-0.55	0.09	-0.22	0.08	-0.14	0.09	0.19	0.12	0.13	0.11	-0.38	0.05	-0.53	0.04	-0.38	0.06	-0.03	0.08	-0.2	0.07	-0.02	0.09	-0.08	0.08	-0.71	0.04	-1.02	0	0.6	0.09	0.19	0.09	-1.02	0.35	3.94	0
C16orf46	0.07	2.9	2.11	4.66	-0.36	1.1	0.49	3.18	-0.82	0.37	0.06	1.33	-0.26	0.94	0.28	1.41	-0.49	0.63	-0.55	0.57	0.66	1.93	-0.58	0.52	-0.24	0.75	-0.31	0.78	-0.6	0.5	-0.21	0.98	-0.12	0.94	-0.9	0.22	-0.81	0.29	3.25	0.35	-0.68	4.46
C16orf54	-0.41	0.01	-0.42	0	0.84	0.86	-0.39	0.03	0.06	0.2	-0.27	0.08	-0.4	0.01	-0.36	0.02	-0.35	0.02	-0.42	0	-0.42	0	-0.38	0.01	-0.39	0.01	-0.4	0.01	-0.39	0.01	-0.37	0.02	-0.42	0	1.32	0.6	3.89	1.53	0.11	0	-0.42	0.37
C16orf58	1.39	10.43	1.78	7.24	-0.01	5.02	0.86	7.58	-0.76	2.49	0.05	3.54	1.25	4.51	-0.98	2.36	-0.2	2.73	-1.06	2.28	-0.53	2.9	-0.55	2.51	-1.34	1.76	-0.51	2.59	-0.72	2.29	2.03	5.16	0	3.23	-0.77	2.06	-1.01	1.93	0.08	3.87	1	4.09
C16orf70	-0.08	8.74	0.48	7.58	3.07	14.58	-0.08	7.06	2.48	8.42	-0.22	3.98	-0.21	3.61	-0.38	3.24	-0.14	3.17	-0.86	2.17	-0.24	3.63	-0.2	3.16	-0.68	2.17	-0.6	2.54	-0.41	2.73	-0.1	3.8	-0.59	2.7	0.34	3.47	-0.58	2.19	0.13	1.41	-1.13	5.95
C16orf71	-0.22	1.02	0.58	0.83	-1.27	0.31	1.86	1.56	-0.76	0.29	0.32	0.63	0.88	0.66	-0.63	0.33	-0.17	0.4	-1.14	0.2	-0.62	0.39	-0.41	0.34	-0.86	0.23	-0.95	0.25	0.02	0.4	0.42	0.6	0.24	0.53	0.31	0.45	-0.27	0.33	-0.3	1.06	2.95	0.74
C16orf72	1.04	16.01	0.4	9.89	1.41	11.68	-0.62	9.52	1.4	7.54	0.74	7.71	-0.55	5.35	0.58	6.68	-0.31	4.94	-1.47	3.6	0.48	6.95	-0.62	4.67	0.06	5	0.51	6.03	-1.29	3.67	-0.77	5.05	-0.77	4.87	-0.56	4.1	0.71	5.44	1.59	3.17	-1.98	10.41
C16orf74	0.41	2.36	1.18	1.92	1.44	2.12	1.15	2.4	-0.36	0.57	0.04	0.86	-0.66	0.5	-0.24	0.71	1.01	1.14	-0.7	0.44	-0.66	0.56	-1.26	0.19	0.36	0.79	-0.01	0.71	-0.93	0.33	-0.79	0.46	-1.15	0.23	-1.23	0.16	1.21	1.08	2.05	0.35	-0.86	2.6
C16orf78	-0.42	0.15	-0.44	0.09	-0.86	0	0.04	0.23	-0.63	0.04	0.55	0.25	-0.14	0.11	-0.11	0.11	-0.86	0	-0.58	0.04	3.14	0.66	-0.5	0.04	0.95	0.22	1.7	0.33	-0.35	0.06	0	0.12	-0.18	0.12	-0.86	0	-0.64	0.02	1.06	0	-0.86	0.37
C16orf82	-0.22	0	-0.22	0	-0.22	0	-0.22	0	-0.22	0	-0.22	0	4.36	0	-0.22	0	-0.22	0	-0.22	0	-0.22	0	-0.22	0	-0.22	0	-0.22	0	-0.22	0	-0.22	0	-0.22	0	-0.22	0	-0.22	0	-0.22	0	-0.22	0
C16orf86	-0.23	0.71	1.1	0.75	3.02	1.18	-0.52	0.52	0.91	0.43	-0.51	0.25	0.24	0.37	-0.14	0.31	-0.71	0.21	-0.82	0.2	1.26	0.56	-0.48	0.22	-0.64	0.19	-0.13	0.27	-0.95	0.15	0.22	0.4	0.27	0.35	-1.12	0.11	-0.67	0.16	-1.07	0.35	0.95	0.37
C16orf87	1.66	11.25	0.53	5.3	2.65	9.09	0.82	7	1.36	4.35	-0.33	2.47	-0.62	1.91	0.04	2.73	-0.39	2.03	0.2	2.77	0.53	3.63	-0.78	1.46	-0.99	1.11	-0.31	2.1	-1.17	0.95	-0.15	2.55	-1.02	1.29	-0.93	1.08	-0.34	1.76	0.34	1.06	-1.1	4.46
C16orf89	1.74	2.35	0.88	0.9	-0.19	0.39	3.38	2.89	-0.16	0.29	-0.26	0.31	0.01	0.35	-0.5	0.15	0.15	0.37	0.72	0.53	-0.26	0.27	-0.49	0.15	-0.76	0.07	-0.49	0.15	-0.69	0.09	-0.34	0.21	-0.57	0.18	-0.71	0.07	-0.58	0.11	0.1	0	-0.99	0.37
C16orf90	0.62	0.03	-0.78	0	2.94	0.08	1.58	0.06	-0.61	0	-0.78	0	0.96	0.02	-0.78	0	-0.78	0	-0.78	0	0.06	0.02	0.74	0.02	0.24	0.01	-0.07	0.01	-0.3	0	0.99	0.02	-0.78	0	-0.78	0	-0.15	0.01	-0.78	0	-0.78	0
C16orf91	0.96	1.21	1.75	1.05	1.61	0.86	-0.12	0.55	-0.58	0.22	0.55	0.49	-0.19	0.3	-0.41	0.24	0.16	0.3	0.01	0.28	-0.35	0.23	-0.59	0.18	-0.32	0.2	0.1	0.31	-0.14	0.25	-1	0.13	-1.41	0.06	-0.68	0.13	-0.15	0.23	-1.62	0.7	2.42	0
C16orf92	-0.03	0.03	1.37	0.08	3.72	0.16	1.04	0.09	-0.31	0.01	0.01	0.02	-0.09	0.01	-0.59	0	-0.59	0	0.14	0.02	-0.59	0	-0.35	0.01	-0.34	0.01	-0.08	0.01	-0.22	0.01	-0.59	0	-0.59	0	-0.59	0	-0.18	0.01	-0.59	0	-0.59	0
C16orf95	0.17	3.23	2.7	5.02	1.45	3.29	2.08	4.92	-0.44	0.88	0.05	1.33	0.49	1.63	-0.54	0.82	-0.18	0.96	-0.62	0.72	-0.74	0.73	-0.02	1.09	-0.6	0.65	-0.51	0.8	-0.43	0.78	0.63	1.77	-0.87	0.65	-0.75	0.54	-0.82	0.5	0.09	0.35	-1.15	1.49
C16orf96	0.64	1.39	-0.03	0.6	0.51	0.86	3.7	2.34	0.43	0.5	-0.59	0.29	-0.27	0.35	-0.26	0.4	-0.35	0.28	-0.46	0.28	-0.17	0.41	-0.11	0.35	-0.85	0.17	-0.72	0.22	-0.37	0.29	-0.25	0.36	-1.22	0.12	0.53	0.4	-0.23	0.29	-0.77	0.35	0.85	0.37
C16orf97	0.48	0.27	-0.31	0.09	-0.35	0.08	0.78	0.32	-0.15	0.06	2.37	0.23	-0.05	0.07	-0.86	0.02	-0.08	0.07	0.04	0.07	0.71	0.1	-0.72	0.02	-0.5	0.03	-0.13	0.05	-0.58	0.03	-0.41	0.04	-1.09	0	-0.58	0.02	-0.29	0.05	2.82	0	-1.09	0.37
C17orf100	-0.12	0.48	-0.11	0.28	-0.45	0.16	0.63	0.75	-0.08	0.2	-0.41	0.15	-0.46	0.11	-0.01	0.22	0	0.23	-0.32	0.13	0.13	0.29	-0.42	0.1	-0.22	0.14	-0.18	0.16	-0.35	0.12	-0.7	0.04	-0.3	0.12	-0.11	0.16	4.13	1.03	0.22	0	-0.87	0.37
C17orf102	-0.22	0	-0.22	0	-0.22	0	-0.22	0	-0.22	0	-0.22	0	4.36	0	-0.22	0	-0.22	0	-0.22	0	-0.22	0	-0.22	0	-0.22	0	-0.22	0	-0.22	0	-0.22	0	-0.22	0	-0.22	0	-0.22	0	-0.22	0	-0.22	0
C17orf107	-0.62	0.02	-0.29	0.04	0.29	0.08	-0.1	0.09	0.03	0.05	-0.2	0.05	0.15	0.06	-0.4	0.02	-0.31	0.02	-0.4	0.02	-0.19	0.04	-0.71	0.01	-0.12	0.03	-0.19	0.04	-0.55	0.01	-0.8	0	-0.8	0	3.02	0.18	0.35	0.06	2.63	0	-0.8	0.37
C17orf49	-1.13	0.25	0.3	0.56	0.44	0.63	-0.21	0.46	0.04	0.33	1.65	0.65	0.95	0.48	1.78	0.68	-0.47	0.21	-1.16	0.09	0.79	0.5	0.03	0.3	-0.03	0.26	1.04	0.44	0.01	0.28	1	0.48	0.02	0.35	-1.04	0.09	-0.56	0.18	-1.73	0	-1.73	0
C17orf53	-0.08	1.44	0.25	1.69	4.29	10.27	0.16	2.02	-0.23	0.37	-0.3	0.29	-0.26	0.33	-0.35	0.18	-0.28	0.26	-0.31	0.26	0.04	0.91	-0.35	0.17	-0.34	0.17	-0.31	0.23	-0.27	0.27	-0.29	0.27	-0.26	0.23	-0.32	0.16	-0.29	0.22	-0.05	0	-0.47	0.74
C17orf58	-0.72	0.27	0.25	1.15	-0.08	0.94	-0.35	0.55	-0.73	0.11	2.5	2.43	1.5	1.61	0.08	0.59	-0.12	0.51	-0.57	0.18	1.7	1.74	-0.64	0.15	-0.55	0.19	-0.33	0.36	-0.71	0.12	-0.62	0.19	-0.68	0.18	-0.44	0.22	-0.72	0.1	-0.69	1.76	1.91	0.37
C17orf64	-0.58	0.29	-0.11	0.58	2.7	2.43	0.27	0.93	2.42	1.57	-0.35	0.28	0.13	0.49	-0.71	0.07	-0.49	0.16	-0.44	0.18	-0.5	0.15	-0.66	0.07	-0.68	0.06	-0.56	0.12	-0.63	0.08	0.11	0.5	-0.5	0.12	-0.48	0.13	-0.57	0.1	-0.03	1.06	1.64	0.37
C17orf67	-1.15	0.28	-0.76	1.77	-0.38	2.98	-0.82	1.71	0.13	2.98	0.9	5.29	-0.36	2.03	0.71	4.54	-0.42	1.68	-0.96	0.48	3.07	10.08	-0.6	1.29	0.52	3.36	1.32	5.29	-0.61	1.2	-0.48	1.73	-0.57	1.41	-0.47	1.41	0.73	3.61	0.89	1.06	-0.68	5.58
C17orf75	2.38	7.89	0.9	3.57	1.85	4.47	0.98	4.74	-1.18	0.89	0.46	2.2	0.28	1.94	0.03	1.81	-0.2	1.4	-0.16	1.58	0.51	2.2	-0.49	1.25	-0.91	0.93	-0.7	1.19	-0.55	1.16	1.02	2.46	-0.74	1.12	-1.13	0.72	-0.63	1.05	-0.35	0.7	-1.37	1.86
C17orf77	-0.14	0.1	-0.27	0.04	-0.24	0.08	0.12	0.14	-0.4	0.01	-0.48	0.02	-0.32	0.02	-0.37	0.02	-0.13	0.05	-0.39	0.02	0.01	0.04	-0.33	0.02	-0.41	0.01	-0.4	0.02	-0.45	0.01	-0.15	0.04	0.11	0.06	-0.56	0	-0.3	0.02	0.97	0.35	4.13	0.37
C17orf78	3.07	3.64	0.16	0.94	0.02	0.86	1.86	2.43	-1.03	0.22	0.32	0.74	0.86	0.85	0.1	0.62	0.02	0.54	0.39	0.55	-0.4	0.46	-0.29	0.42	-0.61	0.3	-0.46	0.4	-0.65	0.31	0.57	0.77	-1.01	0.29	-1.19	0.13	-0.61	0.28	-0.58	0.35	-0.56	0.74
C17orf80	2.13	8.49	1.11	4.53	1.75	4.78	0.81	5.21	0.24	2.24	0.64	2.93	0.32	2.41	0.08	2.27	-0.37	1.65	-0.49	1.71	0.42	2.59	-0.27	1.77	-0.63	1.45	-0.17	1.89	-0.53	1.54	0.26	2.44	-0.38	1.94	-1.73	0.76	-1.29	1	0.05	0.7	-1.93	2.6
C17orf82	-0.56	0.02	0.32	0.11	0.38	0.08	-0.28	0.06	-0.58	0.01	-0.68	0	-0.13	0.04	-0.42	0.02	-0.68	0	-0.31	0.04	-0.43	0.02	2.57	0.22	-0.39	0.02	-0.44	0.02	1.37	0.13	0.27	0.08	2.64	0.23	-0.68	0	-0.61	0.01	-0.68	0	-0.68	0
C17orf97	0.01	1.47	-0.17	0.75	0.02	1.02	1.49	2.57	-0.65	0.27	0.25	0.83	-0.02	0.59	-0.19	0.48	-0.6	0.28	-0.59	0.29	-0.3	0.44	-0.71	0.22	-0.19	0.41	0.05	0.56	-0.83	0.18	1.33	1.25	-0.42	0.29	-0.71	0.22	3.35	1.73	0.12	0	-1.23	0.74
C17orf98	0.16	0.1	0.8	0.11	3.1	0.24	0.19	0.09	-0.02	0.03	-0.56	0.02	-0.34	0.02	-0.02	0.04	-0.75	0	-0.75	0	1.87	0.1	-0.59	0.01	-0.44	0.01	-0.62	0.01	-0.45	0.01	1.06	0.08	-0.75	0	-0.75	0	0.37	0.04	-0.75	0	-0.75	0
C17orf99	-0.1	0.29	0.51	0.3	0.38	0.24	3.79	1.33	-0.18	0.1	0.28	0.2	-0.25	0.1	-0.13	0.13	-0.58	0.05	-0.07	0.11	-0.31	0.08	-0.13	0.1	-0.37	0.06	-0.3	0.07	-0.33	0.06	-0.78	0	-0.78	0	1.29	0.27	-0.4	0.06	-0.78	0	-0.78	0
C18orf21	1.48	3	1.88	2.07	0.12	1.33	0.22	1.88	0.61	0.97	0.76	1.19	-0.1	0.85	0.27	0.93	-0.33	0.7	-0.82	0.59	0.23	0.91	-0.45	0.63	-1.47	0.35	-0.96	0.53	-0.76	0.54	-1.43	0.46	0.33	1	-0.05	0.63	-0.03	0.66	-1.53	1.41	2.01	0.37
C18orf25	2.41	39.36	0.53	19.53	0.87	21.24	2.66	33.76	-0.03	10.73	0.07	12.64	-0.81	8.15	-0.23	10.45	-0.99	6.45	0.33	11.68	0.09	12.01	-0.99	6.48	-0.3	8.35	-0.03	10.2	-1.07	5.88	-0.69	8.79	-0.64	8.33	-0.94	5.67	0.28	9.92	-0.03	8.45	-0.47	14.13
C18orf32	1.23	6.73	0.5	3.63	2.06	5.09	1.93	6.33	-0.2	1.9	0.57	2.84	0.27	2.37	-0.8	1.54	-0.01	1.86	-0.28	1.71	0.56	2.62	-0.88	1.3	-1.45	0.88	-0.83	1.44	-0.98	1.19	-0.27	1.9	-0.57	1.76	-1.29	0.9	-0.98	1.08	1.06	2.11	0.37	3.35
C18orf54	-0.81	0.23	-0.51	0.88	4.11	10.66	-0.5	1.01	0.01	1.26	-0.25	1.06	-0.04	1.3	0.08	1.43	0.18	1.37	-0.67	0.26	0.06	1.56	-0.31	0.74	-0.1	0.97	0.01	1.2	0.15	1.32	-0.09	1.27	0.29	1.64	0.01	0.99	-0.16	0.86	-0.57	0	-0.88	0.37
C18orf63	-0.24	0.07	1.57	0.32	-0.18	0.08	3.87	0.69	-0.41	0.01	0.17	0.06	-0.12	0.04	-0.55	0	-0.2	0.02	-0.46	0.02	-0.55	0	-0.22	0.02	-0.26	0.02	-0.12	0.03	-0.27	0.02	-0.39	0.02	0.29	0.12	-0.55	0	-0.28	0.02	-0.55	0	-0.55	0
C19orf12	1.19	29.76	3.92	43.05	-0.07	9.09	0.23	15.39	-0.32	4.62	-0.23	5.95	0.05	7.39	-0.5	3.55	-0.13	5.57	0.02	6.59	-0.18	5.93	-0.43	3.61	-0.92	0.35	-0.81	1.2	-0.63	2.27	0.07	7.6	-0.55	2.99	-0.39	3.29	0.01	5.69	-0.39	6.69	0.06	4.46
C19orf18	3.08	22.46	0.82	7.61	-0.54	2.12	1.89	14.06	-0.83	0.67	0.62	4.96	-0.6	1.36	-0.08	2.6	-0.48	1.51	0.83	4.7	0.08	3.17	-0.06	2.45	-0.47	1.41	-0.15	2.3	-0.45	1.49	-0.83	0.69	-0.09	2.58	-0.9	0.45	-1.03	0.1	-0.79	2.11	-0.03	1.12
C19orf25	-0.14	12.06	0.11	8.87	3.49	16.69	-1.06	6.71	0.69	6.61	0.08	6.58	0.08	5.88	-0.47	4.78	-0.55	4.17	-1.52	2.63	-0.21	5.4	-0.72	3.84	-0.52	3.85	-0.04	5.05	-0.1	4.63	0.46	6.56	0.03	5.46	-0.26	3.96	1.16	6.01	0.35	3.87	-0.87	7.06
C19orf33	-0.53	0.01	-0.11	0.13	-0.56	0	-0.49	0.03	-0.31	0.04	0.4	0.17	-0.53	0	1.43	0.4	-0.4	0.02	-0.42	0.02	-0.28	0.04	-0.48	0.01	1	0.22	0.72	0.22	-0.47	0.01	-0.56	0	-0.56	0	-0.56	0	-0.34	0.03	3.58	0	-0.56	1.12
C19orf38	-0.16	0.71	-0.32	0.38	3.38	3.21	1.62	2.34	1.68	1.21	-0.16	0.32	-0.33	0.22	-0.28	0.24	-0.34	0.21	-0.59	0.07	-0.2	0.29	-0.41	0.16	-0.53	0.08	-0.37	0.17	-0.51	0.1	-0.57	0.1	-0.53	0.12	-0.39	0.16	-0.29	0.18	0.03	0	-0.73	0.37
C19orf44	1.29	4.98	0.82	2.73	-0.05	1.96	0.16	2.75	-1.31	0.45	0.2	1.46	1.12	2.03	-0.07	1.17	0.05	1.16	-0.42	0.99	-0.06	1.25	-0.27	0.99	-1.34	0.36	-1.12	0.53	-0.34	0.9	1	2	-0.43	1.06	-1.11	0.47	-1.5	0.26	1.02	2.11	2.34	2.23
C19orf47	3.15	10.92	-0.03	1.9	1.59	4.55	1.06	4.95	-0.03	1.26	-0.06	1.29	-0.61	0.68	-0.33	0.99	-0.52	0.72	1.26	2.57	0.23	1.62	-0.23	0.98	-0.68	0.48	-0.58	0.66	-0.75	0.42	-0.4	0.9	-0.74	0.47	-0.81	0.31	-0.57	0.57	-0.01	0.35	-0.95	1.49
C19orf48	-0.15	1.84	-0.1	1.32	3.93	7.05	-0.39	1.07	-0.26	0.63	-0.3	0.63	-0.34	0.59	-0.17	0.79	-0.49	0.35	-0.38	0.46	-0.42	0.52	-0.5	0.36	-0.49	0.34	-0.39	0.46	-0.31	0.51	-0.32	0.6	-0.3	0.53	-0.52	0.31	-0.19	0.59	1.28	1.41	0.8	2.23
C19orf53	-0.64	0.14	-0.33	0.17	-0.66	0.08	-0.14	0.2	-0.63	0.07	0.88	0.4	0.04	0.2	0.09	0.22	1.03	0.3	0.78	0.28	-0.09	0.19	-0.47	0.08	-0.85	0.02	-0.54	0.07	-0.83	0.03	0	0.21	-0.57	0.06	-0.44	0.09	-0.48	0.07	0.16	0.7	3.67	0.37
C19orf54	0.6	2.34	0.32	1.26	3.61	3.61	0.77	2.02	1.24	1.22	-0.19	0.63	-0.37	0.51	-0.13	0.62	-0.35	0.44	-0.49	0.42	-0.05	0.68	-0.72	0.29	-0.6	0.33	-0.33	0.48	-0.51	0.37	-0.56	0.4	0.53	0.76	-0.47	0.36	-0.89	0.22	-0.71	0.35	-0.68	0.37
C19orf57	-0.56	0.29	-0.22	0.45	4.07	3.68	-0.23	0.55	-0.22	0.3	-0.27	0.34	-0.14	0.36	0.09	0.44	0.43	0.58	-0.69	0.04	-0.49	0.15	-0.3	0.24	-0.2	0.27	-0.16	0.3	-0.1	0.32	0.22	0.54	-0.5	0.18	-0.48	0.13	-0.22	0.23	0.76	0	-0.78	1.12
C19orf67	0.65	0.34	0.32	0.21	0.32	0.16	1.09	0.32	-0.13	0.08	-0.91	0.03	0.54	0.13	-0.13	0.09	-0.25	0.07	-0.75	0.04	-0.71	0.04	-0.48	0.05	-0.6	0.04	-0.25	0.07	-0.23	0.06	-0.2	0.08	-0.25	0.06	-0.35	0.04	-0.06	0.07	-1.27	0.35	3.65	0
C19orf71	-0.43	1.88	-0.57	1.15	2.84	3.61	0.14	2.11	0.99	1.42	0.09	1.19	0.17	1.1	-0.25	0.88	0.91	1.28	-0.71	0.59	0.54	1.27	-0.37	0.71	0.01	0.82	-0.17	0.85	-0.57	0.62	0.68	1.42	-0.9	0.59	-1.21	0.31	1.2	1.24	-0.45	0	-1.96	1.12
C19orf73	1.04	0.12	1.24	0.08	-1.34	0	-0.24	0.06	0.61	0.04	1.22	0.06	-0.64	0.02	-1.34	0	-1.34	0	-0.03	0.02	0.69	0.04	0.68	0.04	-0.01	0.02	-0.16	0.02	-0.14	0.02	-0.39	0.02	2.19	0.06	0.2	0.04	0.42	0.03	-1.34	0	-1.34	0
C19orf81	1.3	0.3	0.01	0.09	2.76	0.24	2.03	0.32	-0.21	0.04	1.13	0.15	-0.36	0.03	-0.96	0	0.11	0.07	0.1	0.06	-0.01	0.04	-0.36	0.03	-0.72	0.01	-0.4	0.03	-0.53	0.02	-0.21	0.06	-0.96	0	-0.44	0.02	-0.36	0.02	-0.96	0	-0.96	0
C1D	0.21	12.35	1.19	10.13	2.08	11.36	0.29	9.86	-0.33	4.74	0.61	6.66	0.82	6.4	0.62	6.06	-0.21	4.47	-1.66	2.88	0.52	6.39	-0.48	4.17	-0.52	3.86	0.64	5.56	-0.63	3.87	0.49	5.95	-0.21	4.87	-0.92	3.2	-0.26	3.96	-2.62	4.93	0.38	2.97
C1GALT1	0.08	23.5	0.09	17.05	0.81	24.84	0	18.46	0.29	12.49	0.07	12.45	0.23	12.64	-0.45	6.7	-0.25	7.36	-0.48	5.8	-0.36	7.53	-0.85	2.72	-0.76	3.25	-0.58	5.03	-0.8	3.06	0	10.77	-0.71	4.28	-0.62	4.03	0.42	11.33	3.9	9.86	-0.04	43.49
C1GALT1C1	0.04	1.87	0.77	2.01	0.05	1.25	-0.15	1.33	-0.34	0.6	0.61	1.36	2.25	2.19	-0.25	0.71	0.32	0.89	-0.36	0.53	0.17	0.95	-1.05	0.21	-0.9	0.26	-0.55	0.5	-1.15	0.14	0.73	1.23	-1.22	0.12	-0.8	0.27	-0.53	0.41	-0.26	1.76	2.64	1.12
C1orf100	-0.52	0.44	0.01	0.43	-0.98	0.16	1.78	1.16	-0.78	0.13	2.35	0.74	-0.28	0.23	1.23	0.48	-1.03	0.09	-1.11	0.06	1.17	0.52	-0.66	0.14	-0.5	0.15	-0.21	0.22	-0.68	0.13	-0.75	0.13	-0.5	0.23	-0.76	0.11	0.78	0.33	0.71	0.35	0.71	0.37
C1orf105	1.23	2.47	0.56	1.2	0.32	1.02	3.23	3.3	-1.15	0.21	0.72	0.96	0.32	0.75	-0.48	0.46	-0.14	0.51	-0.11	0.5	0.26	0.64	-0.36	0.41	-0.26	0.43	0.6	0.78	-0.37	0.42	-0.22	0.56	-0.53	0.35	-0.75	0.31	-0.74	0.26	-0.41	0	-1.75	0.74
C1orf109	0.27	3.85	2.07	3.83	2.08	3.61	-0.12	2.81	0.02	1.41	0.96	2.1	0.55	1.78	-0.17	1.45	-0.53	1.19	-1.03	0.92	0.01	1.58	-0.82	0.98	-1	0.83	-0.6	1.13	-0.74	0.98	0.01	1.48	-0.3	1.29	-1.35	0.65	-0.36	1.04	1.85	1.06	-0.81	2.6
C1orf112	-0.05	11.38	0.07	8.85	4.02	35.11	1.15	16.46	0.34	7.01	-0.22	4.64	-0.21	4.41	-0.46	2.97	-0.21	3.87	-0.53	2.4	-0.46	3.07	-0.33	3.27	-0.63	1.71	-0.37	3.16	-0.3	3.28	-0.28	4.09	-0.36	3.4	-0.61	1.75	0.08	4.49	-0.39	3.52	-0.23	4.46
C1orf115	-0.6	0.25	1.7	2.42	-0.62	0.16	-0.25	0.61	-0.74	0.03	0.42	0.88	-0.74	0.03	2.25	1.83	-0.49	0.21	-0.56	0.15	1.25	1.33	-0.67	0.07	1.35	1.14	1.45	1.34	-0.73	0.03	-0.79	0	-0.65	0.06	-0.75	0.02	-0.6	0.09	0.57	0	-0.79	0.74
C1orf116	0.63	0.26	-0.43	0	-0.43	0	4.09	0.87	-0.28	0.01	-0.16	0.03	-0.25	0.02	0.08	0.07	-0.43	0	0.67	0.11	-0.43	0	-0.31	0.01	-0.39	0	-0.34	0.01	-0.33	0.01	-0.43	0	0.41	0.06	-0.43	0	-0.35	0.01	-0.43	0	-0.43	0
C1orf122	2.35	4.01	1.15	1.65	-0.63	0.31	0.85	1.74	-0.62	0.12	-0.6	0.23	-0.22	0.43	-0.59	0.15	-0.3	0.3	1.37	1.12	-0.58	0.15	-0.4	0.25	-0.7	0.07	-0.69	0.1	-0.47	0.21	-0.21	0.38	-0.86	0	-0.73	0.07	-0.72	0.06	2.31	0.7	0.28	1.86
C1orf127	0.99	0.95	-0.2	0.21	0.39	0.47	2.06	1.3	3.33	0.92	-0.18	0.14	-0.27	0.11	-0.54	0.04	-0.14	0.14	0.03	0.17	-0.63	0.02	-0.36	0.07	-0.52	0.04	-0.51	0.04	-0.46	0.05	-0.69	0	-0.44	0.06	-0.15	0.09	-0.33	0.07	-0.69	0	-0.69	0
C1orf131	0.13	5.58	1.55	5.3	3.09	6.9	0.2	4.54	0	2.14	0.7	3.05	0.13	2.38	-0.38	1.9	-0.85	1.35	-1.29	1.08	0.02	2.28	-0.9	1.39	-0.26	1.66	0.14	2.1	-0.83	1.36	0.12	2.38	-0.47	1.88	-0.85	1.21	0.03	1.76	0.95	1.06	-1.24	4.09
C1orf141	0.06	0.69	0	0.38	-0.76	0.16	1.63	1.16	-0.51	0.15	0.57	0.42	-0.28	0.22	-0.44	0.13	-0.24	0.21	-0.46	0.13	-0.16	0.25	-0.52	0.14	-0.39	0.14	-0.33	0.17	-0.44	0.14	-0.23	0.23	0.6	0.35	-0.92	0.04	0.39	0.28	3.51	0	-1.09	1.49
C1orf146	1.03	1.24	0.23	0.45	-0.35	0.16	4.01	2.55	-0.35	0.11	-0.4	0.12	0	0.23	-0.34	0.11	0.14	0.21	0.1	0.22	-0.41	0.12	-0.35	0.1	-0.43	0.07	-0.24	0.13	-0.35	0.1	-0.18	0.19	-0.36	0.12	-0.54	0.04	0.27	0.23	-0.74	0	-0.74	0
C1orf158	-0.31	0.03	3.86	0.81	-0.42	0	1.72	0.46	-0.34	0.01	0.15	0.08	-0.32	0.01	-0.25	0.02	-0.42	0	-0.42	0	-0.24	0.02	-0.35	0.01	-0.32	0.01	-0.27	0.02	-0.34	0.01	-0.42	0	0.1	0.06	-0.42	0	-0.17	0.02	-0.42	0	-0.42	0
C1orf159	-0.04	11.97	0.51	9.7	3.09	17.24	-0.5	8.1	0.09	5.34	0.06	6.07	-0.16	5.18	0.27	5.86	-0.33	4.15	-0.86	3.25	-0.09	5.48	-0.24	4.28	-0.68	3.19	-0.36	4.12	-0.34	3.93	-0.18	5.09	-0.09	4.75	-1.26	1.97	-0.51	3.32	2.4	3.52	-0.75	11.9
C1orf162	-0.16	2.62	-0.22	1.37	3.75	19.98	0.03	3.33	1.92	7.98	-0.31	0.59	-0.43	0.14	-0.41	0.22	-0.33	0.44	-0.24	0.72	-0.29	0.62	-0.39	0.26	-0.45	0.08	-0.43	0.15	-0.44	0.1	-0.45	0.1	-0.42	0.18	0.17	1.77	-0.1	1.02	-0.32	0	-0.47	0.37
C1orf167	1.78	2.59	-0.7	0.49	-0.5	0.63	3.25	2.57	0.14	0.55	0.26	0.65	-0.36	0.43	0.44	0.66	-0.53	0.33	-0.01	0.48	-0.12	0.54	0.47	0.62	0.14	0.48	-0.23	0.4	0.15	0.49	-0.74	0.31	-0.42	0.41	-0.07	0.38	-0.99	0.17	-0.3	0	-1.65	0.74
C1orf174	-0.12	2.59	0	1.73	3.23	3.68	-0.8	1.59	0.66	1.34	-0.2	1.22	0.33	1.33	-0.18	1.01	0.28	1.19	-1.14	0.64	0.23	1.27	-0.37	0.88	-0.73	0.71	-0.2	0.99	0.1	1.03	1.34	1.67	-0.2	1	-0.56	0.69	0.47	1.04	-0.2	0.35	-1.93	1.49
C1orf185	-0.36	0.29	3.4	1.6	-0.56	0.08	1.44	1.1	-0.6	0.05	0.02	0.25	0.8	0.44	-0.61	0.07	-0.23	0.14	-0.71	0.02	0.61	0.39	-0.23	0.14	-0.66	0.03	-0.49	0.07	-0.27	0.12	0.99	0.54	0.14	0.23	-0.54	0.07	-0.56	0.04	-0.78	0	-0.78	0
C1orf189	-0.01	0.98	1.27	0.94	-0.22	0.63	2.28	1.39	0.39	0.46	0.8	0.6	0.3	0.44	0.04	0.37	0.2	0.37	-0.33	0.31	1.53	0.64	-0.87	0.24	-0.37	0.28	-0.05	0.36	-0.22	0.31	0.31	0.44	-1.33	0.12	-0.14	0.29	-0.67	0.23	-2.51	0.35	-0.4	0
C1orf194	-0.42	0.17	0.75	0.38	0.35	0.16	3.9	1.39	-0.47	0.06	-0.22	0.09	0.59	0.21	-0.18	0.11	-0.59	0.05	-0.37	0.07	-0.17	0.1	-0.46	0.06	-0.52	0.05	-0.47	0.05	0.51	0.17	0.12	0.13	-0.01	0.12	-0.3	0.07	-0.2	0.08	-0.92	0	-0.92	0
C1orf198	1.04	9.44	1.46	7.5	-1.07	0.24	0.94	7.81	-1.15	0.02	-0.29	1.83	0.44	3.06	-0.75	0.86	2.65	6.24	0.25	2.52	0.42	3.09	0.57	2.96	-1.05	0.19	-0.93	0.42	-0.33	1.36	0.06	2.4	-0.37	1.29	-1.11	0.07	-1.14	0.02	-0.13	2.82	0.49	2.23
C1orf21	1.57	72.07	-0.38	32.82	-1.45	10.03	0.8	52.07	-1.84	0.35	-0.12	31.13	0.8	41.47	-0.26	26.09	1.7	46.9	0.42	33.71	0.53	38.02	-1.36	7.79	0.77	35	0.9	39.51	-0.25	22.21	0.52	39.21	0.04	27.82	-0.75	15.16	-1.34	7.26	-0.91	36.62	0.63	21.56
C1orf210	0.19	0.01	0.79	0.02	-0.37	0	0.25	0.03	0.37	0.01	-0.37	0	-0.23	0	-0.37	0	-0.37	0	-0.37	0	-0.37	0	-0.37	0	-0.37	0	-0.37	0	-0.37	0	-0.37	0	-0.37	0	4.13	0.02	-0.37	0	-0.37	0	-0.37	0
C1orf216	-0.31	1.42	-0.58	0.79	2.18	2.35	-0.44	1.13	0.13	0.8	0.56	1.11	0.98	1.19	-0.23	0.68	-0.68	0.35	-0.83	0.37	-0.41	0.6	-0.57	0.45	-0.62	0.38	-0.57	0.45	-0.8	0.34	1.83	1.59	-0.89	0.35	-0.81	0.29	-0.5	0.41	2.27	0.7	0.28	1.86
C1orf226	1.27	1.22	-0.31	0.08	-0.57	0	0.83	0.69	-0.52	0.01	0.08	0.2	-0.5	0.02	3.83	1.21	-0.34	0.05	0.12	0.22	-0.33	0.06	-0.39	0.04	-0.33	0.05	-0.37	0.05	-0.41	0.04	-0.57	0	-0.41	0.06	-0.37	0.04	-0.45	0.02	0.31	0	-0.57	0.37
C1orf229	0.63	0.37	3.01	0.56	-0.29	0.08	0.59	0.23	-0.58	0.03	-0.54	0.03	0.64	0.14	-0.26	0.07	1.25	0.16	0.1	0.07	-0.17	0.08	0.43	0.12	-0.89	0.01	-0.71	0.02	1.01	0.16	0.54	0.13	-0.96	0	-0.96	0	-0.96	0	-0.96	0	-0.96	0
C1orf35	2.38	2.94	1.16	1.26	2.29	1.72	0.45	1.33	-0.49	0.36	0.04	0.65	-0.17	0.5	0.74	0.75	-0.33	0.37	-0.26	0.4	0.64	0.75	-0.33	0.37	-0.75	0.25	-0.33	0.39	-0.73	0.27	-0.51	0.36	-0.52	0.35	-0.26	0.34	-0.2	0.37	-1.1	0	-1.73	0.37
C1orf43	0.77	18.09	1.53	14.47	2.73	16.69	-0.74	10.79	0.8	8.19	0.82	9.37	0.16	7.56	-0.11	7.03	-0.82	5.2	-1.38	4.37	0.62	8.7	-0.41	5.65	-0.94	4.6	-0.44	5.9	-0.35	5.64	0.25	7.75	0.77	7.98	-0.7	4.61	-0.74	4.68	-0.86	5.28	-0.97	6.69
C1orf50	2.03	7.47	1.98	4.72	1.55	4.39	0.53	4.43	-0.04	2.1	0.33	2.64	-0.25	2.13	-0.31	2.01	-0.62	1.72	-1.11	1.56	0.39	2.55	-0.82	1.59	-0.66	1.57	-0.15	1.97	-0.65	1.63	0.9	2.67	-0.41	2.11	-0.83	1.37	0.28	1.85	-0.18	1.06	-1.98	2.97
C1orf52	0.31	13.44	3.15	14.64	1.04	10.11	-0.26	9.55	0.17	5.51	0.71	7.07	0.18	5.95	-0.16	5.4	-0.72	4.17	-1.3	3.32	1.41	7.91	-0.79	3.95	-1	3.48	-0.4	4.62	-0.74	3.86	0.13	5.89	-0.83	4.05	-0.84	3.4	-0.08	4.39	0.41	4.23	-0.39	7.81
C1orf53	1.04	0.26	1.69	0.23	-0.72	0	3.43	0.49	-0.1	0.03	-0.1	0.05	-0.17	0.04	-0.22	0.04	-0.3	0.02	-0.02	0.04	0.2	0.06	-0.16	0.03	-0.6	0.01	-0.72	0	-0.47	0.01	-0.32	0.02	-0.72	0	-0.72	0	0.44	0.06	-0.72	0	-0.72	0
C1orf54	-0.72	3.48	-0.51	3.36	0.74	8.07	-0.51	4.02	-0.43	2.38	-0.39	2.9	-0.49	2.29	-0.45	2.4	-0.87	1	-0.78	1.27	-0.29	2.95	0.39	4.37	2.22	8.13	2.35	9.27	0.62	4.78	-0.35	2.76	0.95	6.16	-0.87	0.92	-0.93	0.73	1.29	0.7	-0.96	8.92
C1orf56	-0.3	4.57	-0.81	2.46	0.63	4	-0.6	3.47	-0.77	1.53	0.76	3.11	0.48	2.63	0.85	2.78	0.59	2.31	-0.83	1.21	0.13	2.49	-0.69	1.49	0.46	2.11	0.32	2.21	-0.35	1.69	0.38	2.5	-0.23	1.94	-1.49	0.78	2.98	3.47	0.24	0.7	-1.75	2.97
C1orf61	-0.59	0.34	-0.73	0.13	-0.3	0.31	2.78	1.42	-0.2	0.2	0.32	0.35	-0.61	0.13	0.35	0.35	-0.04	0.26	-0.62	0.11	-0.49	0.17	0.28	0.29	-0.43	0.14	-0.08	0.21	-0.44	0.14	-0.32	0.21	0.29	0.35	-0.65	0.09	-0.09	0.19	2.75	0	-1.19	1.12
C1orf74	0.96	0.63	0.27	0.32	2.3	0.63	1.01	0.52	0.21	0.15	-0.23	0.12	-0.68	0.06	0.02	0.13	-0.39	0.09	0	0.15	-0.41	0.08	-0.93	0.02	-0.67	0.05	-0.49	0.08	-0.64	0.05	-0.63	0.06	-0.49	0.06	0.47	0.13	2.55	0.34	-1.11	0	-1.11	0
C1orf87	-0.05	0.29	-0.26	0.13	0.13	0.24	3.68	1.39	-0.32	0.07	-0.19	0.11	-0.26	0.08	-0.42	0.07	-0.37	0.05	-0.4	0.06	-0.28	0.08	-0.3	0.06	-0.44	0.04	-0.31	0.07	-0.34	0.05	-0.17	0.1	-0.68	0	0.2	0.13	-0.51	0.02	-0.68	0.35	1.97	0
C1orf94	-0.13	0.16	-0.39	0.08	-0.73	0	0.61	0.26	-0.45	0.03	0.58	0.17	-0.25	0.05	-0.15	0.07	1.02	0.16	-0.62	0.02	0.1	0.1	-0.49	0.02	-0.45	0.03	-0.56	0.02	-0.43	0.03	0.13	0.12	-0.26	0.06	-0.18	0.04	-0.52	0.02	3.88	0	-0.73	0.74
C1QA	-0.33	0.02	-0.26	0.51	3.72	26.8	-0.29	0.38	2.09	11.46	-0.3	0.17	-0.33	0.01	-0.3	0.15	-0.27	0.28	-0.31	0.11	-0.28	0.21	-0.33	0.01	-0.33	0.01	-0.33	0.01	-0.33	0	-0.33	0	-0.33	0	-0.25	0.4	-0.29	0.16	-0.3	0	-0.33	0.37
C1QB	-0.33	0.02	-0.3	0.41	3.72	31.82	-0.28	0.64	2.08	14.05	-0.29	0.28	-0.33	0.02	-0.31	0.24	-0.27	0.35	-0.3	0.2	-0.26	0.5	-0.33	0.01	-0.33	0.02	-0.33	0.06	-0.34	0	-0.34	0	-0.34	0	-0.28	0.29	-0.29	0.21	-0.21	0	-0.34	1.12
C1QBP	0.49	2.25	0.88	1.71	-1.11	0.16	0.11	1.33	-0.68	0.31	1.15	1.54	-0.44	0.52	0.14	0.88	0.54	0.96	1.22	1.19	0.2	0.81	-0.86	0.21	-0.81	0.2	-0.56	0.38	-0.92	0.18	-1	0.15	-0.79	0.29	-1.03	0.11	-0.59	0.31	1.87	1.76	2.2	1.49
C1QC	-0.33	0.01	-0.27	0.38	3.54	17.87	-0.26	0.43	2.36	8.44	-0.28	0.2	-0.33	0.01	-0.3	0.13	-0.31	0.09	-0.32	0.06	-0.3	0.1	-0.34	0.01	-0.33	0.01	-0.32	0.04	-0.33	0.01	-0.33	0.02	-0.34	0	-0.25	0.25	-0.29	0.13	-0.34	0	-0.34	0
C1QL1	-0.11	0.13	0.24	0.11	-0.59	0	0.58	0.23	-0.42	0.02	-0.17	0.05	-0.35	0.03	-0.39	0.02	4.2	0.54	-0.2	0.06	-0.2	0.04	-0.29	0.03	-0.23	0.04	-0.17	0.04	-0.28	0.03	0.11	0.1	-0.07	0.06	-0.29	0.02	-0.2	0.04	-0.59	0	-0.59	0
C1QL2	-0.29	0	-0.3	0	-0.3	0	4.19	0.09	-0.3	0	0.96	0.02	-0.3	0	-0.3	0	-0.3	0	-0.3	0	-0.3	0	-0.3	0	-0.12	0	0.1	0.01	-0.3	0	-0.3	0	-0.3	0	-0.3	0	-0.3	0	-0.3	0	-0.3	0
C1QL3	1.14	1.33	0.59	0.7	1.14	0.71	2.2	1.36	-0.08	0.31	0.37	0.46	0.37	0.4	-0.29	0.29	-0.67	0.19	-0.35	0.24	-0.41	0.25	-0.09	0.29	-1.12	0.09	-1.16	0.08	0.6	0.39	-0.42	0.25	-0.76	0.23	1.13	0.43	1.01	0.43	-1.6	0	-1.6	0
C1QL4	-0.16	0.01	-0.48	0	2.58	0.08	2.76	0.09	-0.19	0.01	1.54	0.03	-0.33	0	-0.48	0	-0.48	0	-0.48	0	-0.48	0	-0.48	0	-0.48	0	0.31	0.01	-0.33	0	-0.48	0	-0.48	0	-0.48	0	-0.48	0	-0.48	0	-0.48	0
C1QTNF1	-0.43	8.91	1.15	23.55	-0.85	1.72	-0.18	11.4	-0.96	0.07	0.45	13.25	-0.11	7.38	-0.85	1.04	-0.6	3.03	-0.58	3.03	-0.57	3.51	2.1	22	-0.67	2.16	-0.43	4.43	0.91	13.47	-0.88	0.77	1.28	17.72	-0.86	0.83	-0.95	0.11	1.92	16.2	1.12	26.39
C1QTNF2	-0.94	0.14	-0.63	0.49	0.86	2.12	0.27	1.71	-0.88	0.12	-0.09	0.89	1.36	1.85	-0.76	0.24	-0.01	0.77	-0.92	0.07	-0.53	0.48	2.08	2.14	-0.38	0.43	0.39	1.04	0.12	0.77	2.6	2.86	0.19	0.94	-0.85	0.13	-0.97	0.04	-0.56	0.35	-0.37	0.37
C1QTNF3	-0.03	3.94	-0.14	2.24	0.84	4.08	-0.06	3.27	-0.49	0.89	-0.19	1.54	-0.05	1.61	-0.23	1.28	-0.33	1.07	-0.43	0.92	2.11	4.98	-0.64	0.61	-0.59	0.65	-0.51	0.8	-0.71	0.52	3.39	6.87	-0.57	0.82	-0.29	0.92	0.03	1.36	-0.22	0.35	-0.87	1.86
C1QTNF4	-0.28	0.26	0.06	0.21	-0.27	0.24	0.24	0.32	-0.06	0.13	1.03	0.26	1.31	0.28	-0.41	0.11	2.12	0.26	-0.8	0.07	1.87	0.31	-0.71	0.07	-0.73	0.06	0.09	0.14	-0.07	0.12	-0.23	0.12	1.29	0.29	-0.89	0.04	-0.68	0.07	-1.44	0	-1.44	0
C1QTNF6	-0.93	0.74	0.58	1.5	0.51	1.33	1.44	2.55	0.19	0.72	0.36	0.92	0.47	0.92	0.28	0.75	1.46	1.14	-1.37	0.13	0.08	0.79	-0.7	0.36	-1.28	0.13	-1.05	0.24	-0.86	0.3	1.35	1.29	-0.74	0.41	-1.08	0.2	1.99	1.22	-0.69	0.7	0.01	0.74
C1QTNF7	-0.65	4.56	2.03	24	-0.78	1.88	-0.03	9.66	-0.92	0.43	-0.49	3.42	1.92	17.22	-0.69	1.83	-0.25	4.12	-0.68	1.74	-0.57	2.72	1.38	13.02	-0.84	0.79	-0.8	1.08	0.58	8.35	1.81	17.29	0.59	8.92	-0.59	2.11	-0.94	0.21	-0.44	8.1	0.36	4.83
C1QTNF8	1.38	0.06	-0.67	0	-0.67	0	1.88	0.06	-0.3	0.01	2.29	0.05	-0.56	0	-0.67	0	1.11	0.02	0.37	0.02	-0.67	0	-0.49	0.01	-0.51	0	-0.23	0.01	-0.55	0	-0.67	0	-0.67	0	1.63	0.02	-0.67	0	-0.67	0	-0.67	0
C1QTNF9	-0.73	0.09	-0.53	0.23	-0.46	0.24	-0.52	0.23	-0.76	0.03	-0.22	0.22	-0.62	0.08	0.61	0.42	1.19	0.56	-0.53	0.07	-0.17	0.19	-0.8	0.02	2.05	0.7	2.99	1.02	-0.74	0.04	-0.65	0.08	0.02	0.23	-0.7	0.04	-0.21	0.15	0.53	0.35	0.24	0.37
C1QTNF9B	0.66	0.15	-0.45	0.04	-1.06	0	-0.24	0.09	-0.78	0.01	0.61	0.06	0.25	0.05	-1.06	0	0.35	0.05	0.51	0.06	0.85	0.08	-0.88	0.01	0.2	0.04	1.29	0.08	-0.85	0.01	0.64	0.06	-0.19	0.06	-1.06	0	-0.69	0.01	2.93	0	-1.06	0.37
C1R	-0.52	0.17	-0.16	5.28	-0.46	1.02	-0.42	1.76	-0.53	0.05	-0.28	3.04	1.5	18.85	-0.47	0.68	0.04	5.08	-0.43	0.86	-0.34	1.93	-0.43	0.87	-0.53	0.02	-0.52	0.08	-0.35	1.57	-0.26	2.76	-0.26	2.58	-0.47	0.54	-0.53	0.02	2.54	28.52	2.87	30.11
[truncated: 14,568 more rows]

## Sheet: ST_2
Supplementary Table 2. mRNA expression (Z-score) of heart failures (Hill et al., 2022. Nature)
[truncated: 1,318 more rows]

## Sheet: ST_3
Supplementary Table 3. mRNA expression (Z-score) of heart failures (Simonson et al., 2023. Cell reports)
[truncated: 1,326 more rows]

[truncated: 8 more sheets: ST_4, ST_5, ST_6, ST_7, ST_8, ST_9, ST_10, ST_11]
